# Supplementary material for: Effect of Serum Cholesterol on Insulin Secretory Capacity: Shimane CoHRE Study
Source: PLoS One. 2016 Feb 16;11(2):e0149452. doi: 10.1371/journal.pone.0149452 (PMC4755542; doi:10.1371/journal.pone.0149452)
Supplement: S1 File — (XLSX) [file pone.0149452.s001.xlsx]

## Sheet: Sheet1
SEX	AGE	BMI	SBP	DBP	TG	LNTG	FBS	HbA1ｃ(JDS)	HbA1c(NGSP)	TC	HDLC	NONHDLC	LDLC	RLPC	IRI	LNIRI	HOMAR	LNHOMAR	HOMAB	LNHOMAB	SMOKE	DRINK	EX
1	67	22	120	81	60	4.09434	79	3.3	3.616	127	65	62	53.1	3.2	1.22986	0.206898	0.239898	-1.42754	27.6718	3.32041	0	1	0
0	82	21.4	150	66	60	4.09434	90	3.4	3.718	142	47	95	85	3.7	2.09868	0.741311	0.466374	-0.762767	27.9825	3.33158	0	0	0
0	78	21.1	117	80	186	5.22575	96	3.9	4.228	181	38	143	118	12.4	6.35323	1.84896	1.50595	0.409424	69.308	4.23856	0	0	0
0	65	23.7	150	75	133	4.89035	84	4	4.33	174	52	122	101	8.4	7.46048	2.00962	1.54736	0.436549	127.894	4.8512	0	1	1
0	73	21.2	160	83	70	4.2485	103	4.1	4.432	194	77	117	101.7	4.8	2.04876	0.717233	0.521042	-0.651925	18.4388	2.91446	0	0	0
1	28	19.9	133	88	108	4.68213	81	4.2	4.534	158	50	108	89.7	4.4	2.88201	1.05849	0.576402	-0.550949	57.6402	4.05422	0	0	1
1	30	21	119	72	49	3.89182	83	4.2	4.534	183	74	109	98.2	2.5	2.68347	0.987112	0.549946	-0.597935	48.3025	3.87748	1	1	1
1	25	21.7	118	66	44	3.78419	84	4.2	4.534	133	45	88	75.7	1.5	2.36299	0.859929	0.490102	-0.713141	40.5085	3.70151	1	1	0
0	67	21.8	138	74	88	4.47734	80	4.3	4.636	208	90	118	106	5.9	2.21252	0.794134	0.437042	-0.827726	46.8535	3.84703	0	0	0
0	64	18.6	138	82	90	4.49981	84	4.3	4.636	179	85	94	88.7	3.7	4.75268	1.55871	0.985741	-0.0143614	81.4745	4.40029	0	0	0
0	53	24.7	129	84	66	4.18965	86	4.3	4.636	169	57	112	96.2	3	2.74201	1.00869	0.582254	-0.540848	42.9184	3.7593	0	0	0
0	62	27.4	138	88	103	4.63473	87	4.3	4.636	191	50	141	116	7	4.00531	1.38762	0.860401	-0.150357	60.0797	4.09567	0	1	1
0	47	22.9	152	98	81	4.39445	90	4.3	4.636	217	74	143	125.2	5.5	4.2594	1.44913	0.946534	-0.0549482	56.792	4.0394	0	0	0
0	45	29	189	119	120	4.78749	102	4.3	4.636	201	54	147	115.3	7.9	9.38164	2.23875	2.36278	0.85984	86.5997	4.4613	0	0	0
0	33	22.8	95	55	77	4.34381	120	4.3	4.636	224	51	173	145.7	6.9	16.8892	2.82667	5.0042	1.61028	106.668	4.66973	1	0	0
0	37	22.4	107	72	48	3.8712	81	4.4	4.738	178	80	98	86.4	2.9	2.6025	0.956472	0.5205	-0.652966	52.05	3.9522	0	0	0
0	64	22	137	97	61	4.11087	86	4.4	4.738	203	91	112	99.8	3.6	3.26576	1.18349	0.693469	-0.366049	51.1162	3.9341	0	0	0
1	45	21	122	66	140	4.94164	80	4.4	4.738	170	60	110	88.5	7.6	1.5727	0.452795	0.310657	-1.16906	33.3043	3.50569	1	1	0
1	55	18.5	124	83	206	5.32788	81	4.4	4.738	199	87	112	80.5	13.1	1.43307	0.359818	0.286614	-1.24962	28.6614	3.35555	1	1	1
1	43	18.4	139	89	99	4.59512	82	4.4	4.738	220	67	153	131.7	6.3	2.38756	0.870272	0.483407	-0.726896	45.238	3.81194	0	1	0
1	73	23.1	113	76	58	4.06044	85	4.4	4.738	158	67	91	88.1	2.5	1.69693	0.52882	0.356146	-1.03242	27.7679	3.32388	0	1	1
1	80	20.4	139	84	69	4.23411	86	4.4	4.738	205	77	128	116.6	3.8	1.44278	0.366573	0.306369	-1.18297	22.5827	3.11718	0	1	0
1	57	16.5	138	96	64	4.15888	89	4.4	4.738	169	77	92	86.5	3.1	0.759168	-0.275532	0.16683	-1.79078	10.5116	2.35248	1	1	0
1	77	23	164	91	46	3.82864	96	4.4	4.738	177	91	86	78.9	2.1	0.692231	-0.367835	0.164084	-1.80737	7.55162	2.02176	1	1	1
1	36	29.7	146	84	255	5.54126	100	4.4	4.738	208	48	160	123.7	12.6	9.34977	2.23535	2.30858	0.836635	90.9707	4.51054	1	1	0
1	69	24.2	125	82	84	4.43082	102	4.4	4.738	196	61	135	117.1	5	2.63598	0.969257	0.663878	-0.409658	24.3322	3.1918	0	1	1
1	79	22.7	157	94	47	3.85015	115	4.4	4.738	183	73	110	99.2	3.1	6.94216	1.93761	1.97123	0.678658	48.0611	3.87247	0	1	0
0	47	20.3	128	76	43	3.7612	85	4.5	4.84	199	94	105	97.5	2.9	2.08456	0.734558	0.4375	-0.826678	34.111	3.52962	0	1	0
0	23	19.2	107	66	58	4.06044	87	4.5	4.84	176	80	96	84.8	3.9	2.70523	0.995186	0.581123	-0.542793	40.5784	3.70324	0	0	0
0	79	19.5	152	77	61	4.11087	92	4.5	4.84	140	50	90	77.6	2.8	1.79278	0.583765	0.407248	-0.898333	22.2551	3.10257	0	0	0
0	69	22.9	135	76	40	3.68888	95	4.5	4.84	183	83	100	90.7	3.2	2.35857	0.858056	0.553245	-0.591954	26.5339	3.27842	0	1	1
0	70	20.6	135	84	137	4.91998	96	4.5	4.84	237	47	190	159.9	9.9	3.50327	1.2537	0.830406	-0.185841	38.2175	3.64329	0	0	1
0	60	24.3	148	80	78	4.35671	102	4.5	4.84	168	50	118	105	4	6.66	1.89612	1.67733	0.517205	61.4769	4.11866	0	0	0
1	57	23.4	132	84	110	4.70048	80	4.5	4.84	204	60	144	128	4.9	0.5	-0.693147	0.0987654	-2.31501	10.5882	2.35974	0	1	1
1	28	22.4	133	83	107	4.67283	84	4.5	4.84	195	60	135	111.3	6.2	3.17876	1.15649	0.659299	-0.416578	54.4931	3.99807	1	1	1
1	77	22.9	103	58	105	4.65396	86	4.5	4.84	155	36	119	92.9	5.6	4.11552	1.41476	0.873912	-0.134775	64.4168	4.16537	0	0	0
1	24	25.4	135	72	107	4.67283	87	4.5	4.84	218	41	177	148.4	7.6	3.53898	1.26384	0.760225	-0.274141	53.0847	3.97189	1	0	1
1	54	25.3	140	91	146	4.98361	92	4.5	4.84	179	64	115	91.8	8	2.11304	0.748128	0.48	-0.73397	26.2309	3.26694	0	1	1
1	20	22.8	115	65	154	5.03695	93	4.5	4.84	136	36	100	78.5	6.1	6.74596	1.90894	1.54907	0.437656	80.9515	4.39385	1	0	0
1	73	23.5	122	74	96	4.56435	98	4.5	4.84	232	65	167	139.4	5.5	2.27888	0.823683	0.551432	-0.595237	23.4399	3.15444	0	1	1
1	74	21.4	159	92	96	4.56435	118	4.5	4.84	137	43	94	79.2	4.4	2.34793	0.853534	0.684088	-0.379668	15.3683	2.7323	0	1	0
0	66	26.5	144	81	72	4.27667	77	4.6	4.942	177	71	106	93.9	4.7	1.90077	0.642262	0.361382	-1.01782	48.8771	3.88931	0	0	0
0	29	23.5	126	91	53	3.97029	78	4.6	4.942	233	75	158	138.7	5.4	2.52675	0.926933	0.486633	-0.720245	60.642	4.10499	0	0	1
0	71	19.8	121	80	128	4.85203	83	4.6	4.942	200	55	145	130.6	5.5	3.05717	1.11749	0.626531	-0.467557	55.0291	4.00786	0	0	1
0	50	20.8	102	68	101	4.61512	85	4.6	4.942	204	58	146	125.4	6.5	2.31009	0.837285	0.484833	-0.72395	37.8014	3.63235	0	1	0
0	62	21.4	135	85	58	4.06044	86	4.6	4.942	194	90	104	94	3.3	2.24951	0.810711	0.477673	-0.738829	35.2097	3.56132	0	1	0
0	64	24.4	120	77	112	4.7185	86	4.6	4.942	168	61	107	93.8	8.7	3.21378	1.16745	0.682431	-0.382093	50.3026	3.91806	0	0	1
0	74	25.1	119	75	91	4.51086	88	4.6	4.942	206	59	147	133	6.8	2.89	1.06126	0.627951	-0.465294	41.616	3.72848	0	0	1
0	58	22.2	142	81	176	5.17048	88	4.6	4.942	257	57	200	176.2	13.2	3.87112	1.35354	0.841131	-0.173008	55.7441	4.02077	0	0	0
0	72	27.9	133	82	91	4.51086	91	4.6	4.942	219	79	140	117.5	4.8	2.92783	1.07426	0.657859	-0.418765	37.6436	3.62816	0	0	0
0	53	24.8	136	78	115	4.74493	91	4.6	4.942	189	44.3	144.7	121.5	6.8	4.13081	1.41847	0.928157	-0.0745541	53.1104	3.97237	0	0	0
0	47	24.6	100	67	59	4.07754	92	4.6	4.942	238	89	149	129.8	4.5	3.94892	1.37344	0.897038	-0.108657	49.021	3.89225	0	0	0
0	72	22.7	107	68	219	5.38907	92	4.6	4.942	191	45	146	111.5	12.6	4.1283	1.41786	0.937786	-0.0642336	51.2478	3.93667	0	0	0
0	69	21.4	141	89	60	4.09434	94	4.6	4.942	304	98	206	186.5	6.7	3.18282	1.15777	0.738728	-0.302825	36.9618	3.60988	0	0	0
0	73	21	131	61	67	4.20469	100	4.6	4.942	233	75	158	152	4.2	20.05	2.99823	4.95062	1.59951	195.081	5.27342	1	0	0
1	22	21.2	101	60	48	3.8712	74	4.6	4.942	157	62	95	84.5	1.9	2.25738	0.814207	0.41246	-0.885615	73.878	4.30242	1	0	1
1	69	22.3	120	77	75	4.31749	79	4.6	4.942	187	57	130	114.5	3.8	24.8902	3.21448	4.85513	1.58004	560.031	6.32799	0	0	1
1	78	14.8	127	67	49	3.89182	80	4.6	4.942	110	57	53	50.4	1.8	0.464643	-0.766486	0.0917813	-2.38835	9.8395	2.2864	1	1	0
1	29	20.2	109	66	39	3.66356	80	4.6	4.942	164	68	96	85.6	1.8	3.67141	1.30058	0.725217	-0.321284	77.7475	4.35347	1	1	0
1	27	28.7	105	62	62	4.12713	81	4.6	4.942	197	60	137	110.6	3.4	2.58666	0.950369	0.517333	-0.659069	51.7333	3.9461	0	0	0
1	75	19.9	131	76	60	4.09434	82	4.6	4.942	151	66	85	75.3	2.6	0.310618	-1.16919	0.0628906	-2.76636	5.8854	1.77248	0	0	1
1	49	23.3	152	104	73	4.29046	83	4.6	4.942	177	71	106	94.7	2.7	2.75449	1.01323	0.5645	-0.571815	49.5808	3.9036	0	1	1
1	44	19.2	136	71	63	4.14313	84	4.6	4.942	176	52	124	112.4	3.7	1.74954	0.55935	0.362867	-1.01372	29.992	3.40093	0	0	1
1	26	27.5	126	75	61	4.11087	85	4.6	4.942	159	47	112	95.7	2.2	2.34825	0.853672	0.492843	-0.707564	38.426	3.64873	1	1	1
1	30	20.8	120	72	75	4.31749	86	4.6	4.942	175	66	109	95.2	4.3	1.95889	0.672376	0.415961	-0.877164	30.6608	3.42299	0	1	0
1	45	24.6	125	77	144	4.96981	86	4.6	4.942	175	44	131	105.9	8.3	4.3906	1.47947	0.932326	-0.0700729	68.7225	4.23008	0	1	1
1	50	18.2	102	56	87	4.46591	86	4.6	4.942	215	65	150	131.7	4.4	4.85437	1.57988	1.03081	0.0303405	75.9815	4.33049	0	1	0
1	72	19.7	147	82	117	4.76217	87	4.6	4.942	175	82	93	77.3	5.6	0.627798	-0.465538	0.13486	-2.00352	9.41696	2.24251	0	1	0
1	50	30.5	140	90	128	4.85203	87	4.6	4.942	204	62	142	128	6.8	2.08	0.732368	0.446815	-0.805611	31.2	3.44042	0	1	1
1	54	24.9	113	80	55	4.00733	88	4.6	4.942	197	47	150	132.9	2.9	4.39738	1.48101	0.95548	-0.0455411	63.3223	4.14824	0	1	1
1	26	22.1	110	67	190	5.24702	88	4.6	4.942	171	52	119	94	10.1	11.6975	2.45938	2.54169	0.932827	168.444	5.12661	1	0	0
1	66	20.3	144	98	68	4.21951	89	4.6	4.942	141	55	86	80	4.4	0.5	-0.693147	0.109877	-2.2084	6.92308	1.93486	0	1	0
1	72	21.3	141	90	160	5.07517	89	4.6	4.942	150	50.3	99.7	74.8	7.2	0.935009	-0.067199	0.205471	-1.58245	12.9463	2.56081	0	1	0
1	74	18.8	139	81	46	3.82864	89	4.6	4.942	156	110	46	36.4	4	0.936333	-0.0657837	0.205762	-1.58103	12.9646	2.56222	0	1	0
1	44	21.7	110	72	86	4.45435	89	4.6	4.942	177	62	115	95.9	5.3	1.50661	0.409862	0.331082	-1.10539	20.8608	3.03787	0	1	0
1	70	25.1	158	98	118	4.77068	90	4.6	4.942	164	50	114	94.9	6.2	1.77819	0.575598	0.395154	-0.92848	23.7092	3.16586	0	1	1
1	52	25.9	175	106	73	4.29046	93	4.6	4.942	191	84	107	92.4	3.9	5.68535	1.73789	1.30552	0.266605	68.2242	4.2228	0	1	1
1	70	24.6	149	88	93	4.5326	97	4.6	4.942	150	62	88	79.2	3.9	3.1286	1.14059	0.749319	-0.28859	33.1264	3.50033	0	1	1
1	66	24.3	133	90	56	4.02535	98	4.6	4.942	162	76	86	74.4	4.4	2.82909	1.03995	0.684569	-0.378965	29.0992	3.37071	1	1	0
1	72	25.3	188	100	208	5.33754	99	4.6	4.942	202	53	149	113	13.8	2.1221	0.752406	0.518735	-0.656361	21.221	3.05499	0	1	1
1	56	20	163	98	73	4.29046	99	4.6	4.942	209	65	144	122.6	5	2.23897	0.806017	0.547304	-0.60275	22.3897	3.1086	1	1	0
1	64	23.8	121	85	108	4.68213	100	4.6	4.942	239	85	154	139	4.6	0.5	-0.693147	0.123457	-2.09186	4.86486	1.58204	0	0	0
1	85	24.7	147	78	83	4.41884	102	4.6	4.942	175	61.4	113.6	92.7	10.2	4.46535	1.49635	1.12461	0.117433	41.2186	3.71889	1	0	0
1	75	23.5	135	89	65	4.17439	104	4.6	4.942	108	45	63	51	1.6	3.84826	1.34762	0.988195	-0.0118757	33.7896	3.52015	0	1	1
1	49	26.7	135	89	102	4.62497	118	4.6	4.942	161	63.1	97.9	77.5	4.3	10.2294	2.32526	2.98041	1.09206	66.9559	4.20403	1	1	0
0	48	21.6	120	71	102	4.62497	80	4.7	5.044	194	65	129	114	7.6	0.5	-0.693147	0.0987654	-2.31501	10.5882	2.35974	0	0	0
0	52	22.1	91	54	50	3.91202	82	4.7	5.044	202	100	102	94.3	3	1.62183	0.483554	0.32837	-1.11361	30.7294	3.42522	0	0	0
0	61	22.6	112	68	66	4.18965	82	4.7	5.044	266	83	183	164	4.8	2.66216	0.979138	0.539005	-0.61803	50.4409	3.9208	0	1	0
0	73	22.2	162	92	127	4.84419	84	4.7	5.044	180	45	135	117	6.3	0.5	-0.693147	0.103704	-2.26622	8.57143	2.14843	0	0	0
0	36	19.4	133	66	45	3.80666	86	4.7	5.044	189	90	99	87	2.7	3.03223	1.1093	0.64388	-0.440242	47.4609	3.85991	0	0	0
0	65	24.8	139	83	276	5.6204	86	4.7	5.044	211	45	166	119.9	16.9	3.19929	1.16293	0.679354	-0.386612	50.0758	3.91354	0	0	0
0	68	20.7	110	77	86	4.45435	87	4.7	5.044	198	79	119	109	5.7	2.33	0.845868	0.500519	-0.692111	34.95	3.55392	0	0	1
0	45	25	117	66	87	4.46591	87	4.7	5.044	218	62	156	134.1	7	2.95377	1.08308	0.634513	-0.454897	44.3065	3.79113	0	0	0
0	32	19.9	129	80	158	5.0626	88	4.7	5.044	171	43	128	98.1	7.4	11.508	2.44304	2.50051	0.916493	165.715	5.11027	1	1	0
0	65	27.5	124	82	78	4.35671	89	4.7	5.044	218	69	149	132.4	4.6	3.80215	1.33557	0.835534	-0.179685	52.6451	3.96357	0	0	0
0	56	22.1	113	86	61	4.11087	89	4.7	5.044	168	63	105	90.3	2.3	4.04587	1.3977	0.889091	-0.117555	56.0197	4.0257	0	0	0
0	77	18.3	136	75	72	4.27667	90	4.7	5.044	213	91	122	110.1	5.8	1.37316	0.317113	0.305146	-1.18696	18.3088	2.90738	0	0	0
0	61	19.3	109	80	163	5.09375	90	4.7	5.044	184	52	132	100.8	8	1.54402	0.434388	0.343115	-1.06969	20.5869	3.02466	1	0	1
0	46	18.3	106	61	45	3.80666	90	4.7	5.044	207	84	123	112.4	1.9	1.65179	0.50186	0.367065	-1.00222	22.0239	3.09213	0	0	0
0	72	25.3	126	75	153	5.03044	90	4.7	5.044	224	60	164	132.9	9.4	2.08631	0.735396	0.463624	-0.768681	27.8174	3.32566	0	0	0
0	48	21.7	124	83	68	4.21951	90	4.7	5.044	174	81	93	82	2.8	2.19714	0.787156	0.488253	-0.716922	29.2952	3.37742	0	1	1
0	57	22.7	117	77	79	4.36945	91	4.7	5.044	241	67	174	141.8	5.3	4.54815	1.51472	1.02193	0.0216923	58.4762	4.06862	0	1	0
0	64	21.3	127	74	82	4.40672	91	4.7	5.044	251	80	171	152.2	4.8	5.42945	1.69184	1.21995	0.19881	69.8072	4.24574	0	0	0
0	69	23.6	150	86	86	4.45435	92	4.7	5.044	212	72	140	123.2	4.2	1.75705	0.563636	0.399132	-0.918462	21.8117	3.08244	0	0	0
0	67	21.8	132	83	92	4.52179	92	4.7	5.044	222	70	152	128.5	7.1	4.12904	1.41804	0.937954	-0.0640543	51.257	3.93685	0	0	0
0	46	24.7	132	71	68	4.21951	92	4.7	5.044	131	54.8	76.2	64	4.2	4.41543	1.4851	1.00301	0.00300598	54.8122	4.00391	0	0	1
0	34	22.3	93	58	35	3.55535	94	4.7	5.044	145	84	61	53.7	1.5	5.25045	1.65831	1.21862	0.197721	60.9729	4.11043	0	1	0
0	66	27.8	140	80	75	4.31749	95	4.7	5.044	189	42	147	125.4	3.1	5.2436	1.65701	1.22998	0.206998	58.9905	4.07738	0	0	0
0	74	21.9	134	85	76	4.33073	103	4.7	5.044	204	76	128	121.1	3.5	4.07535	1.40496	1.03645	0.0357978	36.6781	3.60218	0	0	0
0	71	25.3	125	70	125	4.82831	104	4.7	5.044	163	45	118	91.8	5.1	17.5918	2.86743	4.5174	1.50794	154.465	5.03996	0	0	0
1	67	19.3	123	79	91	4.51086	79	4.7	5.044	196	66	130	112.7	3.6	1.15991	0.148341	0.226254	-1.4861	26.0979	3.26186	0	1	1
1	49	23.6	115	74	91	4.51086	80	4.7	5.044	151	31	120	98.5	3.9	4.60769	1.52773	0.91016	-0.0941349	97.5745	4.58062	1	0	1
1	78	21.4	132	80	87	4.46591	81	4.7	5.044	166	42	124	106.5	3	1.65078	0.501246	0.330155	-1.10819	33.0155	3.49698	0	0	0
1	20	51.1	152	81	116	4.75359	81	4.7	5.044	234	42	192	160.4	6.1	22.6588	3.12055	4.53176	1.51111	453.176	6.11628	1	0	0
1	74	22	121	76	97	4.57471	84	4.7	5.044	142	51.1	90.9	76.8	4.6	0.722074	-0.325628	0.149763	-1.8987	12.3784	2.51595	0	1	0
1	75	23.1	149	75	108	4.68213	84	4.7	5.044	142	46	96	78	5.3	2.22859	0.801367	0.462225	-0.771703	38.2043	3.64295	0	0	0
1	53	21.7	140	89	157	5.05625	84	4.7	5.044	220	68	152	118.6	19.7	3.57226	1.2732	0.740913	-0.299872	61.2387	4.11478	1	1	0
1	75	19.4	145	90	76	4.33073	84	4.7	5.044	167	46	121	110	2.3	4.32154	1.46361	0.89632	-0.109458	74.0836	4.30519	0	1	1
1	65	25.2	113	71	83	4.41884	85	4.7	5.044	215	70	145	130.4	5	2.55435	0.937798	0.536098	-0.623438	41.7985	3.73286	0	1	1
1	42	23.4	109	73	53	3.97029	88	4.7	5.044	128	61	67	57.1	1.9	3.33891	1.20564	0.725492	-0.320906	48.0803	3.87287	1	1	1
1	77	17.3	149	82	120	4.78749	89	4.7	5.044	147	59	88	76	5.5	1.21652	0.195998	0.267335	-1.31925	16.8442	2.82401	0	0	1
1	67	22.7	116	68	72	4.27667	89	4.7	5.044	176	58	118	107	2.6	2.08066	0.732684	0.457231	-0.782566	28.8091	3.36069	0	1	1
1	74	26	141	83	52	3.95124	89	4.7	5.044	160	48	112	95.3	2.9	2.91442	1.06967	0.640453	-0.445579	40.3536	3.69768	0	1	1
1	23	24.2	112	56	111	4.70953	89	4.7	5.044	202	59	143	125.1	7.4	6.46419	1.86628	1.42053	0.351027	89.5041	4.49428	1	1	1
1	76	23.7	133	74	108	4.68213	89	4.7	5.044	161	39	122	105	4.3	6.82017	1.91988	1.49875	0.404634	94.4332	4.54789	0	1	1
1	65	22.7	141	85	97	4.57471	90	4.7	5.044	217	88	129	114	6.6	5.40143	1.68666	1.20032	0.182587	72.0191	4.27693	0	1	0
1	76	17.9	134	71	42	3.73767	91	4.7	5.044	163	91	72	69	2	0.5	-0.693147	0.112346	-2.18617	6.42857	1.86075	0	1	0
1	66	22.9	114	74	71	4.26268	91	4.7	5.044	251	54	197	170.4	6.3	1.58659	0.461587	0.356493	-1.03144	20.399	3.01549	0	0	0
1	70	21	103	60	43	3.7612	91	4.7	5.044	163	75	88	85	2.4	2.00148	0.693887	0.449715	-0.799141	25.7333	3.24779	0	1	0
1	58	27.4	156	94	230	5.43808	92	4.7	5.044	138	37	101	69	13.2	4.41778	1.48564	1.00355	0.00353903	54.8414	4.00445	0	1	1
1	35	25	125	77	166	5.11199	92	4.7	5.044	175	38	137	108.2	7.9	6.48282	1.86916	1.47264	0.387057	80.4764	4.38796	0	1	1
1	20	18.9	91	51	41	3.71357	92	4.7	5.044	135	49	86	74.7	1.6	7.6208	2.03088	1.73114	0.548783	94.603	4.54969	0	0	1
1	67	23.5	132	76	64	4.15888	93	4.7	5.044	189	92	97	94.3	2.8	1.09017	0.086337	0.250336	-1.38495	13.0821	2.57124	0	1	1
1	76	21.9	131	90	73	4.29046	93	4.7	5.044	205	82	123	107.9	5.6	1.30387	0.265339	0.299408	-1.20595	15.6465	2.75025	0	1	0
1	64	25.3	136	80	67	4.20469	94	4.7	5.044	192	68	124	112.5	3	1.9456	0.665568	0.45157	-0.795024	22.594	3.11769	0	1	1
1	54	26.7	140	94	145	4.97673	94	4.7	5.044	160	52	108	85.7	8.4	2.89043	1.06141	0.670865	-0.399187	33.5663	3.51352	0	1	1
1	54	21.7	119	73	91	4.51086	94	4.7	5.044	170	47	123	101.6	4.6	3.81993	1.34023	0.886601	-0.12036	44.3605	3.79235	1	1	0
1	58	24.1	116	68	119	4.77912	94	4.7	5.044	178	40	138	115.1	6.1	4.10433	1.41204	0.952611	-0.0485489	47.6632	3.86416	0	0	0
1	51	22.7	118	81	59	4.07754	95	4.7	5.044	217	95	122	111.4	3.3	1.64944	0.500436	0.386906	-0.949575	18.5562	2.9208	0	1	0
1	72	23.5	122	73	119	4.77912	96	4.7	5.044	158	44.7	113.3	91.9	5.6	2.24086	0.80686	0.531167	-0.632679	24.4458	3.19646	0	1	1
1	51	20.5	126	82	59	4.07754	99	4.7	5.044	206	77	129	114.1	3.8	3.01972	1.10516	0.738153	-0.303604	30.1972	3.40775	1	0	0
1	62	20	144	96	40	3.68888	100	4.7	5.044	254	119.5	134.5	119.5	7.1	3.15591	1.14928	0.779237	-0.24944	30.7062	3.42446	1	1	0
1	22	31.3	128	74	281	5.63835	101	4.7	5.044	214	28	186	133.6	17.6	53.3038	3.97601	13.293	2.58724	504.983	6.22453	1	0	0
1	64	20.4	114	84	138	4.92725	102	4.7	5.044	166	47	119	100	6.7	3.44543	1.23705	0.867738	-0.141865	31.804	3.45959	0	1	1
0	44	21.5	97	58	43	3.7612	71	4.8	5.146	190	70	120	112	2.4	3.98022	1.38134	0.697767	-0.35987	179.11	5.188	0	1	0
0	64	22.2	128	83	63	4.14313	78	4.8	5.146	211	51	160	145	4.2	2.07587	0.73038	0.399797	-0.916798	49.8209	3.90843	0	0	0
0	48	19	110	53	151	5.01728	78	4.8	5.146	162	54	108	89.5	8.1	2.50041	0.916456	0.481561	-0.730723	60.0099	4.09451	0	0	0
0	35	19.2	112	69	47	3.85015	79	4.8	5.146	195	65	130	116.3	2.7	1.22827	0.205604	0.239588	-1.42883	27.636	3.31912	0	0	1
0	73	18.9	128	83	79	4.36945	81	4.8	5.146	173	90	83	73	5.2	2.37	0.86289	0.474	-0.746548	47.4	3.85862	0	1	1
0	55	19.4	108	67	78	4.35671	82	4.8	5.146	244	56	188	163.9	6	1.78301	0.578301	0.361004	-1.01887	33.7833	3.51997	0	0	0
0	84	21	134	72	115	4.74493	82	4.8	5.146	202	56	146	124.4	7.1	2.0117	0.698981	0.407308	-0.898187	38.1165	3.64065	0	0	0
0	70	24.4	138	80	144	4.96981	82	4.8	5.146	207	48	159	127.1	10.8	2.61579	0.961566	0.529617	-0.635602	49.5623	3.90323	0	0	1
0	39	17.7	116	77	112	4.7185	82	4.8	5.146	184	67.3	116.7	99.3	6.9	3.7648	1.32569	0.762255	-0.271474	71.333	4.26736	0	0	0
0	37	19.9	102	52	28	3.3322	83	4.8	5.146	135	36	99	88.3	3.8	2.06605	0.725639	0.423413	-0.859407	37.1889	3.61601	0	0	0
0	66	21.3	133	87	49	3.89182	83	4.8	5.146	122	65	57	53.2	2.2	2.45726	0.899048	0.503587	-0.685998	44.2307	3.78942	0	0	0
0	66	22.2	152	91	62	4.12713	85	4.8	5.146	169	73	96	91.8	4.2	1.27963	0.246573	0.268565	-1.31466	20.9394	3.04163	0	1	0
0	49	20.1	109	70	77	4.34381	85	4.8	5.146	247	86	161	147	9	2.00312	0.694705	0.420408	-0.866531	32.7783	3.48977	0	1	1
0	50	25	101	67	93	4.5326	85	4.8	5.146	214	64	150	128.6	4.4	6.13651	1.81426	1.28791	0.25302	100.416	4.60932	0	1	1
0	70	23.4	138	80	53	3.97029	86	4.8	5.146	211	84	127	113.7	2.7	2.61605	0.961665	0.555507	-0.587875	40.9468	3.71227	0	0	0
0	32	20.5	96	57	78	4.35671	86	4.8	5.146	175	83	92	81.8	5	3.36919	1.21467	0.715433	-0.334867	52.7352	3.96528	0	1	0
0	86	28.3	136	73	293	5.68017	86	4.8	5.146	185	40	145	109.8	14.9	6.60686	1.88811	1.40294	0.338569	103.412	4.63872	0	0	0
0	70	19.2	130	74	154	5.03695	87	4.8	5.146	235	64	171	140.6	11.4	2.41194	0.880433	0.518122	-0.657545	36.1792	3.58848	0	0	1
0	67	21.3	106	65	92	4.52179	87	4.8	5.146	215	63	152	130.7	6.6	2.60127	0.955999	0.558791	-0.58198	39.019	3.66405	0	0	1
0	45	18.1	122	77	46	3.82864	87	4.8	5.146	160	94	66	60.9	2.3	2.72352	1.00193	0.585053	-0.536052	40.8529	3.70998	1	0	0
0	62	21.3	156	92	113	4.72739	87	4.8	5.146	213	67	146	135.1	8.1	2.89686	1.06363	0.622288	-0.474352	43.4529	3.77168	0	0	0
0	61	21.2	121	62	51	3.93183	87	4.8	5.146	234	78	156	139.5	3.3	3.6997	1.30825	0.79475	-0.229728	55.4955	4.0163	0	0	0
0	66	18.4	114	77	75	4.31749	88	4.8	5.146	157	65	92	83	3.3	3.96	1.37624	0.860444	-0.150306	57.024	4.04347	0	0	1
0	70	18.6	98	65	133	4.89035	89	4.8	5.146	269	93	176	151.7	10.8	1.53939	0.431386	0.338286	-1.08386	21.3146	3.05939	0	0	0
0	70	19.8	121	79	66	4.18965	90	4.8	5.146	177	58	119	104	4.8	0.5	-0.693147	0.111111	-2.19722	6.66667	1.89712	0	0	1
0	81	24.7	148	92	144	4.96981	90	4.8	5.146	220	49	171	138.2	8.4	1.53158	0.426298	0.340351	-1.07778	20.421	3.01657	0	0	0
0	76	21.2	145	72	155	5.04343	90	4.8	5.146	186	74	112	96.4	8.8	1.72012	0.542391	0.382248	-0.961686	22.9349	3.13266	0	0	1
0	65	21.7	117	76	47	3.85015	90	4.8	5.146	165	71.7	93.3	79.5	2.2	2.65063	0.974796	0.589028	-0.529281	35.3417	3.56506	0	0	1
0	67	31.9	149	78	115	4.74493	90	4.8	5.146	182	50	132	111.9	5.7	11.6713	2.45713	2.59361	0.953052	155.617	5.0474	0	0	0
0	66	20.5	143	83	39	3.66356	92	4.8	5.146	193	89.8	103.2	91.8	2.2	2.45299	0.897309	0.557223	-0.584789	30.451	3.41612	0	1	1
0	58	24.5	128	69	102	4.62497	92	4.8	5.146	242	61	181	158.4	7	2.79459	1.02769	0.634821	-0.454412	34.6915	3.54649	0	0	1
0	60	19	135	81	94	4.54329	92	4.8	5.146	222	68	154	140	8.5	3.73143	1.31679	0.847634	-0.165306	46.3212	3.8356	0	1	1
0	69	23.9	143	83	57	4.04305	93	4.8	5.146	276	108	168	149.8	5.2	2.49925	0.91599	0.573902	-0.555297	29.991	3.4009	0	1	1
0	72	21.5	170	88	75	4.31749	93	4.8	5.146	230	77	153	140	4.2	3.31285	1.19781	0.760727	-0.27348	39.7541	3.68271	0	0	1
0	65	18.1	99	55	71	4.26268	94	4.8	5.146	172	71	101	89	4.4	0.94266	-0.0590495	0.21879	-1.51964	10.947	2.39307	0	0	1
0	43	19.4	111	69	47	3.85015	94	4.8	5.146	213	80	133	121.2	2.4	2.04676	0.716259	0.475051	-0.744334	23.7688	3.16838	0	1	0
0	51	21.1	132	82	58	4.06044	94	4.8	5.146	216	69	147	124.7	4.8	3.28786	1.19024	0.763107	-0.270357	38.1815	3.64235	0	0	0
0	76	19.8	131	80	67	4.20469	94	4.8	5.146	171	68	103	89	3.4	3.62273	1.28723	0.840832	-0.173364	42.0704	3.73935	1	0	1
0	90	19.2	153	69	45	3.80666	96	4.8	5.146	172	91	81	75.2	2.7	0.722781	-0.324649	0.171326	-1.76419	7.88488	2.06495	0	0	0
0	88	17.7	136	68	89	4.48864	96	4.8	5.146	170	43	127	108.6	3.7	1.60722	0.474505	0.38097	-0.965033	17.5333	2.8641	0	0	0
0	73	26.1	154	74	140	4.94164	96	4.8	5.146	192	58	134	106.7	9.2	6.88285	1.92903	1.63149	0.489494	75.0856	4.31863	0	0	0
0	67	19.8	129	80	67	4.20469	97	4.8	5.146	226	62	164	148.1	4.3	1.99797	0.692134	0.478527	-0.737042	21.155	3.05188	0	0	0
0	62	18.6	165	88	96	4.56435	97	4.8	5.146	241	108	133	121.9	4.6	2.50363	0.917742	0.599635	-0.511434	26.509	3.27749	0	1	0
0	60	19.4	136	75	61	4.11087	97	4.8	5.146	169	71	98	82.3	3.2	3.78775	1.33177	0.907189	-0.0974039	40.1056	3.69152	0	0	0
0	81	18.1	153	60	79	4.36945	98	4.8	5.146	119	32	87	75.2	2.5	1.47372	0.387793	0.356605	-1.03113	15.1583	2.71855	0	0	0
0	73	17.3	126	80	105	4.65396	98	4.8	5.146	194	53.1	140.9	117.9	6.6	2.6946	0.991249	0.652026	-0.427671	27.7159	3.322	0	0	1
0	70	21	121	73	43	3.7612	99	4.8	5.146	176	57	119	116	2.5	1.4562	0.37583	0.35596	-1.03294	14.562	2.67842	0	0	0
0	44	25.6	133	71	58	4.06044	99	4.8	5.146	189	74	115	100.7	3.1	4.9132	1.59193	1.201	0.183159	49.132	3.89451	0	0	0
0	68	22.1	128	64	178	5.18178	99	4.8	5.146	208	63.9	144.1	117.1	9.6	10.0536	2.30793	2.45754	0.899163	100.536	4.61052	0	1	1
0	76	19.4	129	73	83	4.41884	102	4.8	5.146	212	67	145	126.6	4.5	2.72899	1.00393	0.687301	-0.374983	25.1907	3.22647	0	0	0
0	46	20.8	128	78	81	4.39445	102	4.8	5.146	171	75	96	82.6	4.1	4.28466	1.45504	1.0791	0.0761272	39.5507	3.67758	0	0	0
0	67	20.6	133	80	63	4.14313	104	4.8	5.146	217	67	150	128.9	5.3	3.13438	1.14243	0.804878	-0.217065	27.5214	3.31496	0	0	0
0	74	23.9	142	77	44	3.78419	104	4.8	5.146	182	78.2	103.8	89	2.1	6.41089	1.858	1.64625	0.498502	56.2908	4.03053	0	0	1
0	77	24.3	161	85	119	4.77912	105	4.8	5.146	210	75	135	125.2	8.2	2.85091	1.04764	0.739124	-0.30229	24.4363	3.19607	0	0	0
0	80	20.1	147	76	64	4.15888	106	4.8	5.146	251	77	174	152.6	6	1.30812	0.268592	0.342373	-1.07186	10.9517	2.3935	0	0	0
0	71	21.7	119	74	114	4.7362	106	4.8	5.146	203	50	153	133	7.8	7.83	2.05796	2.04933	0.717515	65.5535	4.18287	0	1	0
1	59	23.9	146	92	131	4.8752	75	4.8	5.146	173	59	114	100	5.5	0.5	-0.693147	0.0925926	-2.37955	15	2.70805	0	1	1
1	65	20.2	142	80	60	4.09434	83	4.8	5.146	171	64	107	99	2.5	0.5	-0.693147	0.102469	-2.27819	9	2.19722	0	1	0
1	70	24.1	120	75	71	4.26268	83	4.8	5.146	171	44	127	112.6	3.2	3.73207	1.31696	0.764844	-0.268083	67.1773	4.20734	0	1	1
1	76	26.8	133	82	120	4.78749	83	4.8	5.146	173	39	134	116.9	5.5	7.9312	2.0708	1.62541	0.485758	142.762	4.96118	0	1	1
1	57	25.6	121	85	198	5.28827	83	4.8	5.146	158	41	117	87.6	10.3	10.1347	2.31596	2.07698	0.730916	182.424	5.20633	1	0	0
1	79	17.2	122	72	74	4.30407	86	4.8	5.146	220	73	147	133.2	5.1	1.04831	0.0471812	0.222605	-1.50236	16.4084	2.79779	0	1	0
1	65	21.1	106	72	53	3.97029	86	4.8	5.146	177	81	96	97.4	2.6	1.68137	0.51961	0.357032	-1.02993	26.3171	3.27022	0	0	0
1	69	22.8	122	76	66	4.18965	86	4.8	5.146	182	63	119	105.2	3.4	1.69165	0.525702	0.359214	-1.02384	26.4779	3.27631	0	1	0
1	66	27.9	149	97	243	5.49306	86	4.8	5.146	159	55	104	79.3	12.7	5.45959	1.69737	1.15932	0.147834	85.4544	4.44798	1	0	0
1	67	19.1	177	99	108	4.68213	87	4.8	5.146	198	50	148	128	5.7	2.91571	1.07011	0.626337	-0.467867	43.7356	3.77816	1	1	0
1	68	23.8	119	74	74	4.30407	88	4.8	5.146	191	63	128	118	5.7	0.5	-0.693147	0.108642	-2.2197	7.2	1.97408	0	1	1
1	44	21	116	71	113	4.72739	88	4.8	5.146	140	62	78	56.9	3.6	1.36029	0.307699	0.29557	-1.21885	19.5882	2.97493	1	1	0
1	47	23.2	115	68	104	4.64439	88	4.8	5.146	214	52	162	138.4	7	2.16931	0.774409	0.471356	-0.752141	31.2381	3.44164	1	1	0
1	49	25.5	105	70	333	5.80814	88	4.8	5.146	242	44	198	132.9	30.1	3.74808	1.32124	0.814397	-0.205307	53.9723	3.98847	1	1	0
1	73	22.7	139	87	79	4.36945	88	4.8	5.146	186	56	130	111.8	4.6	3.81128	1.33797	0.828131	-0.188584	54.8825	4.00519	1	1	0
1	29	19.8	125	75	82	4.40672	89	4.8	5.146	190	59	131	111.3	4.7	1.63786	0.49339	0.359924	-1.02186	22.678	3.1214	1	1	1
1	67	29.3	131	86	87	4.46591	89	4.8	5.146	251	52	199	179.3	4.8	2.22195	0.798387	0.488281	-0.716863	30.7655	3.42639	0	1	1
1	79	21.8	105	66	33	3.49651	90	4.8	5.146	115	53	62	58	1.4	0.5	-0.693147	0.111111	-2.19722	6.66667	1.89712	0	0	0
1	41	22.8	121	79	119	4.77912	90	4.8	5.146	189	52	137	110.4	6.7	1.07058	0.0681963	0.237906	-1.43588	14.2743	2.65846	1	1	1
1	78	21.9	150	82	75	4.31749	90	4.8	5.146	188	56.1	131.9	112.3	3.9	2.02956	0.707819	0.451013	-0.796258	27.0608	3.29809	0	1	1
1	73	27.2	160	90	84	4.43082	90	4.8	5.146	197	46	151	126.6	5.9	3.54816	1.26643	0.78848	-0.237649	47.3088	3.8567	0	0	0
1	56	22.1	103	64	61	4.11087	92	4.8	5.146	198	59	139	120.9	3.3	2.74018	1.00802	0.62246	-0.474076	34.016	3.52683	0	0	0
1	64	22.8	121	73	93	4.5326	92	4.8	5.146	183	68	115	103	6.5	3.72	1.31372	0.845037	-0.168375	46.1793	3.83253	0	1	1
1	29	27.2	106	60	300	5.70378	92	4.8	5.146	234	47	187	131.3	25.5	3.87202	1.35378	0.87957	-0.128322	48.0665	3.87258	1	1	0
1	69	24.4	148	85	70	4.2485	93	4.8	5.146	194	60	134	114.6	4.5	3.31452	1.19831	0.761111	-0.272976	39.7742	3.68322	0	1	1
1	41	23.4	121	75	78	4.35671	93	4.8	5.146	172	49.9	122.1	105	4.5	4.12384	1.41679	0.946957	-0.0545018	49.4861	3.90169	0	1	1
1	63	18.2	130	74	61	4.11087	94	4.8	5.146	174	88.7	85.3	74.2	2.7	2.84422	1.04529	0.660139	-0.415305	33.0296	3.4974	1	1	0
1	68	24.9	147	93	142	4.95583	94	4.8	5.146	196	56	140	114.8	7.5	9.23724	2.22324	2.14395	0.762651	107.271	4.67536	0	1	1
1	64	21.3	105	72	45	3.80666	95	4.8	5.146	159	62	97	89	2.3	5.14273	1.63758	1.20632	0.187573	57.8557	4.05795	0	1	0
1	20	26.5	135	61	91	4.51086	95	4.8	5.146	182	61	121	100.6	4.8	6.65261	1.89501	1.56049	0.444998	74.8418	4.31538	1	1	1
1	62	25	133	86	97	4.57471	95	4.8	5.146	215	71	144	132	6.1	7.6	2.02815	1.78272	0.578138	85.5	4.44852	0	1	1
1	53	20.3	124	78	57	4.04305	97	4.8	5.146	210	100	110	100.4	3.6	1.41833	0.349477	0.339698	-1.0797	15.0176	2.70922	0	1	0
1	49	24.8	121	86	99	4.59512	98	4.8	5.146	234	81	153	134.1	6.2	6.33817	1.84659	1.53368	0.427671	65.1927	4.17735	0	1	1
1	73	22.6	130	61	89	4.48864	99	4.8	5.146	165	80	85	74	3.7	0.5	-0.693147	0.122222	-2.10191	5	1.60944	0	1	0
1	85	22.6	162	78	98	4.58497	100	4.8	5.146	231	51	180	152	5.9	3.15873	1.15017	0.779934	-0.248546	30.7336	3.42536	0	0	1
1	74	21.7	119	73	153	5.03044	100	4.8	5.146	160	59	101	77	6.8	11.7092	2.46037	2.89115	1.06166	113.927	4.73556	0	1	1
1	47	25	131	81	182	5.20401	101	4.8	5.146	238	52	186	155	9.5	3.63687	1.29112	0.906973	-0.0976426	34.4546	3.53964	0	1	1
1	30	26.8	118	66	217	5.3799	101	4.8	5.146	235	41	194	147.8	18.2	10.1439	2.31687	2.52971	0.928106	96.1001	4.56539	1	0	0
1	77	28.4	139	77	124	4.82028	102	4.8	5.146	179	39	140	113.3	7	9.24524	2.22411	2.32843	0.845195	85.3407	4.44665	0	0	1
1	67	19.9	134	75	564	6.33505	107	4.8	5.146	204	75	129	61.2	32.2	2.25006	0.810956	0.59446	-0.520103	18.4096	2.91287	1	1	0
1	70	25.7	137	84	284	5.64897	107	4.8	5.146	201	67	134	98.1	16.3	15.7842	2.75901	4.17016	1.42795	129.144	4.86093	1	1	0
1	73	20	144	77	113	4.72739	110	4.8	5.146	232	70	162	151.5	5.4	1.26952	0.238638	0.344808	-1.06477	9.72398	2.27459	0	1	0
1	85	22.1	165	97	61	4.11087	113	4.8	5.146	152	54.8	97.2	80.8	3.1	4.14208	1.4212	1.15569	0.144699	29.823	3.39528	0	1	1
1	73	19.7	132	70	122	4.80402	116	4.8	5.146	146	49.3	96.7	79.3	5.2	2.07288	0.72894	0.593715	-0.521357	14.08	2.64475	0	1	1
1	47	22	152	92	153	5.03044	117	4.8	5.146	199	38	161	125.4	8.6	3.41955	1.22951	0.987871	-0.012203	22.797	3.12663	1	0	0
0	61	24	99	68	77	4.34381	77	4.9	5.248	153	50	103	91	3.5	2.25534	0.813303	0.428794	-0.846779	57.9946	4.06035	0	0	1
0	64	20.5	136	89	69	4.23411	82	4.9	5.248	236	78	158	148.5	5.4	1.81336	0.595181	0.367149	-1.00199	34.3584	3.53685	0	0	1
0	58	21.1	144	86	100	4.60517	82	4.9	5.248	197	58	139	117.3	4.1	2.45032	0.89622	0.496115	-0.700948	46.4272	3.83788	0	0	0
0	57	19.6	137	82	74	4.30407	83	4.9	5.248	217	75	142	126.7	4.3	1.67297	0.514598	0.342855	-1.07045	30.1134	3.40497	0	0	0
0	43	17.4	101	60	52	3.95124	83	4.9	5.248	158	77	81	72.5	3	2.03189	0.708968	0.416413	-0.876078	36.5741	3.59934	0	0	0
0	57	22	115	65	58	4.06044	83	4.9	5.248	206	74	132	119.4	3.3	2.24045	0.806677	0.459154	-0.778369	40.3281	3.69705	0	0	1
0	56	17	113	66	60	4.09434	83	4.9	5.248	204	80	124	117	3.1	2.54559	0.934364	0.52169	-0.650682	45.8207	3.82474	0	0	1
0	78	22.4	129	74	55	4.00733	83	4.9	5.248	198	64	134	128	2.3	5.17	1.64287	1.05953	0.0578262	93.06	4.53324	0	1	1
0	63	26	122	81	211	5.35186	83	4.9	5.248	195	39.9	155.1	125.1	10.8	6.14139	1.81505	1.25861	0.230005	110.545	4.70542	0	0	0
0	54	17.3	101	53	55	4.00733	84	4.9	5.248	211	88	123	121.4	3.1	1.01764	0.0174854	0.211066	-1.55558	17.4452	2.85907	0	0	0
0	68	19.3	132	87	89	4.48864	84	4.9	5.248	272	97.5	174.5	159.1	9	1.57713	0.455604	0.327108	-1.11747	27.0364	3.29719	0	0	1
0	64	23.7	126	80	101	4.61512	84	4.9	5.248	171	54.8	116.2	96.2	6.4	1.86537	0.623462	0.386892	-0.949609	31.9778	3.46504	0	0	0
0	34	21.7	118	64	88	4.47734	85	4.9	5.248	206	78	128	105.9	6.6	3.07438	1.1231	0.645239	-0.438134	50.308	3.91816	1	0	1
0	47	18.8	106	60	53	3.97029	85	4.9	5.248	176	69	107	100.9	3.1	3.1816	1.15738	0.667742	-0.403853	52.0625	3.95244	0	0	0
0	72	23.6	125	81	67	4.20469	86	4.9	5.248	246	74	172	154.3	5.5	3.65711	1.29667	0.776571	-0.252867	57.2417	4.04728	0	0	1
0	71	19.3	115	76	124	4.82028	86	4.9	5.248	143	59	84	75	2.4	6.73438	1.90723	1.43002	0.357686	105.408	4.65784	0	0	0
0	67	20.4	106	78	80	4.38203	87	4.9	5.248	197	69	128	118	5.5	0.5	-0.693147	0.107407	-2.23113	7.5	2.0149	0	1	0
0	39	17.4	107	65	37	3.61092	87	4.9	5.248	146	78.8	67.2	59.6	1.6	1.87292	0.6275	0.402331	-0.910479	28.0938	3.33555	0	1	1
0	70	27.4	123	62	120	4.78749	87	4.9	5.248	242	64	178	156.6	7.6	2.27066	0.820069	0.487771	-0.71791	34.0599	3.52812	0	0	1
0	60	20.2	116	78	59	4.07754	88	4.9	5.248	189	97	92	86	2.4	0.5	-0.693147	0.108642	-2.2197	7.2	1.97408	0	1	0
0	59	16	109	60	107	4.67283	88	4.9	5.248	192	70	122	109.4	7.6	2.37006	0.862913	0.514975	-0.663637	34.1288	3.53014	0	0	0
0	59	22.8	138	93	63	4.14313	88	4.9	5.248	244	84.3	159.7	143.7	4.6	3.15705	1.14964	0.685976	-0.376913	45.4615	3.81687	0	1	1
0	53	24.2	138	83	63	4.14313	88	4.9	5.248	220	79	141	135.4	3.2	3.23624	1.17441	0.703182	-0.352139	46.6018	3.84164	0	0	0
0	68	22.8	121	79	87	4.46591	88	4.9	5.248	259	72	187	166.2	6	4.10258	1.41162	0.891424	-0.114935	59.0771	4.07884	0	0	0
0	77	24.2	144	75	95	4.55388	89	4.9	5.248	227	57.4	169.6	144.9	5.6	4.14084	1.4209	0.909963	-0.0943514	57.3347	4.04891	0	0	1
0	90	14.6	144	77	80	4.38203	90	4.9	5.248	143	63	80	70	3.6	0.5	-0.693147	0.111111	-2.19722	6.66667	1.89712	0	1	0
0	59	22.4	118	72	47	3.85015	90	4.9	5.248	191	77	114	102	3.8	3.21961	1.16926	0.715469	-0.334817	42.9281	3.75953	0	0	1
0	52	24.6	124	80	74	4.30407	90	4.9	5.248	179	53	126	105.2	4.1	3.31025	1.19702	0.735611	-0.307053	44.1367	3.78729	0	0	0
0	51	22.8	111	77	63	4.14313	90	4.9	5.248	181	69	112	101.8	3	4.62652	1.5318	1.02812	0.0277274	61.6869	4.12207	0	0	1
0	79	20.5	129	70	58	4.06044	91	4.9	5.248	234	73	161	150	6.2	0.5	-0.693147	0.112346	-2.18617	6.42857	1.86075	0	1	0
0	46	22.3	105	64	43	3.7612	91	4.9	5.248	208	75	133	120.3	2.3	4.66642	1.54039	1.0485	0.0473642	59.9968	4.09429	0	0	0
0	80	22.5	153	84	92	4.52179	91	4.9	5.248	197	37.5	159.5	136.7	5.3	9.03424	2.20102	2.02992	0.707994	116.155	4.75492	0	0	1
0	49	19.6	115	68	65	4.17439	92	4.9	5.248	165	74	91	84.9	4.2	1.41686	0.348444	0.321855	-1.13365	17.5886	2.86725	0	0	0
0	68	23.5	126	89	78	4.35671	92	4.9	5.248	190	84	106	89.9	3.4	2.10743	0.745468	0.478724	-0.73663	26.1612	3.26428	0	1	1
0	70	20.8	107	61	71	4.26268	92	4.9	5.248	166	49.9	116.1	96.9	2.9	2.66113	0.97875	0.604503	-0.503348	33.0347	3.49756	0	0	0
0	62	27.2	132	80	62	4.12713	92	4.9	5.248	187	59	128	115	3.4	2.70708	0.995869	0.614941	-0.48623	33.6051	3.51468	0	0	0
0	60	19.5	117	68	55	4.00733	92	4.9	5.248	175	95	80	72	2.1	3.24668	1.17763	0.737517	-0.304466	40.3036	3.69644	0	1	1
0	65	18.5	127	89	76	4.33073	93	4.9	5.248	169	55.8	113.2	98	4.9	1.2946	0.258206	0.29728	-1.21308	15.5353	2.74311	0	1	1
0	64	20.5	109	72	129	4.85981	93	4.9	5.248	237	64	173	130.1	9.9	1.71128	0.537244	0.392962	-0.934043	20.5354	3.02215	0	0	0
0	32	21	108	61	61	4.11087	93	4.9	5.248	196	74	122	104.3	6	3.97743	1.38064	0.913335	-0.0906521	47.7291	3.86554	0	0	1
0	65	20.7	133	70	120	4.78749	94	4.9	5.248	199	73	126	106.1	7.4	2.42014	0.883825	0.561711	-0.576767	28.1048	3.33594	0	0	1
0	55	24.1	122	76	75	4.31749	94	4.9	5.248	188	90	98	87	5.1	3.25302	1.17958	0.755021	-0.28101	37.777	3.6317	0	1	1
0	59	20.3	132	70	82	4.40672	94	4.9	5.248	207	73	134	124.2	5.7	3.8086	1.33726	0.883971	-0.123331	44.2289	3.78938	1	0	0
0	62	20.6	138	86	100	4.60517	94	4.9	5.248	211	75	136	123	4.7	4.00828	1.38836	0.930316	-0.0722311	46.5477	3.84048	0	0	0
0	77	18.8	137	76	94	4.54329	95	4.9	5.248	220	81	139	122.4	5.9	1.96372	0.67484	0.460625	-0.77517	22.0918	3.09521	0	0	0
0	58	20.5	134	75	107	4.67283	95	4.9	5.248	201	68	133	116	7.1	2.87172	1.05491	0.673613	-0.395099	32.3069	3.47528	0	0	0
0	55	24.6	145	93	185	5.22036	96	4.9	5.248	209	66	143	119	10.1	2.54456	0.933959	0.603156	-0.50558	27.7589	3.32356	0	0	0
0	71	20	118	60	87	4.46591	96	4.9	5.248	179	66	113	100.3	5.6	8.23443	2.10832	1.95187	0.668786	89.8302	4.49792	0	1	0
0	42	24	116	88	65	4.17439	96	4.9	5.248	168	32.3	135.7	105.7	8.7	10.3845	2.34032	2.46152	0.900777	113.286	4.72991	0	1	1
0	58	20.3	119	63	90	4.49981	97	4.9	5.248	187	75	112	98.4	5.5	1.46428	0.381367	0.350705	-1.04781	15.5042	2.74111	0	0	0
0	64	21.1	108	67	42	3.73767	97	4.9	5.248	229	85	144	139.9	2.7	2.87519	1.05612	0.688625	-0.373059	30.4431	3.41586	0	0	0
0	61	17.3	127	76	123	4.81218	97	4.9	5.248	268	82.5	185.5	162.4	9.8	3.89316	1.35922	0.932435	-0.0699559	41.2217	3.71896	0	1	1
0	76	23.1	135	67	79	4.36945	98	4.9	5.248	248	77	171	159	7.3	3.2789	1.18751	0.793412	-0.231412	33.7258	3.51826	0	0	1
0	74	19.1	138	82	57	4.04305	99	4.9	5.248	224	89	135	120.1	3.9	2.53051	0.928419	0.618568	-0.480348	25.3051	3.231	0	0	0
0	84	20.5	120	53	121	4.79579	99	4.9	5.248	205	70	135	116.3	6	2.83698	1.04274	0.693484	-0.366027	28.3698	3.34533	0	0	0
0	76	23.7	167	87	53	3.97029	101	4.9	5.248	220	77	143	125.2	3.6	4.76188	1.56064	1.18753	0.171876	45.1126	3.80916	0	1	1
0	66	20.4	114	80	107	4.67283	103	4.9	5.248	224	97	127	111.4	6.5	2.22017	0.797586	0.564637	-0.571572	19.9816	2.99481	0	1	1
0	70	26.1	142	84	182	5.20401	103	4.9	5.248	210	48	162	124.4	12.8	4.43208	1.48887	1.12717	0.11971	39.8887	3.68609	0	0	0
0	76	24.5	177	65	63	4.14313	108	4.9	5.248	225	88	137	122.7	5.6	1.55689	0.442693	0.415172	-0.879063	12.4552	2.52213	0	0	0
0	91	13.5	133	77	60	4.09434	116	4.9	5.248	200	91	109	101	4.7	0.917116	-0.0865218	0.26268	-1.33682	6.22946	1.82929	0	0	0
1	67	19.3	127	76	41	3.71357	73	4.9	5.248	130	50	80	71.4	1.9	0.59077	-0.526328	0.106485	-2.23976	21.2677	3.05719	0	0	0
1	74	17.4	115	72	83	4.41884	74	4.9	5.248	162	59	103	94	5	0.5	-0.693147	0.091358	-2.39297	16.3636	2.79506	0	1	1
1	77	18.6	128	92	53	3.97029	80	4.9	5.248	152	85	67	62	2.5	0.5	-0.693147	0.0987654	-2.31501	10.5882	2.35974	0	1	0
1	38	22.4	151	96	141	4.94876	82	4.9	5.248	199	65	134	106.8	10.4	2.18881	0.783356	0.443166	-0.813812	41.4721	3.72502	1	1	0
1	74	23.6	113	76	114	4.7362	82	4.9	5.248	204	68	136	123	5.9	2.60904	0.958982	0.52825	-0.638186	49.4344	3.90065	0	0	0
1	80	20	96	62	45	3.80666	83	4.9	5.248	169	58	111	101.9	2.3	0.880011	-0.127821	0.180348	-1.71287	15.8402	2.76255	0	0	1
1	59	18.9	130	84	59	4.07754	84	4.9	5.248	163	53	110	93.2	3.2	1.01327	0.0131873	0.210161	-1.55988	17.3704	2.85477	1	1	0
1	42	20.7	103	79	68	4.21951	85	4.9	5.248	165	59	106	93	2	0.5	-0.693147	0.104938	-2.25438	8.18182	2.10191	1	1	0
1	66	19.4	130	77	134	4.89784	85	4.9	5.248	196	44	152	133	8.7	0.5	-0.693147	0.104938	-2.25438	8.18182	2.10191	0	0	0
1	61	20.6	98	64	100	4.60517	86	4.9	5.248	194	58	136	127	6	0.5	-0.693147	0.106173	-2.24269	7.82609	2.05746	0	0	1
1	77	17	148	94	76	4.33073	86	4.9	5.248	195	65	130	119	4.3	2.03959	0.712748	0.433098	-0.836791	31.924	3.46336	0	0	0
1	69	25.1	144	82	73	4.29046	86	4.9	5.248	202	50	152	135	4.3	2.09407	0.739107	0.444666	-0.810432	32.7767	3.48972	0	1	1
1	66	21.9	137	91	55	4.00733	87	4.9	5.248	257	103	154	145.3	3.4	0.614509	-0.486931	0.132006	-2.02491	9.21764	2.22112	0	1	0
1	62	21.5	115	76	51	3.93183	87	4.9	5.248	162	65.1	96.9	86.2	2.3	1.39368	0.331951	0.299384	-1.20603	20.9053	3.04	0	1	1
1	70	22.1	139	77	74	4.30407	87	4.9	5.248	178	75	103	91.9	3.9	1.90546	0.644722	0.409321	-0.893257	28.5819	3.35277	0	1	0
1	65	23	132	80	56	4.02535	87	4.9	5.248	189	58	131	120	4.6	2.87607	1.05642	0.617823	-0.481554	43.1411	3.76448	0	1	1
1	54	20.6	103	55	59	4.07754	88	4.9	5.248	231	56	175	156.1	2.4	0.909079	-0.0953232	0.197528	-1.62187	13.0907	2.57191	0	1	1
1	67	23.1	136	89	42	3.73767	88	4.9	5.248	124	58	66	63.2	1.1	1.65623	0.504542	0.359872	-1.02201	23.8497	3.17177	0	1	1
1	64	24.5	137	84	111	4.70953	88	4.9	5.248	197	44	153	128.4	6.2	4.48974	1.5018	0.975549	-0.0247549	64.6523	4.16902	0	0	0
1	81	19	125	80	129	4.85981	88	4.9	5.248	180	40	140	113.9	8.2	10.1923	2.32163	2.21462	0.79508	146.769	4.98886	0	0	0
1	62	22.6	122	82	60	4.09434	89	4.9	5.248	211	67	144	130	3	0.5	-0.693147	0.109877	-2.2084	6.92308	1.93486	1	1	0
1	48	20	118	76	124	4.82028	89	4.9	5.248	231	74	157	131.9	7.9	0.555601	-0.587705	0.122095	-2.10296	7.69294	2.0403	1	1	0
1	57	18.9	127	87	55	4.00733	89	4.9	5.248	210	82	128	117.2	2.8	1.39191	0.330677	0.305877	-1.18457	19.2726	2.95868	0	1	0
1	72	23.5	131	83	153	5.03044	89	4.9	5.248	136	41	95	72.5	7.2	3.02159	1.10578	0.664004	-0.409467	41.8374	3.73379	0	1	1
1	38	20.8	138	77	136	4.91265	89	4.9	5.248	194	60	134	108.6	8.9	3.50717	1.25481	0.770712	-0.260441	48.5608	3.88282	0	1	0
1	69	20.7	136	91	46	3.82864	89	4.9	5.248	145	72.2	72.8	63.1	3.4	4.23491	1.44336	0.930635	-0.071888	58.6373	4.07137	0	0	1
1	73	18.1	144	83	67	4.20469	90	4.9	5.248	191	73	118	108	4.3	0.5	-0.693147	0.111111	-2.19722	6.66667	1.89712	1	1	0
1	85	20.6	141	67	55	4.00733	90	4.9	5.248	152	49.4	102.6	86.5	2.7	2.0195	0.702851	0.448778	-0.801227	26.9267	3.29312	0	0	0
1	75	20.1	144	87	48	3.8712	90	4.9	5.248	185	58	127	113	2.1	2.38665	0.86989	0.530366	-0.634188	31.822	3.46016	0	1	0
1	58	27.1	139	95	200	5.29832	90	4.9	5.248	170	39	131	101	12.5	4.02	1.39128	0.893333	-0.112795	53.6	3.98155	0	1	1
1	52	24	117	76	214	5.36598	90	4.9	5.248	238	43	195	152.9	14.2	4.2035	1.43592	0.93411	-0.0681606	56.0466	4.02618	0	0	0
1	59	23.4	119	73	174	5.15906	90	4.9	5.248	203	51	152	118.7	11.3	6.46732	1.86676	1.43718	0.362684	86.2309	4.45703	0	1	1
1	69	24.3	142	76	159	5.0689	90	4.9	5.248	195	35.9	159.1	128.3	10.4	7.2699	1.98374	1.61553	0.479665	96.932	4.57401	0	1	1
1	58	26.3	142	80	80	4.38203	90	4.9	5.248	186	85.3	100.7	89.6	5.7	13.2644	2.58509	2.94765	1.08101	176.859	5.17535	1	0	0
1	59	24.1	117	78	44	3.78419	91	4.9	5.248	191	75	116	108	2.4	0.5	-0.693147	0.112346	-2.18617	6.42857	1.86075	0	1	1
1	76	20.1	100	64	81	4.39445	91	4.9	5.248	185	60	125	124	2.9	0.5	-0.693147	0.112346	-2.18617	6.42857	1.86075	0	1	0
1	71	23.3	125	71	73	4.29046	91	4.9	5.248	156	68	88	65.2	4.1	1.01028	0.0102275	0.227001	-1.4828	12.9893	2.56413	0	1	1
1	66	25.5	142	83	57	4.04305	91	4.9	5.248	177	72	105	92.1	3.2	1.27112	0.239899	0.28561	-1.25313	16.343	2.7938	0	0	1
1	44	24	130	80	295	5.68698	91	4.9	5.248	254	44	210	156.7	22.2	2.86527	1.05266	0.643802	-0.440364	36.8392	3.60656	1	0	1
1	59	23.2	124	77	121	4.79579	91	4.9	5.248	224	58	166	144	6.7	4.07458	1.40477	0.915523	-0.0882596	52.3875	3.95867	0	1	1
1	72	26	147	85	110	4.70048	91	4.9	5.248	175	43	132	110.5	5.3	5.22145	1.65277	1.17321	0.159747	67.1329	4.20667	0	1	1
1	56	19.4	111	76	50	3.91202	91	4.9	5.248	194	88.1	105.9	93.8	2.7	6.65418	1.89525	1.49514	0.402217	85.5537	4.44914	0	0	0
1	84	18.6	119	67	74	4.30407	92	4.9	5.248	183	73	110	102.2	3.9	0.3474	-1.05728	0.0789155	-2.53938	4.31255	1.46153	0	1	1
1	73	19.4	122	71	55	4.00733	92	4.9	5.248	189	76	113	104.4	3.6	0.430198	-0.843509	0.097724	-2.32561	5.34039	1.6753	0	1	1
1	76	25.2	127	80	72	4.27667	92	4.9	5.248	175	43	132	118	3.4	0.5	-0.693147	0.11358	-2.17525	6.2069	1.82566	0	0	0
1	54	24.2	163	96	152	5.02388	92	4.9	5.248	131	44.5	86.5	65.2	6.7	1.44667	0.369268	0.328627	-1.11283	17.9587	2.88808	1	1	1
1	64	22.5	132	84	274	5.61313	92	4.9	5.248	234	50	184	135	19.1	2.61154	0.959938	0.593238	-0.52216	32.4191	3.47875	1	1	0
1	79	22.8	158	87	53	3.97029	92	4.9	5.248	180	74	106	102.2	3.2	3.03255	1.1094	0.688876	-0.372694	37.6455	3.62821	0	1	1
1	48	18.5	118	80	80	4.38203	93	4.9	5.248	191	84	107	102.4	4.9	1.54444	0.43466	0.354649	-1.03663	18.5333	2.91957	0	1	0
1	67	20	107	70	59	4.07754	93	4.9	5.248	158	78	80	78.8	2.8	25.8122	3.25085	5.92725	1.77956	309.746	5.73575	0	1	0
1	79	18.7	103	66	82	4.40672	94	4.9	5.248	163	63	100	87	4.6	1.87176	0.626879	0.434433	-0.833713	21.7366	3.079	0	1	1
1	72	23.6	127	81	89	4.48864	94	4.9	5.248	162	68	94	79.2	5.2	2.9354	1.07684	0.681303	-0.383748	34.0885	3.52896	0	1	1
1	45	23.7	129	89	85	4.44265	94	4.9	5.248	194	75	119	101.5	5	3.70842	1.31061	0.86072	-0.149986	43.0656	3.76272	1	1	0
1	68	24.2	154	80	114	4.7362	94	4.9	5.248	179	50	129	112	7.3	4.85	1.57898	1.12568	0.118386	56.3226	4.0311	1	1	1
1	27	26	105	64	142	4.95583	94	4.9	5.248	228	44	184	151.6	13	5.99425	1.7908	1.39126	0.330209	69.6107	4.24292	1	0	1
1	72	21.1	139	80	80	4.38203	95	4.9	5.248	194	76	118	101.8	5	1.43061	0.358099	0.335575	-1.09191	16.0943	2.77847	0	1	1
1	71	25.6	135	77	101	4.61512	95	4.9	5.248	197	57	140	122.8	4.3	2.42409	0.885457	0.568614	-0.564553	27.271	3.30582	0	1	1
1	56	21.4	121	78	65	4.17439	95	4.9	5.248	200	70	130	110.1	3.7	2.49235	0.913225	0.584625	-0.536785	28.0389	3.33359	0	1	0
1	66	23.4	132	84	88	4.47734	95	4.9	5.248	208	59	149	137.4	6	2.6737	0.983462	0.627163	-0.466548	30.0791	3.40383	0	0	0
1	66	22.5	143	80	89	4.48864	96	4.9	5.248	188	69	119	85.7	4.5	2.04317	0.714502	0.484307	-0.725037	22.2891	3.1041	0	1	1
1	67	20.7	167	85	73	4.29046	96	4.9	5.248	244	71.7	172.3	156.5	6	2.99616	1.09733	0.710202	-0.342206	32.6854	3.48693	0	1	1
1	70	21.2	135	87	106	4.66344	96	4.9	5.248	171	48.1	122.9	101.4	5.4	3.03927	1.11162	0.720418	-0.327923	33.1556	3.50121	0	1	0
1	70	25.3	140	75	71	4.26268	96	4.9	5.248	240	70	170	143.4	4.6	3.18102	1.1572	0.754018	-0.282338	34.702	3.5468	0	1	1
1	50	20.7	114	83	249	5.51745	97	4.9	5.248	192	68	124	93	14.8	0.5	-0.693147	0.119753	-2.12232	5.29412	1.6666	1	1	0
1	75	20.9	150	83	95	4.55388	98	4.9	5.248	214	70.3	143.7	118.3	3.7	1.86212	0.621713	0.450586	-0.797206	19.1532	2.95247	0	1	0
1	71	21.2	143	67	262	5.56834	98	4.9	5.248	188	71.7	116.3	70.4	18	2.21481	0.795169	0.53593	-0.623751	22.781	3.12592	0	1	0
1	70	26.1	139	82	96	4.56435	99	4.9	5.248	190	71	119	102.1	6	3.37566	1.21659	0.825162	-0.192175	33.7566	3.51918	0	1	1
1	86	22.3	152	80	188	5.23644	99	4.9	5.248	223	92	131	105.2	10.1	3.46458	1.24259	0.846898	-0.166175	34.6458	3.54518	0	1	0
1	72	23.2	113	72	121	4.79579	100	4.9	5.248	179	54.1	124.9	103.9	7	25.6488	3.2445	6.33303	1.84578	249.556	5.51968	0	0	0
1	71	25.8	124	70	97	4.57471	102	4.9	5.248	196	46.2	149.8	128.4	5.6	2.74932	1.01135	0.69242	-0.367562	25.3783	3.23389	0	1	1
1	50	23.1	149	108	126	4.83628	102	4.9	5.248	216	71	145	128	9.3	3.85528	1.34944	0.97096	-0.0294703	35.5872	3.57199	0	1	1
1	64	20.8	135	85	105	4.65396	103	4.9	5.248	198	93	105	97.1	6.2	1.12272	0.115754	0.285531	-1.2534	10.1045	2.31298	0	1	0
1	24	20.4	129	75	36	3.58352	103	4.9	5.248	197	93	104	93.6	2.1	8.56513	2.1477	2.17829	0.778541	77.0862	4.34492	1	1	1
1	63	23.1	130	85	47	3.85015	105	4.9	5.248	233	96	137	126.7	3.8	1.52544	0.422282	0.395484	-0.927645	13.0752	2.57072	0	1	1
1	61	24.1	123	84	71	4.26268	107	4.9	5.248	214	68	146	133	2.9	0.5	-0.693147	0.132099	-2.02421	4.09091	1.40877	0	1	1
1	81	20.9	124	80	78	4.35671	113	4.9	5.248	176	51	125	106.2	2.4	1.79708	0.586162	0.501407	-0.690337	12.939	2.56024	0	1	1
1	58	20.1	107	62	96	4.56435	113	4.9	5.248	217	86	131	124.6	4.7	33.3551	3.50721	9.30648	2.23071	240.157	5.48129	0	1	0
1	60	22.7	113	73	227	5.42495	116	4.9	5.248	166	52	114	89.9	11.8	43.7736	3.77903	12.5376	2.52874	297.33	5.69484	0	0	0
0	67	22.1	106	71	120	4.78749	77	5	5.35	212	70	142	129.6	6.7	1.26618	0.236006	0.240731	-1.42408	32.559	3.48305	0	0	1
0	62	22.6	133	87	63	4.14313	79	5	5.35	194	82	112	107.6	2.8	1.40871	0.342671	0.274784	-1.29177	31.6959	3.45619	0	0	1
0	45	20.8	124	69	81	4.39445	79	5	5.35	177	57	120	103.4	3.4	2.14734	0.76423	0.418864	-0.870209	48.3152	3.87775	0	0	0
0	55	19.6	115	70	99	4.59512	80	5	5.35	198	38	160	136.5	4.7	1.28233	0.248681	0.2533	-1.37318	27.1553	3.30157	0	0	0
0	66	22.1	117	72	59	4.07754	81	5	5.35	183	75	108	104	2.3	0.5	-0.693147	0.1	-2.30259	10	2.30259	0	0	1
0	55	21.7	98	54	92	4.52179	81	5	5.35	249	73	176	161	7	2.15924	0.769758	0.431849	-0.83968	43.1849	3.76549	0	0	0
0	67	26.3	142	80	101	4.61512	81	5	5.35	248	58	190	175	7.1	2.24	0.806476	0.448	-0.802962	44.8	3.80221	0	1	1
0	44	22.7	86	48	61	4.11087	81	5	5.35	170	61	109	96.3	3.7	2.67094	0.982432	0.534189	-0.627006	53.4189	3.97816	0	0	0
0	77	16.5	100	54	46	3.82864	82	5	5.35	218	99	119	114	2.3	0.5	-0.693147	0.101235	-2.29032	9.47368	2.24852	0	1	0
0	56	20.6	105	55	33	3.49651	82	5	5.35	225	83	142	130.6	2.6	1.51571	0.415885	0.306885	-1.18128	28.7187	3.35755	0	0	0
0	56	20.6	108	80	49	3.89182	82	5	5.35	194	79.9	114.1	104	3	2.31918	0.841212	0.469561	-0.755956	43.9423	3.78288	0	0	1
0	75	23.6	122	64	51	3.93183	82	5	5.35	166	51.4	114.6	96.1	2.7	3.18222	1.15758	0.644301	-0.439589	60.2947	4.09924	0	1	1
0	73	20.5	123	64	88	4.47734	82	5	5.35	253	57	196	178	7.2	3.18634	1.15887	0.645136	-0.438294	60.3728	4.10054	0	0	0
0	45	21	99	50	66	4.18965	83	5	5.35	169	66	103	94	3.6	0.5	-0.693147	0.102469	-2.27819	9	2.19722	0	1	0
0	59	17.1	127	86	84	4.43082	83	5	5.35	171	48	123	109	4.1	0.5	-0.693147	0.102469	-2.27819	9	2.19722	0	1	1
0	67	21.3	129	73	63	4.14313	83	5	5.35	235	94	141	134.3	4.2	4.02201	1.39178	0.824264	-0.193264	72.3962	4.28215	0	0	1
0	64	21.9	106	68	108	4.68213	84	5	5.35	164	54	110	96	3.9	1.94053	0.662961	0.40248	-0.910109	33.2662	3.50454	0	0	0
0	70	20.2	115	83	59	4.07754	84	5	5.35	253	99.1	153.9	139.6	6.8	2.09315	0.738671	0.434135	-0.834399	35.8826	3.58025	0	0	1
0	61	19.3	90	46	66	4.18965	84	5	5.35	207	62	145	127.8	4.9	2.7143	0.998533	0.562965	-0.574537	46.5308	3.84011	0	0	0
0	53	21.1	130	94	71	4.26268	84	5	5.35	223	73	150	139	6.1	2.72423	1.00219	0.565026	-0.570883	46.7011	3.84377	0	0	1
0	72	24.2	162	99	148	4.99721	84	5	5.35	222	81	141	130.8	8.8	3.88254	1.35649	0.805267	-0.216581	66.5578	4.19807	0	0	0
0	67	21.4	129	72	71	4.26268	85	5	5.35	190	76	114	108	4	0.5	-0.693147	0.104938	-2.25438	8.18182	2.10191	0	0	0
0	39	21	72	51	56	4.02535	85	5	5.35	171	58.5	112.5	95.9	4.2	2.18552	0.781852	0.458689	-0.779384	35.763	3.57691	0	1	0
0	63	21.5	133	81	112	4.7185	85	5	5.35	248	70	178	160	6.7	2.43275	0.889021	0.510576	-0.672215	39.8086	3.68408	0	1	0
0	41	21.1	107	60	141	4.94876	85	5	5.35	212	61	151	135	7.1	2.71058	0.997164	0.568888	-0.564072	44.355	3.79223	0	0	0
0	56	22.2	138	80	119	4.77912	85	5	5.35	248	57	191	157	9.8	2.97805	1.09127	0.625022	-0.469969	48.7316	3.88633	0	0	0
0	72	20.7	111	68	62	4.12713	85	5	5.35	241	48.9	192.1	139	27.2	3.8011	1.33529	0.797763	-0.225944	62.1999	4.13035	0	0	0
0	54	21.4	99	62	201	5.3033	85	5	5.35	216	54	162	136.1	10.5	6.61662	1.88958	1.38867	0.328349	108.272	4.68465	0	0	0
0	71	22.6	126	81	90	4.49981	86	5	5.35	214	60.4	153.6	134.4	6.8	1.60448	0.472801	0.340705	-1.07674	25.1136	3.22341	0	1	1
0	62	20.3	135	84	135	4.90527	86	5	5.35	176	60	116	97	5.8	2.52559	0.926475	0.536298	-0.623065	39.531	3.67708	0	0	1
0	59	20.6	155	91	105	4.65396	86	5	5.35	232	68	164	141.2	5.5	2.87815	1.05715	0.611164	-0.492391	45.0494	3.80776	0	0	1
0	64	23.7	98	63	79	4.36945	86	5	5.35	203	73	130	112.4	4.7	3.70226	1.30894	0.786159	-0.240597	57.9484	4.05955	0	1	1
0	76	22.2	135	79	52	3.95124	87	5	5.35	191	73	118	110.2	3.6	1.72361	0.544419	0.370256	-0.99356	25.8541	3.25247	0	0	0
0	75	17.3	140	78	113	4.72739	87	5	5.35	166	35.2	130.8	104.3	7.6	1.97359	0.679852	0.423955	-0.858127	29.6038	3.3879	0	0	0
0	72	19.7	152	85	69	4.23411	87	5	5.35	266	71.6	194.4	175	6.3	1.97643	0.681293	0.424567	-0.856686	29.6465	3.38934	0	0	1
0	47	19.5	100	59	41	3.71357	87	5	5.35	184	65	119	108.7	2.4	3.12303	1.1388	0.670872	-0.399177	46.8454	3.84685	0	0	1
0	50	28.1	120	81	104	4.64439	87	5	5.35	240	55	185	158	8.4	3.37317	1.21585	0.724607	-0.322126	50.5976	3.9239	0	0	0
0	59	18.9	122	78	55	4.00733	88	5	5.35	184	87	97	90	2.7	0.5	-0.693147	0.108642	-2.2197	7.2	1.97408	0	1	0
0	76	17.6	118	65	77	4.34381	88	5	5.35	162	48	114	104	4.1	0.5	-0.693147	0.108642	-2.2197	7.2	1.97408	0	0	0
0	74	19.4	122	74	42	3.73767	88	5	5.35	208	77	131	119.7	2.8	2.15928	0.769776	0.469177	-0.756774	31.0937	3.437	0	0	0
0	73	20.4	123	72	56	4.02535	88	5	5.35	172	45	127	110.6	2.5	2.15943	0.769846	0.46921	-0.756704	31.0958	3.43707	0	0	1
0	57	19.8	116	64	62	4.12713	88	5	5.35	232	118	114	110.5	5.7	4.36072	1.47264	0.947515	-0.0539127	62.7944	4.13987	0	0	0
0	40	22.7	112	78	89	4.48864	88	5	5.35	167	57.5	109.5	93.1	3.7	4.99526	1.60849	1.08539	0.0819393	71.9318	4.27572	0	0	0
0	53	26.6	112	63	93	4.5326	88	5	5.35	176	65	111	93.9	4.6	5.65769	1.73301	1.22932	0.206465	81.4707	4.40024	0	0	0
0	44	16.9	87	45	52	3.95124	89	5	5.35	175	93	82	77	3.2	0.5	-0.693147	0.109877	-2.2084	6.92308	1.93486	0	1	0
0	84	24	146	85	44	3.78419	89	5	5.35	212	64	148	132.3	3.2	1.18909	0.173192	0.261307	-1.34206	16.4644	2.8012	0	0	0
0	78	20.7	138	98	80	4.38203	89	5	5.35	166	52	114	95.3	3.9	2.29891	0.832435	0.505193	-0.682816	31.8311	3.46044	0	0	0
0	55	19.1	94	55	71	4.26268	89	5	5.35	231	90	141	137.9	5.7	3.83855	1.34509	0.843533	-0.170157	53.1491	3.9731	0	0	0
0	56	21.7	133	85	94	4.54329	89	5	5.35	256	65	191	178	7.3	4.74399	1.55688	1.04251	0.041628	65.686	4.18489	0	0	0
0	66	21.7	160	84	132	4.8828	89	5	5.35	237	47	190	166.6	8.3	8.73079	2.16686	1.91862	0.651605	120.888	4.79486	0	0	0
0	68	23.1	129	88	136	4.91265	90	5	5.35	189	46	143	124	8.5	0.5	-0.693147	0.111111	-2.19722	6.66667	1.89712	0	0	0
0	76	23.8	149	94	129	4.85981	90	5	5.35	271	81	190	162.4	10.2	2.27588	0.822369	0.505752	-0.681709	30.3451	3.41264	0	0	0
0	63	22.9	112	74	91	4.51086	90	5	5.35	225	69	156	135	6.9	2.58479	0.949645	0.574398	-0.554432	34.4639	3.53991	0	1	1
0	68	16.2	142	88	47	3.85015	90	5	5.35	235	68	167	148.5	3.8	2.87622	1.05648	0.63916	-0.4476	38.3496	3.64674	0	1	0
0	71	21.1	168	98	71	4.26268	90	5	5.35	235	80.9	154.1	140.7	4.3	3.05106	1.11549	0.678014	-0.388588	40.6808	3.70576	0	1	0
0	70	23.3	110	70	97	4.57471	90	5	5.35	231	72.8	158.2	146.9	6.6	3.98952	1.38367	0.886561	-0.120406	53.1936	3.97394	0	0	1
0	70	24.9	130	60	132	4.8828	90	5	5.35	220	47.8	172.2	143.9	7	4.58721	1.52327	1.01938	0.0191947	61.1628	4.11354	0	0	1
0	59	22.6	108	75	125	4.82831	91	5	5.35	211	53	158	140.8	8.1	1.61334	0.478305	0.362503	-1.01472	20.7429	3.0322	0	0	0
0	58	19	101	70	54	3.98898	91	5	5.35	179	70	109	101.5	2.7	1.83475	0.606906	0.412251	-0.886122	23.5896	3.16081	0	1	1
0	45	19.8	108	68	79	4.36945	91	5	5.35	231	72	159	140.6	6.1	1.90112	0.642442	0.427165	-0.850585	24.443	3.19634	0	0	0
0	76	18.4	117	70	85	4.44265	91	5	5.35	248	71	177	156.9	6.1	2.81811	1.03607	0.633205	-0.456961	36.2328	3.58997	0	0	0
0	71	23.8	107	63	51	3.93183	91	5	5.35	212	76	136	124.3	2	3.32769	1.20228	0.747702	-0.29075	42.7845	3.75618	0	0	0
0	72	22.5	125	76	100	4.60517	91	5	5.35	234	78.6	155.4	130.5	4.9	4.35526	1.47138	0.978588	-0.0216441	55.9962	4.02528	0	0	0
0	71	29.1	131	71	172	5.14749	91	5	5.35	217	44	173	151	10.2	4.53622	1.51209	1.01925	0.0190655	58.3228	4.06599	0	0	1
0	68	17.3	108	70	48	3.8712	92	5	5.35	187	77	110	106	2.3	0.5	-0.693147	0.11358	-2.17525	6.2069	1.82566	0	0	0
0	65	25.7	131	83	125	4.82831	92	5	5.35	205	35.3	169.7	139.6	6	3.29454	1.19227	0.748389	-0.289833	40.8977	3.71107	0	1	1
0	59	19.2	119	66	85	4.44265	92	5	5.35	212	98	114	93.3	6	4.42275	1.48676	1.00467	0.00466365	54.9031	4.00557	0	0	0
0	70	22.4	138	74	118	4.77068	92	5	5.35	208	73.9	134.1	114	8.3	4.63206	1.533	1.05222	0.0509032	57.5014	4.05181	0	0	0
0	78	18.3	115	56	52	3.95124	93	5	5.35	222	101	121	106.3	3.1	1.31527	0.274044	0.302026	-1.19724	15.7833	2.75895	0	0	0
0	72	18.3	139	89	108	4.68213	93	5	5.35	233	63	170	141.6	6	1.31665	0.275093	0.302342	-1.19619	15.7998	2.76	0	0	1
0	73	19.9	117	69	99	4.59512	93	5	5.35	269	61	208	183	5.6	1.47603	0.389353	0.338939	-1.08193	17.7123	2.87426	0	0	1
0	63	24.9	154	94	108	4.68213	93	5	5.35	218	57	161	133.6	9.5	4.11695	1.41511	0.945374	-0.0561744	49.4034	3.90002	0	0	0
0	55	21.7	119	71	122	4.80402	93	5	5.35	203	51	152	138.4	8	4.93776	1.59691	1.13386	0.125624	59.2531	4.08182	0	0	1
0	79	22.8	157	78	55	4.00733	93	5	5.35	208	90	118	115	3.8	12.6305	2.53612	2.90035	1.06483	151.567	5.02102	0	0	0
0	56	21.7	93	63	65	4.17439	94	5	5.35	235	70	165	142.2	6.2	1.34248	0.294521	0.311589	-1.16607	15.5901	2.74664	0	0	0
0	73	28.8	151	85	74	4.30407	94	5	5.35	219	71	148	127.6	4.1	3.11157	1.13513	0.722192	-0.325464	36.1344	3.58724	0	0	1
0	57	24.9	133	70	113	4.72739	94	5	5.35	192	59	133	115	6.9	3.70602	1.30996	0.860162	-0.150634	43.0376	3.76207	0	1	1
0	76	22.8	144	73	94	4.54329	94	5	5.35	223	88	135	114.4	6.5	4.1038	1.41191	0.952487	-0.0486792	47.657	3.86403	0	0	1
0	70	19.6	141	89	74	4.30407	94	5	5.35	165	42	123	112	3.1	6.23509	1.83019	1.44716	0.369601	72.4075	4.28231	0	0	1
0	62	18.7	123	73	89	4.48864	95	5	5.35	230	105	125	118.1	5	0.91235	-0.0917314	0.214008	-1.54174	10.2639	2.32864	0	0	0
0	87	21.6	163	92	102	4.62497	95	5	5.35	193	59	134	114.9	5.2	1.64189	0.495848	0.385135	-0.954162	18.4713	2.91622	0	0	0
0	46	19.2	97	59	63	4.14313	95	5	5.35	213	71	142	123.3	4.1	3.75172	1.32222	0.880034	-0.127795	42.2069	3.74258	0	0	0
0	68	25.6	122	79	229	5.43372	95	5	5.35	314	52	262	215.9	17.3	4.12875	1.41797	0.968472	-0.0320356	46.4484	3.83834	0	0	0
0	46	23.9	123	67	282	5.64191	95	5	5.35	189	36	153	109	13.9	4.60153	1.52639	1.07937	0.0763787	51.7672	3.94676	0	0	0
0	67	15.9	110	62	53	3.97029	96	5	5.35	209	91	118	109.3	3.5	1.29566	0.259024	0.307121	-1.18052	14.1345	2.64862	0	0	1
0	70	20.6	127	80	121	4.79579	96	5	5.35	208	61.8	146.2	124.5	6.9	2.58625	0.95021	0.613037	-0.489329	28.2137	3.33981	0	1	1
0	49	25.2	107	54	54	3.98898	97	5	5.35	237	84	153	139.8	2.7	0.843201	-0.17055	0.201952	-1.59973	8.92801	2.18919	0	0	0
0	69	24	133	83	141	4.94876	97	5	5.35	247	60	187	165	9.9	4.52344	1.50927	1.08339	0.0800977	47.8953	3.86902	0	0	1
0	73	16.9	123	73	96	4.56435	97	5	5.35	224	77	147	131.5	6.3	4.57686	1.52101	1.09619	0.0918371	48.4609	3.88076	0	0	0
0	64	22.2	137	81	101	4.61512	98	5	5.35	212	74	138	127.5	6.2	2.09922	0.741564	0.507959	-0.677355	21.5919	3.07232	0	0	0
0	71	21	109	63	77	4.34381	98	5	5.35	197	55	142	134.9	4.5	7.03191	1.95046	1.70155	0.531539	72.3282	4.28121	0	0	1
0	77	17.9	101	54	91	4.51086	98	5	5.35	188	63	125	108	3.2	7.41844	2.00397	1.79508	0.58505	76.304	4.33473	0	0	1
0	50	31.4	139	91	215	5.37064	98	5	5.35	180	50	130	92.2	13.9	9.8367	2.28612	2.38024	0.8672	101.177	4.61688	0	0	0
0	72	20.5	135	85	254	5.53733	99	5	5.35	196	47	149	115.9	14.2	4.07096	1.40388	0.995123	-0.00488941	40.7096	3.70646	0	0	0
0	66	20.1	122	83	90	4.49981	99	5	5.35	189	66	123	109	5	11.97	2.4824	2.926	1.07364	119.7	4.78499	0	0	0
0	83	21.1	124	81	108	4.68213	100	5	5.35	137	43	94	79.5	7.6	2.91654	1.0704	0.720133	-0.32832	28.3771	3.34558	0	0	1
0	90	21.3	142	72	71	4.26268	101	5	5.35	195	55	140	121.8	3.1	1.3802	0.322229	0.344198	-1.06654	13.0756	2.57075	0	0	0
0	65	15.9	143	84	74	4.30407	101	5	5.35	250	87.7	162.3	141.2	7	5.36548	1.67999	1.33806	0.29122	50.8309	3.9285	0	0	1
0	67	21.6	152	95	110	4.70048	102	5	5.35	221	54	167	145	5.9	2.37706	0.865865	0.598667	-0.513049	21.9421	3.08841	0	1	0
0	84	24.1	153	82	100	4.60517	103	5	5.35	206	61.2	144.8	121.8	3.6	3.89534	1.35978	0.990668	-0.00937631	35.0581	3.55701	0	1	1
0	68	24.9	138	91	190	5.24702	103	5	5.35	237	75	162	131.3	11.2	4.8219	1.57317	1.22631	0.204011	43.3971	3.77039	0	1	1
0	73	19.3	154	91	62	4.12713	105	5	5.35	183	39.8	143.2	122.7	3.8	4.6165	1.52964	1.19687	0.17971	39.57	3.67807	0	0	1
0	68	23.8	144	93	143	4.96284	105	5	5.35	198	67	131	112	7.2	18.3877	2.91168	4.76718	1.56176	157.609	5.06012	0	1	1
0	75	22.5	159	72	153	5.03044	107	5	5.35	191	36	155	134	7.9	6.94767	1.93841	1.83556	0.607349	56.8446	4.04032	0	0	1
0	86	23.5	132	78	66	4.18965	108	5	5.35	161	47.2	113.8	94.6	4	5.9599	1.78505	1.58931	0.463299	47.6792	3.8645	0	0	0
0	73	24.7	142	76	156	5.04986	109	5	5.35	256	66	190	162	14.5	17.5164	2.86314	4.71428	1.5506	137.085	4.9206	0	0	0
0	64	25.6	114	66	55	4.00733	109	5	5.35	185	69	116	108	3.2	18.5	2.91777	4.97901	1.60523	144.783	4.97523	0	0	1
0	66	22.4	128	74	139	4.93447	110	5	5.35	182	46	136	113	7.9	11.74	2.463	3.18864	1.1596	89.9234	4.49896	0	0	0
0	73	21	123	67	80	4.38203	114	5	5.35	195	93.9	101.1	85.2	3.1	23.0104	3.13595	6.47701	1.86826	162.427	5.09023	0	1	1
0	53	20.3	108	63	57	4.04305	115	5	5.35	318	80	238	206.7	7.5	4.27511	1.45281	1.21392	0.193856	29.5969	3.38767	0	0	0
0	63	29.8	108	63	200	5.29832	124	5	5.35	185	39	146	116	12.5	32.7236	3.4881	10.0191	2.30449	193.123	5.26333	0	0	0
1	55	23.7	127	86	44	3.78419	77	5	5.35	181	88	93	88	1.8	2.00863	0.697454	0.381888	-0.962628	51.6505	3.9445	0	1	1
1	68	23.7	133	76	126	4.83628	80	5	5.35	203	40	163	136.6	7.7	1.97445	0.680292	0.390016	-0.941569	41.812	3.73318	1	1	0
1	77	22	146	84	55	4.00733	80	5	5.35	179	56	123	114	3.1	2.04831	0.717016	0.404605	-0.904844	43.376	3.76991	0	1	0
1	69	22.3	132	79	63	4.14313	82	5	5.35	182	61	121	108	3.3	0.5	-0.693147	0.101235	-2.29032	9.47368	2.24852	0	1	0
1	71	21.2	115	66	58	4.06044	82	5	5.35	214	61	153	140	2.8	0.5	-0.693147	0.101235	-2.29032	9.47368	2.24852	1	1	0
1	56	21.8	113	81	65	4.17439	82	5	5.35	180	75.7	104.3	88.3	3.5	1.51277	0.41394	0.306289	-1.18323	28.6629	3.35561	1	1	0
1	80	22.6	157	81	72	4.27667	82	5	5.35	182	53	129	105.6	3.7	3.42999	1.23256	0.694467	-0.364611	64.9892	4.17422	0	0	0
1	68	24	156	90	137	4.91998	82	5	5.35	189	54	135	112	7.6	4.052	1.39921	0.820405	-0.197957	76.7747	4.34088	0	0	0
1	67	20.2	107	66	82	4.40672	83	5	5.35	193	66	127	120.2	4.2	0.926995	-0.0758068	0.189977	-1.66085	16.6859	2.81456	0	1	1
1	72	20	122	83	121	4.79579	83	5	5.35	220	72	148	132	9.4	2.7	0.993252	0.553333	-0.591795	48.6	3.88362	1	1	0
1	74	25.5	173	104	64	4.15888	83	5	5.35	235	79	156	132.8	5.7	3.1036	1.13256	0.636047	-0.452483	55.8649	4.02294	0	0	0
1	58	26.2	130	74	161	5.0814	83	5	5.35	246	45	201	164.2	9.8	5.69006	1.73872	1.16611	0.153675	102.421	4.62909	0	1	1
1	69	23.6	125	84	69	4.23411	84	5	5.35	164	56	108	100	2.5	0.5	-0.693147	0.103704	-2.26622	8.57143	2.14843	0	0	0
1	79	24.5	108	69	133	4.89035	84	5	5.35	189	48	141	113.7	8	1.66053	0.507136	0.344406	-1.06593	28.4662	3.34872	1	0	0
1	50	28.3	149	100	196	5.27811	84	5	5.35	170	63.1	106.9	81.4	10.5	23.8057	3.16992	4.93748	1.59685	408.098	6.01151	1	1	0
1	61	20.7	128	76	151	5.01728	85	5	5.35	205	64	141	122	7.3	0.5	-0.693147	0.104938	-2.25438	8.18182	2.10191	1	1	1
1	72	21.1	111	73	38	3.63759	86	5	5.35	208	102	106	102	2.5	0.5	-0.693147	0.106173	-2.24269	7.82609	2.05746	0	1	1
1	70	21.4	138	87	69	4.23411	86	5	5.35	232	84	148	135	4.6	1.05016	0.0489458	0.222998	-1.50059	16.4373	2.79956	1	1	0
1	50	20.7	123	81	94	4.54329	86	5	5.35	180	54	126	104.9	5.3	1.25621	0.228102	0.266751	-1.32144	19.6625	2.97871	1	1	0
1	70	27.4	148	87	79	4.36945	86	5	5.35	226	43	183	157.9	4	1.95302	0.669377	0.414716	-0.880162	30.569	3.41999	0	1	1
1	71	23.5	138	88	74	4.30407	86	5	5.35	168	58	110	93.9	3.2	1.98391	0.685069	0.421274	-0.864471	31.0525	3.43568	1	1	0
1	73	22.2	120	83	86	4.45435	86	5	5.35	166	44	122	104.4	4	2.03678	0.711371	0.432502	-0.838169	31.8801	3.46198	0	0	1
1	77	22.3	105	71	119	4.77912	86	5	5.35	175	51	124	104.8	4.9	2.52184	0.924987	0.535501	-0.624552	39.4722	3.6756	0	1	0
1	43	23.6	104	67	98	4.58497	86	5	5.35	163	49	114	85.6	5.1	4.91596	1.59249	1.04388	0.0429482	76.9455	4.3431	1	1	0
1	59	19.8	123	71	129	4.85981	86	5	5.35	174	51	123	106	7.9	12.4577	2.52234	2.64534	0.9728	194.99	5.27295	0	1	0
1	66	20.8	123	74	74	4.30407	87	5	5.35	181	66	115	102.6	2.6	0.97221	-0.0281833	0.208845	-1.56616	14.5832	2.67987	0	1	0
1	65	25.5	127	76	125	4.82831	87	5	5.35	240	70	170	144.9	8.2	5.86047	1.76823	1.25892	0.230251	87.9071	4.47628	0	1	1
1	84	16.3	111	60	71	4.26268	88	5	5.35	159	61	98	84.4	3.4	0.675816	-0.391835	0.146844	-1.91839	9.73174	2.27539	0	1	0
1	69	17.9	139	87	55	4.00733	88	5	5.35	162	68.7	93.3	79.2	2.7	1.4255	0.354525	0.309739	-1.17203	20.5272	3.02175	1	1	1
1	67	21	124	92	74	4.30407	88	5	5.35	171	67.5	103.5	91	4.4	1.42616	0.354988	0.309882	-1.17156	20.5367	3.02222	0	1	0
1	73	23	132	73	71	4.26268	88	5	5.35	255	74	181	157.6	6.3	1.62153	0.483368	0.352332	-1.04318	23.35	3.1506	0	1	1
1	64	21.9	129	75	114	4.7362	88	5	5.35	170	56	114	100.9	6.2	2.5944	0.953356	0.563722	-0.573195	37.3594	3.62058	0	1	0
1	91	25.8	142	61	111	4.70953	88	5	5.35	172	38	134	115	6.8	3.82893	1.34258	0.831965	-0.183965	55.1366	4.00981	1	0	1
1	60	18.1	120	70	118	4.77068	89	5	5.35	192	74.5	117.5	92.4	8	2.16196	0.771016	0.475098	-0.744235	29.9348	3.39902	0	1	0
1	74	19.3	130	80	90	4.49981	89	5	5.35	223	93.8	129.2	112.6	4.7	2.65584	0.976761	0.583629	-0.53849	36.7732	3.60477	0	1	0
1	54	28.2	117	76	106	4.66344	89	5	5.35	182	61	121	110.3	6.7	6.65542	1.89543	1.46255	0.380181	92.152	4.52344	1	0	0
1	82	18.6	101	54	108	4.68213	90	5	5.35	135	65	70	54.1	4.9	1.69502	0.527697	0.376672	-0.97638	22.6003	3.11796	0	1	1
1	72	24.6	130	88	109	4.69135	90	5	5.35	179	59	120	104	8.4	2.02099	0.703587	0.449108	-0.800491	26.9465	3.29385	0	1	1
1	61	22.7	143	90	65	4.17439	90	5	5.35	212	69.3	142.7	124.1	3.4	2.58981	0.951584	0.575513	-0.552494	34.5308	3.54185	0	1	0
1	72	21.4	128	82	60	4.09434	91	5	5.35	190	56	134	123	3	3.95	1.37372	0.887531	-0.119312	50.7857	3.92762	0	0	0
1	66	23.2	139	86	57	4.04305	91	5	5.35	207	79.3	127.7	117.4	3.7	4.11394	1.41438	0.924367	-0.0786456	52.8936	3.96828	0	1	1
1	68	24.3	124	66	98	4.58497	91	5	5.35	202	30	172	149.6	5.6	6.93705	1.93688	1.55869	0.443849	89.1906	4.49078	0	0	0
1	74	22.6	139	71	56	4.02535	92	5	5.35	188	58.8	129.2	114.1	2.7	1.13396	0.125714	0.25759	-1.35638	14.0767	2.64452	0	1	0
1	70	27	130	83	226	5.42053	92	5	5.35	199	41	158	114.9	15.6	6.34786	1.84812	1.44198	0.36602	78.8011	4.36693	0	1	1
1	76	20.3	185	79	57	4.04305	93	5	5.35	168	99	69	68.9	2.7	0.379926	-0.967779	0.0872422	-2.43907	4.55911	1.51713	1	1	0
1	74	20.9	98	50	45	3.80666	93	5	5.35	169	61	108	103	2	0.5	-0.693147	0.114815	-2.16443	6	1.79176	0	1	1
1	82	20.8	153	79	56	4.02535	93	5	5.35	163	56	107	94.3	3.3	1.2376	0.213175	0.28419	-1.25811	14.8512	2.69808	0	0	1
1	57	20.6	128	90	112	4.7185	93	5	5.35	205	71	134	110.1	6.2	3.01451	1.10344	0.69222	-0.367852	36.1741	3.58834	1	1	1
1	72	21.2	117	75	29	3.3673	94	5	5.35	205	113	92	83.9	1.7	1.23784	0.213367	0.287301	-1.24723	14.3749	2.66548	0	1	0
1	27	29.2	139	84	152	5.02388	94	5	5.35	222	43	179	145	11.1	4.04729	1.39805	0.939372	-0.0625441	47.0008	3.85017	1	0	0
1	52	25.4	152	96	274	5.61313	94	5	5.35	230	54	176	127.6	19.5	4.57456	1.52051	1.06175	0.0599188	53.124	3.97263	1	1	0
1	71	28.2	140	97	35	3.55535	94	5	5.35	178	88	90	81	1.5	9.64922	2.26688	2.23957	0.806285	112.055	4.71899	0	1	1
1	64	22.1	152	99	82	4.40672	95	5	5.35	151	72	79	68	3.4	0.5	-0.693147	0.117284	-2.14316	5.625	1.72722	0	1	0
1	70	22.4	135	73	98	4.58497	95	5	5.35	217	42	175	150	5.8	2.31548	0.839618	0.543138	-0.610392	26.0492	3.25999	0	0	1
1	61	23.5	155	90	73	4.29046	95	5	5.35	147	79.7	67.3	51.6	2.5	2.81793	1.036	0.660995	-0.414009	31.7017	3.45637	0	1	1
1	80	22.2	102	76	81	4.39445	95	5	5.35	159	39	120	107	4.1	3.27066	1.18499	0.767193	-0.265017	36.795	3.60536	0	1	0
1	61	23.7	134	86	44	3.78419	96	5	5.35	160	46.2	113.8	99.3	2.2	2.0976	0.740794	0.497209	-0.698745	22.8829	3.13039	0	1	1
1	75	24.8	137	81	209	5.34233	96	5	5.35	199	59	140	110.2	9.6	2.70877	0.996494	0.642079	-0.443044	29.5502	3.38609	0	1	1
1	59	16.9	126	91	73	4.29046	97	5	5.35	182	82.3	99.7	80.2	3.1	1.01324	0.0131504	0.242677	-1.41603	10.7284	2.37289	1	1	1
1	78	18.4	100	55	52	3.95124	97	5	5.35	142	58	84	80.5	1.9	1.12444	0.117288	0.269311	-1.31189	11.9059	2.47703	0	0	0
1	76	25.2	119	74	92	4.52179	97	5	5.35	204	83	121	109	4.3	3.11136	1.13506	0.74519	-0.294116	32.9438	3.4948	1	1	1
1	56	20.9	119	82	38	3.63759	97	5	5.35	164	58.5	105.5	94.7	3.1	3.70912	1.31079	0.888356	-0.118382	39.273	3.67054	0	0	0
1	51	24.3	127	74	137	4.91998	98	5	5.35	195	46	149	122.8	6.3	3.14498	1.14581	0.761007	-0.273113	32.3483	3.47656	1	1	0
1	43	22.8	102	81	124	4.82028	98	5	5.35	267	62	205	181	10.7	3.19724	1.16229	0.773652	-0.256633	32.8858	3.49304	0	0	0
1	64	22.7	112	95	85	4.44265	99	5	5.35	159	51	108	95	3.3	0.5	-0.693147	0.122222	-2.10191	5	1.60944	0	1	0
1	84	17.9	138	79	66	4.18965	99	5	5.35	209	80	129	119.7	3.8	0.930239	-0.0723133	0.227392	-1.48108	9.30239	2.23027	0	0	0
1	48	25	141	87	147	4.99043	99	5	5.35	236	66	170	151.2	9	3.75687	1.32359	0.918346	-0.0851808	37.5687	3.62617	1	0	0
1	52	19.9	118	64	76	4.33073	99	5	5.35	208	89	119	110	4.6	3.85	1.34807	0.94111	-0.0606952	38.5	3.65066	0	0	0
1	76	20.6	104	60	68	4.21951	99	5	5.35	155	51	104	90.5	2.9	13.8425	2.62775	3.38373	1.21898	138.425	4.93033	0	1	0
1	72	22.3	136	75	100	4.60517	100	5	5.35	199	74.9	124.1	109	8.1	0.838472	-0.176174	0.20703	-1.57489	8.15811	2.09901	0	1	0
1	57	19.9	142	89	91	4.51086	100	5	5.35	177	56	121	106	4.6	2.60362	0.956902	0.642869	-0.441815	25.3325	3.23209	0	1	0
1	79	23.8	163	104	134	4.89784	100	5	5.35	190	57	133	110.4	6.4	5.58635	1.72033	1.37934	0.321609	54.3536	3.99551	0	1	1
1	74	23.1	148	82	64	4.15888	101	5	5.35	180	66	114	111.1	2.5	1.36312	0.309776	0.339938	-1.07899	12.9138	2.55829	0	1	1
1	57	24.4	141	92	77	4.34381	101	5	5.35	171	74	97	90.8	4.4	1.75503	0.562485	0.437674	-0.826282	16.6266	2.811	1	1	1
1	53	19.1	101	65	48	3.8712	101	5	5.35	173	70	103	89.4	2.8	2.05201	0.71882	0.511736	-0.669947	19.4401	2.96734	1	1	0
1	53	23.1	130	89	68	4.21951	102	5	5.35	222	63	159	139.3	2.7	2.12086	0.751824	0.534144	-0.62709	19.5772	2.97437	0	1	1
1	59	21.2	123	100	85	4.44265	102	5	5.35	214	100.6	113.4	97.8	5.1	3.12575	1.13967	0.787226	-0.239239	28.8531	3.36222	0	1	1
1	78	25	152	69	117	4.76217	102	5	5.35	150	55	95	83	2.8	3.52018	1.25851	0.886564	-0.120402	32.494	3.48105	0	0	0
1	53	21	112	83	107	4.67283	102	5	5.35	178	57	121	109	6.3	6.89	1.93007	1.73526	0.551157	63.6	4.15261	0	1	1
1	70	19.5	132	72	61	4.11087	103	5	5.35	210	88	122	118.7	2.7	1.27043	0.239357	0.323098	-1.1298	11.4339	2.43658	0	1	0
1	31	28.5	123	74	378	5.93489	105	5	5.35	246	37	209	152.8	21.4	18.8294	2.93542	4.8817	1.58549	161.395	5.08385	1	0	0
1	82	28.2	156	83	76	4.33073	106	5	5.35	177	61	116	97.5	4.6	2.39012	0.871345	0.625563	-0.469103	20.0103	2.99625	0	1	1
1	30	23	140	82	67	4.20469	107	5	5.35	194	78	116	96	5.8	2.39575	0.873696	0.632951	-0.457362	19.6016	2.97561	1	1	1
1	67	24.6	156	98	122	4.80402	109	5	5.35	228	68	160	140	6.8	6.42863	1.86076	1.73017	0.548222	50.311	3.91822	0	1	1
1	64	20.9	105	56	85	4.44265	113	5	5.35	164	50	114	97.1	3.6	18.4895	2.9172	5.15881	1.64071	133.125	4.89129	0	0	1
0	58	18.1	125	76	38	3.63759	72	5.1	5.452	228	81	147	143	3.6	0.5	-0.693147	0.0888889	-2.42037	20	2.99573	0	0	0
0	76	21.2	158	83	60	4.09434	75	5.1	5.452	138	45	93	81	2	1.3107	0.27056	0.242722	-1.41584	39.3209	3.67176	0	0	0
0	55	25.5	98	62	98	4.58497	75	5.1	5.452	243	56	187	172.3	7	1.4791	0.391432	0.273907	-1.29497	44.3729	3.79263	0	0	0
0	45	20.9	118	77	52	3.95124	75	5.1	5.452	200	98.5	101.5	89.4	3	1.65357	0.502934	0.306216	-1.18346	49.607	3.90413	0	0	0
0	42	27.6	109	74	92	4.52179	78	5.1	5.452	199	64.1	134.9	114.6	5.7	2.87819	1.05716	0.554319	-0.590015	69.0767	4.23522	0	0	0
0	67	19	107	65	82	4.40672	79	5.1	5.452	188	45	143	127	6.2	0.5	-0.693147	0.0975309	-2.32759	11.25	2.42037	1	1	0
0	75	17.6	138	76	48	3.8712	79	5.1	5.452	150	62	88	77.3	2.2	1.38817	0.327986	0.270779	-1.30645	31.2338	3.4415	0	1	0
0	52	20.1	108	64	50	3.91202	79	5.1	5.452	172	58	114	103	4	5.68	1.73695	1.10795	0.102512	127.8	4.85047	0	0	0
0	68	21	105	55	212	5.35659	79	5.1	5.452	200	75	125	109.2	7.1	8.08838	2.09043	1.57773	0.455989	181.989	5.20394	0	0	0
0	57	19.1	105	71	57	4.04305	80	5.1	5.452	186	88	98	93	2.9	2.04	0.71295	0.402963	-0.908911	43.2	3.76584	0	1	0
0	44	19.3	100	72	121	4.79579	80	5.1	5.452	214	70.2	143.8	121.4	7.6	4.22078	1.44002	0.833734	-0.18184	89.3812	4.49291	0	0	0
0	42	19.3	98	68	50	3.91202	81	5.1	5.452	188	54	134	126	3	0.5	-0.693147	0.1	-2.30259	10	2.30259	0	0	0
0	57	19.6	115	78	72	4.27667	81	5.1	5.452	219	98.1	120.9	107.5	4.2	1.76032	0.565496	0.352064	-1.04394	35.2064	3.56123	0	0	0
0	64	20.4	120	77	64	4.15888	81	5.1	5.452	203	61	142	132	4	3.60394	1.28203	0.720788	-0.32741	72.0788	4.27776	0	0	1
0	68	19.8	99	54	42	3.73767	82	5.1	5.452	200	63	137	129	3.1	0.5	-0.693147	0.101235	-2.29032	9.47368	2.24852	0	0	0
0	52	20.3	135	86	87	4.46591	82	5.1	5.452	236	78	158	133.1	7.3	0.926716	-0.0761086	0.187631	-1.67328	17.5588	2.86556	0	0	0
0	57	19	140	88	62	4.12713	82	5.1	5.452	193	76.1	116.9	101.9	3.2	1.24623	0.220121	0.252323	-1.37705	23.6127	3.16179	0	0	1
0	47	18.6	136	88	36	3.58352	82	5.1	5.452	132	69.9	62.1	50.3	1	1.70216	0.531899	0.344635	-1.06527	32.2515	3.47356	0	1	0
0	49	20.9	112	77	123	4.81218	82	5.1	5.452	198	60.4	137.6	113.9	7	2.20457	0.790533	0.446358	-0.806635	41.7708	3.7322	0	1	1
0	76	22.6	158	76	139	4.93447	82	5.1	5.452	191	45	146	117.1	9.2	2.4252	0.885913	0.491028	-0.711255	45.9511	3.82758	0	0	0
0	69	25.6	110	64	78	4.35671	82	5.1	5.452	206	52	154	145	6	3.29	1.19089	0.666123	-0.40628	62.3368	4.13255	0	1	1
0	74	28	139	74	97	4.57471	82	5.1	5.452	203	65	138	118.4	5.8	4.27545	1.45289	0.865646	-0.144279	81.0085	4.39455	0	0	0
0	36	18.9	139	72	52	3.95124	82	5.1	5.452	132	45	87	74	3.2	5.58025	1.71923	1.12983	0.122066	105.731	4.6609	0	0	1
0	71	25.7	146	90	57	4.04305	82	5.1	5.452	190	65	125	117	3.8	7.11	1.9615	1.43956	0.364334	134.716	4.90317	0	0	1
0	61	22.1	116	76	63	4.14313	83	5.1	5.452	210	70	140	130	6.1	0.5	-0.693147	0.102469	-2.27819	9	2.19722	0	0	1
0	82	22.7	153	73	96	4.56435	83	5.1	5.452	221	46	175	157	5.1	0.5	-0.693147	0.102469	-2.27819	9	2.19722	0	0	1
0	47	19.8	114	78	74	4.30407	83	5.1	5.452	232	92	140	130.7	5.6	2.37133	0.863449	0.485975	-0.721597	42.6839	3.75382	0	0	0
0	47	18.6	116	70	61	4.11087	83	5.1	5.452	197	89	108	95.2	4.4	2.65605	0.976842	0.544327	-0.608205	47.809	3.86721	0	1	0
0	57	22	112	67	128	4.85203	83	5.1	5.452	262	70	192	163.5	9.2	4.47545	1.49861	0.917191	-0.0864399	80.5581	4.38898	0	0	0
0	68	21.2	120	73	40	3.68888	84	5.1	5.452	175	65	110	103	3.5	0.5	-0.693147	0.103704	-2.26622	8.57143	2.14843	0	1	1
0	59	19	111	61	83	4.41884	84	5.1	5.452	227	86	141	130	6.9	2.52	0.924259	0.522667	-0.648811	43.2	3.76584	0	0	0
0	78	24.5	149	80	116	4.75359	84	5.1	5.452	218	74	144	121.1	8.7	7.19669	1.97362	1.49265	0.400551	123.372	4.8152	0	0	0
0	73	22.2	102	70	152	5.02388	85	5.1	5.452	203	45	158	135	10.3	0.5	-0.693147	0.104938	-2.25438	8.18182	2.10191	0	1	0
0	58	20.3	116	80	70	4.2485	85	5.1	5.452	234	90	144	138	4.9	0.5	-0.693147	0.104938	-2.25438	8.18182	2.10191	0	0	0
0	72	20.9	142	87	120	4.78749	85	5.1	5.452	258	90	168	149	12.8	0.5	-0.693147	0.104938	-2.25438	8.18182	2.10191	0	0	0
0	90	20.6	142	57	75	4.31749	85	5.1	5.452	212	63	149	132	4.9	0.637403	-0.450353	0.133776	-2.01159	10.4302	2.34471	0	0	0
0	86	20.1	146	85	71	4.26268	85	5.1	5.452	211	83	128	106.5	4.6	1.32215	0.279258	0.277488	-1.28198	21.6352	3.07432	0	1	0
0	74	20.7	132	79	39	3.66356	85	5.1	5.452	196	74	122	108.9	3.2	1.32785	0.28356	0.278684	-1.27768	21.7284	3.07862	0	0	0
0	70	20.9	113	66	174	5.15906	85	5.1	5.452	198	64	134	110	10.7	2.04289	0.714368	0.428756	-0.846868	33.4292	3.50943	0	0	0
0	59	21.5	110	71	42	3.73767	85	5.1	5.452	226	84	142	130	4.4	2.0488	0.717254	0.429995	-0.843982	33.5258	3.51232	0	0	0
0	53	19.8	138	75	67	4.20469	85	5.1	5.452	180	50.8	129.2	114.8	4.1	2.51332	0.921605	0.527487	-0.639631	41.1271	3.71667	0	1	0
0	69	19.1	112	72	46	3.82864	85	5.1	5.452	204	72	132	129.4	2.5	2.66359	0.979674	0.559024	-0.581562	43.586	3.77474	0	0	0
0	69	19.3	107	70	74	4.30407	85	5.1	5.452	217	74.2	142.8	128.5	5.8	3.23662	1.17453	0.67929	-0.386707	52.9629	3.96959	0	0	0
0	52	20.8	110	62	67	4.20469	85	5.1	5.452	232	70.2	161.8	141.2	4.8	3.79104	1.33264	0.795651	-0.228595	62.0352	4.1277	0	0	0
0	40	31.5	143	79	35	3.55535	85	5.1	5.452	217	80.9	136.1	123	3.4	8.83598	2.17883	1.85446	0.617596	144.589	4.97389	0	1	1
0	64	17.2	111	68	49	3.89182	86	5.1	5.452	188	77	111	104	2.3	0.5	-0.693147	0.106173	-2.24269	7.82609	2.05746	0	0	0
0	78	20	102	59	78	4.35671	86	5.1	5.452	225	82	143	129	5.8	0.5	-0.693147	0.106173	-2.24269	7.82609	2.05746	0	0	0
0	67	15.6	105	56	96	4.56435	86	5.1	5.452	217	78	139	130	7	0.5	-0.693147	0.106173	-2.24269	7.82609	2.05746	0	0	0
0	64	19.3	81	52	71	4.26268	86	5.1	5.452	266	86	180	173	7	0.5	-0.693147	0.106173	-2.24269	7.82609	2.05746	0	0	1
0	62	20.3	101	61	52	3.95124	86	5.1	5.452	186	102	84	84.5	3.3	1.4181	0.349321	0.301128	-1.20022	22.1964	3.09993	0	0	1
0	62	14.8	105	71	88	4.47734	86	5.1	5.452	202	73	129	114.7	4.9	1.7517	0.560585	0.371965	-0.988955	27.4179	3.31119	0	0	0
0	70	24.5	159	83	74	4.30407	86	5.1	5.452	172	86	86	72	3.6	2.19522	0.786285	0.466147	-0.763255	34.36	3.53689	0	1	1
0	68	25.6	89	49	98	4.58497	86	5.1	5.452	203	63	140	117.8	5.5	2.37556	0.865233	0.50444	-0.684307	37.1827	3.61584	0	0	0
0	40	25.4	112	67	56	4.02535	86	5.1	5.452	163	98	65	59.7	2.9	2.55566	0.938309	0.542682	-0.611231	40.0016	3.68892	0	0	0
0	72	16.7	117	71	77	4.34381	86	5.1	5.452	194	70	124	111	4.7	3.19992	1.16313	0.679489	-0.386414	50.0857	3.91374	0	0	0
0	61	19.5	137	96	63	4.14313	86	5.1	5.452	190	69	121	109	3.6	3.21528	1.16791	0.682751	-0.381626	50.3261	3.91852	0	0	0
0	80	22.9	126	77	107	4.67283	86	5.1	5.452	225	89	136	115.3	7.3	3.22969	1.17239	0.68581	-0.377154	50.5516	3.923	0	0	0
0	72	23.7	132	71	101	4.61512	86	5.1	5.452	257	74.1	182.9	164.1	6	4.78293	1.56505	1.01563	0.0155134	74.8632	4.31566	0	1	1
0	46	27.2	121	76	124	4.82028	86	5.1	5.452	211	61	150	125.4	6.9	5.49081	1.70308	1.16595	0.153536	85.9431	4.45369	0	0	0
0	75	22.5	104	68	71	4.26268	87	5.1	5.452	180	68	112	102	3.7	0.5	-0.693147	0.107407	-2.23113	7.5	2.0149	0	0	0
0	44	17.9	98	64	65	4.17439	87	5.1	5.452	205	72	133	125	5.5	0.5	-0.693147	0.107407	-2.23113	7.5	2.0149	0	1	1
0	70	19.2	144	72	55	4.00733	87	5.1	5.452	229	65	164	158	4.3	0.5	-0.693147	0.107407	-2.23113	7.5	2.0149	0	0	0
0	50	22.2	108	74	79	4.36945	87	5.1	5.452	160	59.3	100.7	83.4	3	1.09078	0.0868942	0.234316	-1.45108	16.3617	2.79494	1	1	0
0	60	21.7	129	75	77	4.34381	87	5.1	5.452	236	83	153	137	5.4	1.84019	0.609871	0.395301	-0.928108	27.6029	3.31792	0	0	1
0	67	25.1	123	76	131	4.8752	87	5.1	5.452	174	67	107	91.8	6.7	2.03358	0.709795	0.436842	-0.828183	30.5036	3.41785	0	0	0
0	73	20.5	146	65	91	4.51086	87	5.1	5.452	157	78	79	71	3.1	2.34041	0.850326	0.502755	-0.687653	35.1061	3.55838	0	0	0
0	76	27.9	145	79	112	4.7185	87	5.1	5.452	218	78	140	122.6	6.8	2.69317	0.990719	0.578533	-0.54726	40.3975	3.69877	0	0	0
0	62	22.6	138	89	132	4.8828	87	5.1	5.452	224	56	168	149	10.1	3.32	1.19996	0.713185	-0.338014	49.8	3.90801	0	0	1
0	66	24.3	142	70	93	4.5326	87	5.1	5.452	197	67	130	117	5.5	3.79241	1.333	0.814666	-0.204977	56.8862	4.04105	0	1	1
0	78	20.2	139	80	69	4.23411	88	5.1	5.452	217	77	140	121.6	5.2	1.11963	0.112997	0.243277	-1.41355	16.1227	2.78023	0	0	1
0	57	22.2	134	75	55	4.00733	88	5.1	5.452	177	68	109	102.6	3	1.22363	0.201822	0.265875	-1.32473	17.6203	2.86905	0	0	1
0	72	21.6	143	76	65	4.17439	88	5.1	5.452	242	83	159	147.9	4.9	1.78583	0.579884	0.388032	-0.946666	25.716	3.24711	0	0	0
0	61	15.7	142	88	62	4.12713	88	5.1	5.452	202	73	129	118	3.4	2.21437	0.794969	0.481148	-0.731581	31.887	3.4622	0	0	1
0	77	18.2	121	86	70	4.2485	89	5.1	5.452	184	60	124	113	3.8	0.5	-0.693147	0.109877	-2.2084	6.92308	1.93486	0	0	0
0	63	19.6	140	79	95	4.55388	89	5.1	5.452	196	95	101	96.9	5.2	0.743266	-0.296701	0.163335	-1.81195	10.2914	2.33131	0	0	0
0	74	25.2	119	73	92	4.52179	89	5.1	5.452	209	54	155	136.6	4.7	1.29732	0.2603	0.28509	-1.25495	17.9629	2.88831	0	0	0
0	85	19.7	156	71	84	4.43082	89	5.1	5.452	211	58	153	133	4.5	1.39559	0.333316	0.306685	-1.18194	19.3235	2.96132	0	0	0
0	58	23.8	111	61	70	4.2485	89	5.1	5.452	238	96	142	120.3	6.3	2.31231	0.838246	0.508137	-0.677004	32.0166	3.46625	0	1	1
0	77	28.7	156	86	100	4.60517	89	5.1	5.452	217	80.6	136.4	111	5.9	5.68724	1.73823	1.24979	0.222974	78.7464	4.36623	0	0	0
0	72	18	100	62	65	4.17439	90	5.1	5.452	211	97	114	105.4	3.3	1.10712	0.101766	0.246028	-1.40231	14.7617	2.69203	0	0	0
0	70	23.9	125	70	148	4.99721	90	5.1	5.452	191	40	151	122	9.6	1.3303	0.285405	0.295622	-1.21867	17.7373	2.87567	0	0	1
0	88	22.2	163	72	73	4.29046	90	5.1	5.452	223	88	135	115.9	5.3	1.94283	0.664144	0.431739	-0.839933	25.9044	3.25441	0	1	1
0	80	28.4	138	68	76	4.33073	90	5.1	5.452	250	74	176	161	6	2.23302	0.803355	0.496227	-0.700722	29.7736	3.39362	0	1	1
0	71	21.8	115	71	106	4.66344	90	5.1	5.452	241	64	177	157	6.9	2.30531	0.835213	0.51229	-0.668864	30.7374	3.42548	0	0	0
0	70	24.9	124	77	111	4.70953	90	5.1	5.452	243	61	182	154.9	8.7	2.32621	0.844241	0.516936	-0.659837	31.0161	3.43451	0	0	0
0	80	23.3	142	84	56	4.02535	90	5.1	5.452	141	57	84	76	2.6	2.627	0.965841	0.583777	-0.538236	35.0266	3.55611	0	0	0
0	45	23.4	121	93	46	3.82864	90	5.1	5.452	162	79.7	82.3	70.5	2.6	3.7402	1.31914	0.831156	-0.184938	49.8694	3.90941	0	0	1
0	67	19.6	115	66	70	4.2485	90	5.1	5.452	199	75	124	113	3.3	4.39	1.47933	0.975556	-0.0247482	58.5333	4.0696	0	0	1
0	68	23.5	119	68	71	4.26268	90	5.1	5.452	190	55	135	117	5.5	5.67825	1.73664	1.26183	0.232566	75.71	4.32691	0	0	0
0	71	21.7	130	75	82	4.40672	90	5.1	5.452	218	62.2	155.8	138.6	5.4	7.44698	2.00781	1.65488	0.503731	99.2931	4.59808	0	0	1
0	47	26.1	134	85	94	4.54329	90	5.1	5.452	187	66	121	107.5	4.7	8.66794	2.15963	1.92621	0.655553	115.573	4.7499	0	1	1
0	81	19.3	89	54	78	4.35671	91	5.1	5.452	199	62	137	125	5.6	0.5	-0.693147	0.112346	-2.18617	6.42857	1.86075	0	0	0
0	60	17.6	126	75	52	3.95124	91	5.1	5.452	222	74	148	138	3.9	0.5	-0.693147	0.112346	-2.18617	6.42857	1.86075	0	0	0
0	73	20.7	123	83	78	4.35671	91	5.1	5.452	207	61	146	131.9	5.8	1.63313	0.490497	0.36695	-1.00253	20.9974	3.0444	0	0	0
0	82	18.6	134	88	84	4.43082	91	5.1	5.452	132	53	79	69.1	3.1	2.007	0.696643	0.450957	-0.796384	25.8043	3.25054	0	0	0
0	61	22	136	95	135	4.90527	91	5.1	5.452	233	64	169	153.3	7.5	2.61706	0.962052	0.588031	-0.530976	33.6479	3.51595	0	0	0
0	60	22.5	132	86	68	4.21951	91	5.1	5.452	162	63	99	91.2	4.7	2.91953	1.07142	0.655993	-0.421606	37.5368	3.62532	0	0	0
0	80	26.9	172	94	182	5.20401	91	5.1	5.452	225	62	163	129.8	14	2.9412	1.07882	0.660861	-0.414211	37.8154	3.63272	0	0	1
0	64	20	116	72	71	4.26268	91	5.1	5.452	205	71	134	122	3.1	4.6112	1.52849	1.0361	0.0354596	59.2868	4.08239	0	1	0
0	74	22.3	123	78	55	4.00733	91	5.1	5.452	211	72	139	132	3.1	5.02	1.61343	1.12795	0.120402	64.5429	4.16733	0	0	0
0	67	25.3	156	92	83	4.41884	91	5.1	5.452	206	59	147	133	5.1	6.31131	1.84234	1.4181	0.349315	81.1454	4.39624	0	0	0
0	69	19.1	111	67	115	4.74493	92	5.1	5.452	206	82	124	109	4.8	0.5	-0.693147	0.11358	-2.17525	6.2069	1.82566	0	0	0
0	76	18.1	121	73	117	4.76217	92	5.1	5.452	191	59	132	118	7.6	0.5	-0.693147	0.11358	-2.17525	6.2069	1.82566	0	0	0
0	63	21.9	118	74	76	4.33073	92	5.1	5.452	211	51.2	159.8	141.2	4.9	1.90788	0.645991	0.433394	-0.836108	23.684	3.1648	0	1	0
0	66	21.4	144	82	277	5.62402	92	5.1	5.452	207	40	167	119.8	19.7	2.07097	0.728016	0.470442	-0.754082	25.7086	3.24682	0	0	1
0	58	24.1	126	81	136	4.91265	92	5.1	5.452	219	75	144	129.1	6.3	2.32008	0.841604	0.527032	-0.640495	28.8011	3.36041	0	0	0
0	71	25.4	144	71	101	4.61512	92	5.1	5.452	208	75	133	114	5.4	2.79185	1.0267	0.634197	-0.455396	34.6574	3.54551	0	0	0
0	75	24.7	135	76	109	4.69135	92	5.1	5.452	245	57.6	187.4	151.3	6.9	3.10817	1.13404	0.706054	-0.348063	38.5842	3.65284	0	0	1
0	73	22.1	130	90	148	4.99721	93	5.1	5.452	249	76	173	154	9.4	0.5	-0.693147	0.114815	-2.16443	6	1.79176	1	1	0
0	64	21.3	134	74	168	5.12396	93	5.1	5.452	227	66	161	139.7	10.6	1.84263	0.611191	0.423121	-0.860096	22.1115	3.0961	0	0	1
0	75	18.3	127	79	53	3.97029	93	5.1	5.452	195	66	129	119	3	2.7883	1.02543	0.640276	-0.445856	33.4596	3.51034	0	0	0
0	72	22.9	107	74	199	5.2933	93	5.1	5.452	268	58	210	168.1	12.5	3.19376	1.1612	0.733383	-0.310088	38.3252	3.64611	0	1	1
0	75	23.8	120	61	103	4.63473	93	5.1	5.452	173	49.9	123.1	99.7	5.3	3.41708	1.22879	0.784663	-0.242501	41.005	3.71369	0	0	0
0	61	26.1	113	68	64	4.15888	93	5.1	5.452	259	83	176	152.8	5.2	4.40117	1.48187	1.01064	0.010582	52.814	3.96678	0	1	1
0	71	22	109	67	73	4.29046	93	5.1	5.452	175	91	84	72	4.2	4.64	1.53471	1.06548	0.0634268	55.68	4.01962	0	1	1
0	67	23.3	106	63	127	4.84419	93	5.1	5.452	208	47	161	141	7.2	5.01	1.61144	1.15044	0.140148	60.12	4.09634	0	0	0
0	47	22.5	109	64	109	4.69135	93	5.1	5.452	207	74	133	122	5.3	12.68	2.54003	2.9117	1.06874	152.16	5.02493	0	0	0
0	70	20.5	142	72	114	4.7362	94	5.1	5.452	199	56.4	142.6	121	8.4	0.822941	-0.194871	0.191003	-1.65546	9.55673	2.25725	0	0	0
0	66	21.3	126	74	64	4.15888	94	5.1	5.452	216	102	114	110.7	4.5	1.36839	0.313635	0.317602	-1.14696	15.891	2.76575	0	0	0
0	67	18.8	135	67	100	4.60517	94	5.1	5.452	230	61	169	152.7	6.1	1.39741	0.33462	0.324337	-1.12597	16.228	2.78674	0	0	0
0	56	20.5	142	85	91	4.51086	94	5.1	5.452	236	66	170	143.8	5.5	2.48567	0.910543	0.576921	-0.550049	28.8659	3.36266	0	0	0
0	64	22.9	123	66	59	4.07754	94	5.1	5.452	215	81.3	133.7	114.7	4	2.95993	1.08517	0.686996	-0.375427	34.3734	3.53728	0	0	1
0	74	22.8	120	82	118	4.77068	94	5.1	5.452	170	44.6	125.4	104.9	5.5	3.39975	1.2237	0.789077	-0.236891	39.4809	3.67582	0	1	1
0	72	22.7	105	56	197	5.2832	94	5.1	5.452	189	49.6	139.4	102.1	13.5	3.59421	1.27933	0.834212	-0.181267	41.7392	3.73144	0	0	0
0	45	23	121	81	59	4.07754	94	5.1	5.452	194	56	138	121.9	3.5	4.42044	1.48624	1.02598	0.0256459	51.3341	3.93836	0	0	0
0	62	25.8	142	90	147	4.99043	94	5.1	5.452	227	83.8	143.2	116.4	10	5.89586	1.77425	1.36842	0.313658	68.468	4.22637	0	0	0
0	54	27	137	81	119	4.77912	94	5.1	5.452	184	36	148	121.7	8.2	15.5805	2.74602	3.61622	1.28543	180.935	5.19814	0	0	0
0	71	20.3	141	89	49	3.89182	95	5.1	5.452	179	68	111	100.8	4.6	1.31316	0.272438	0.308026	-1.17757	14.7731	2.69281	0	0	1
0	65	20.2	116	76	108	4.68213	95	5.1	5.452	212	106	106	100	5.5	1.68422	0.521302	0.395064	-0.928708	18.9475	2.94167	0	0	0
0	73	23.1	128	81	41	3.71357	95	5.1	5.452	197	85.1	111.9	105.2	2.7	2.05378	0.719683	0.481751	-0.730327	23.1051	3.14005	0	0	0
0	63	27.3	163	90	104	4.64439	95	5.1	5.452	223	83.5	139.5	119.6	5.9	3.09018	1.12823	0.724857	-0.321781	34.7645	3.5486	0	0	0
0	71	23.4	134	83	58	4.06044	95	5.1	5.452	201	66.6	134.4	120.7	4.2	4.75385	1.55895	1.1151	0.108944	53.4808	3.97932	0	0	1
0	46	22.6	131	84	106	4.66344	95	5.1	5.452	230	49	181	165.3	5.4	4.859	1.58083	1.13977	0.130823	54.6638	4.0012	0	0	0
0	73	22	141	76	110	4.70048	96	5.1	5.452	230	74.3	155.7	129.9	7.5	2.08389	0.734235	0.493958	-0.705304	22.7333	3.12383	0	1	0
0	59	20.7	128	88	89	4.48864	96	5.1	5.452	241	72	169	156	7.1	2.29337	0.830021	0.543613	-0.609518	25.0186	3.21962	0	0	0
0	76	23.5	128	74	50	3.91202	96	5.1	5.452	194	68	126	119	3	3.60003	1.28094	0.85334	-0.158598	39.273	3.67054	0	0	1
0	66	17.8	133	81	65	4.17439	97	5.1	5.452	276	114	162	154	5.8	0.5	-0.693147	0.119753	-2.12232	5.29412	1.6666	0	0	1
0	78	22.5	108	74	79	4.36945	97	5.1	5.452	188	61	127	106.2	3	2.35539	0.856708	0.564132	-0.572468	24.9395	3.21645	0	0	0
0	68	24.8	99	65	62	4.12713	97	5.1	5.452	253	93	160	141.2	4	4.76777	1.56188	1.14191	0.132703	50.4823	3.92162	0	0	1
0	68	23.7	141	78	63	4.14313	97	5.1	5.452	187	86.2	100.8	85.8	3.8	5.79278	1.75661	1.38741	0.327436	61.3353	4.11636	0	0	0
0	54	22	123	78	65	4.17439	97	5.1	5.452	194	55	139	128	4.7	6.17269	1.82014	1.4784	0.390959	65.3579	4.17988	0	1	0
0	75	23.2	130	76	96	4.56435	98	5.1	5.452	218	56	162	143	6.1	4.15353	1.42396	1.00505	0.00503888	42.722	3.75471	0	0	1
0	57	23.7	118	76	40	3.68888	98	5.1	5.452	159	67.1	91.9	78.1	1.5	4.26793	1.45113	1.03273	0.0322092	43.8987	3.78188	0	1	1
0	67	21.9	124	73	60	4.09434	98	5.1	5.452	220	100	120	108.3	4.4	4.73359	1.55468	1.14541	0.135764	48.6883	3.88544	0	0	0
0	68	20.8	128	73	62	4.12713	99	5.1	5.452	205	68	137	124.4	4.1	2.62204	0.963954	0.640944	-0.444813	26.2204	3.26654	0	0	1
0	57	23.2	144	81	120	4.78749	99	5.1	5.452	221	52	169	150	8.1	3.59013	1.27819	0.877588	-0.130578	35.9013	3.58077	0	0	0
0	67	21.2	131	71	102	4.62497	99	5.1	5.452	236	62.4	173.6	153.8	6.7	4.008	1.38829	0.979733	-0.0204751	40.08	3.69088	0	0	1
0	61	22	111	71	90	4.49981	99	5.1	5.452	201	68	133	123	5.2	4.62	1.53039	1.12933	0.121627	46.2	3.83298	0	0	1
0	76	22.7	119	68	82	4.40672	99	5.1	5.452	212	77	135	126	5.5	7.26	1.98238	1.77467	0.573613	72.6	4.28496	0	1	1
0	59	24.1	140	82	181	5.1985	99	5.1	5.452	176	58	118	94	11	25.55	3.24064	6.24556	1.83187	255.5	5.54322	0	0	0
0	57	23.7	110	63	85	4.44265	100	5.1	5.452	260	70	190	176	5.8	2.58398	0.94933	0.638019	-0.449387	25.1414	3.22452	0	0	0
0	71	22.6	154	84	70	4.2485	100	5.1	5.452	222	53	169	159.1	5.5	2.79161	1.02662	0.689286	-0.372099	27.1616	3.3018	0	0	1
0	48	23.9	128	79	96	4.56435	100	5.1	5.452	229	73	156	130.2	6.1	6.41977	1.85938	1.58513	0.460665	62.4626	4.13457	0	0	0
0	86	16.1	138	87	71	4.26268	101	5.1	5.452	259	96	163	138.6	5.6	1.59423	0.466389	0.397573	-0.922377	15.1032	2.71491	0	1	0
0	57	20.9	105	64	107	4.67283	101	5.1	5.452	286	86	200	171.3	8.6	3.08684	1.12715	0.769805	-0.261618	29.2438	3.37567	0	0	0
0	74	19.9	126	60	83	4.41884	101	5.1	5.452	208	88.3	119.7	97.2	3.7	14.8054	2.69499	3.6922	1.30622	140.261	4.94351	0	1	0
0	69	20.1	147	112	83	4.41884	103	5.1	5.452	236	89	147	139.1	7.1	3.00716	1.101	0.764784	-0.268161	27.0645	3.29822	0	0	0
0	85	20	145	86	83	4.41884	103	5.1	5.452	170	80	90	75.8	4.1	3.81278	1.33836	0.969671	-0.0307985	34.3151	3.53558	0	0	1
0	82	20.3	129	64	90	4.49981	103	5.1	5.452	241	97.5	143.5	119.9	6.5	5.69158	1.73899	1.44749	0.36983	51.2242	3.93621	0	0	0
0	83	20.5	140	72	156	5.04986	105	5.1	5.452	209	45	164	141.7	9.3	4.08312	1.40686	1.05859	0.0569358	34.9982	3.5553	0	0	0
0	84	20.5	143	80	105	4.65396	105	5.1	5.452	213	63	150	127.5	5.8	7.6911	2.04006	1.99399	0.690137	65.9237	4.1885	0	0	0
0	52	21	159	84	75	4.31749	106	5.1	5.452	207	71	136	119	3.8	2.31882	0.841058	0.606901	-0.49939	19.4134	2.96596	0	0	1
0	72	24.9	164	90	256	5.54518	107	5.1	5.452	154	53	101	85	6.7	0.5	-0.693147	0.132099	-2.02421	4.09091	1.40877	0	0	0
0	53	19.4	102	68	80	4.38203	107	5.1	5.452	221	56	165	145.5	4.4	3.24861	1.17823	0.858274	-0.152832	26.5795	3.28014	0	0	0
0	67	18.9	124	64	96	4.56435	109	5.1	5.452	247	73.2	173.8	147.5	8.5	2.31172	0.837994	0.622168	-0.474545	18.0918	2.89546	0	0	1
0	61	20.1	128	84	80	4.38203	113	5.1	5.452	248	80	168	154.6	4.1	9.81771	2.28419	2.73926	1.00769	70.6875	4.25827	0	1	0
0	66	18.4	122	80	231	5.44242	123	5.1	5.452	176	47.6	128.4	95.6	13.2	6.17962	1.82126	1.87677	0.629554	37.0777	3.61302	0	1	1
1	80	19.6	174	98	90	4.49981	76	5.1	5.452	180	46	134	114.9	4.2	1.01808	0.0179167	0.191047	-1.65524	28.1929	3.33907	0	1	0
1	53	27.3	120	75	83	4.41884	79	5.1	5.452	220	54	166	139.9	5.7	2.86923	1.05404	0.559676	-0.580396	64.5576	4.16756	1	1	0
1	70	24.4	136	79	49	3.89182	80	5.1	5.452	175	89	86	80.5	2.5	2.40834	0.878937	0.475721	-0.742923	51.0001	3.93183	0	1	1
1	58	24.1	108	72	126	4.83628	80	5.1	5.452	255	42	213	161.9	9.7	2.53942	0.931935	0.501614	-0.689925	53.7759	3.98483	0	0	0
1	67	27.1	113	76	122	4.80402	80	5.1	5.452	194	45	149	123.5	6.4	4.23872	1.44426	0.837279	-0.177598	89.7612	4.49715	1	1	0
1	77	20.8	149	86	106	4.66344	81	5.1	5.452	193	61	132	116	5.2	2.17864	0.778702	0.435728	-0.830736	43.5728	3.77443	0	1	0
1	61	26.6	122	74	185	5.22036	82	5.1	5.452	228	44	184	157	13.2	5.16131	1.64119	1.04501	0.0440227	97.7933	4.58286	0	1	1
1	79	20.6	160	91	80	4.38203	83	5.1	5.452	197	67	130	117	3.9	0.5	-0.693147	0.102469	-2.27819	9	2.19722	0	1	0
1	69	21.6	110	67	114	4.7362	83	5.1	5.452	204	39	165	145	5.8	0.5	-0.693147	0.102469	-2.27819	9	2.19722	1	0	0
1	74	23.9	131	90	192	5.2575	85	5.1	5.452	224	43	181	146.1	11.9	3.34732	1.20816	0.702523	-0.353077	54.7743	4.00322	0	0	1
1	73	18.9	148	82	81	4.39445	86	5.1	5.452	181	56	125	114	3.9	0.5	-0.693147	0.106173	-2.24269	7.82609	2.05746	0	1	0
1	75	18.8	102	71	63	4.14313	86	5.1	5.452	206	65	141	124.3	3.4	1.4264	0.355154	0.30289	-1.19439	22.3263	3.10576	1	1	0
1	69	22.9	129	72	60	4.09434	86	5.1	5.452	219	71.1	147.9	134	4.8	1.7246	0.544997	0.366212	-1.00454	26.9938	3.29561	0	1	1
1	81	22.1	118	66	67	4.20469	86	5.1	5.452	222	65	157	137	4.6	1.87264	0.627352	0.397648	-0.922188	29.311	3.37796	0	0	1
1	61	22	138	95	251	5.52545	86	5.1	5.452	126	37	89	55	14.6	3.12	1.13783	0.662519	-0.411707	48.8348	3.88844	1	1	0
1	58	18.9	115	80	87	4.46591	87	5.1	5.452	174	67	107	97	3.9	0.5	-0.693147	0.107407	-2.23113	7.5	2.0149	0	1	0
1	57	18.7	119	79	80	4.38203	87	5.1	5.452	238	76	162	140.3	5.3	1.21275	0.192893	0.260517	-1.34509	18.1913	2.90094	1	0	0
1	74	23.3	136	86	169	5.1299	87	5.1	5.452	186	61	125	108.3	10.5	3.93351	1.36953	0.844976	-0.168447	59.0026	4.07758	0	0	0
1	77	21.3	140	84	105	4.65396	88	5.1	5.452	187	58	129	117	5.6	0.5	-0.693147	0.108642	-2.2197	7.2	1.97408	1	0	1
1	82	21.9	129	84	60	4.09434	88	5.1	5.452	193	59	134	123	2.3	0.5	-0.693147	0.108642	-2.2197	7.2	1.97408	1	1	0
1	65	17.1	135	85	160	5.07517	88	5.1	5.452	135	52	83	55.3	12.2	1.44922	0.371026	0.314892	-1.15552	20.8688	3.03825	1	1	0
1	55	19.2	106	58	102	4.62497	88	5.1	5.452	242	77	165	143.1	6.1	1.64868	0.499978	0.358233	-1.02657	23.7411	3.16721	1	0	1
1	73	21.9	148	75	68	4.21951	88	5.1	5.452	195	72	123	105.5	4.3	2.0375	0.711725	0.442717	-0.814825	29.34	3.37895	0	0	0
1	56	23.7	110	73	154	5.03695	88	5.1	5.452	254	36	218	181.4	10.6	2.89481	1.06292	0.628996	-0.463631	41.6853	3.73015	1	0	1
1	73	23.5	131	84	78	4.35671	88	5.1	5.452	179	65	114	103	4.2	3.44	1.23547	0.747457	-0.291079	49.536	3.9027	0	1	1
1	56	24.7	104	76	352	5.86363	88	5.1	5.452	228	35	193	137.5	22.6	11.5504	2.44672	2.50972	0.920171	166.326	5.11395	1	0	0
1	63	20.5	116	74	162	5.0876	89	5.1	5.452	147	65	82	58	12.9	0.5	-0.693147	0.109877	-2.2084	6.92308	1.93486	0	1	1
1	73	19	86	54	64	4.15888	89	5.1	5.452	169	69.7	99.3	78.9	5.4	1.8947	0.639062	0.416367	-0.876189	26.2343	3.26707	0	1	0
1	63	22.4	133	79	53	3.97029	89	5.1	5.452	171	57.6	113.4	100.9	1.8	2.14834	0.764696	0.472105	-0.750555	29.7463	3.3927	0	1	0
1	64	22.2	105	77	120	4.78749	89	5.1	5.452	228	66	162	144	9.9	2.57545	0.946023	0.565962	-0.569228	35.66	3.57403	0	0	0
1	61	23.9	108	72	112	4.7185	89	5.1	5.452	196	54	142	117.5	5.9	2.86525	1.05266	0.629647	-0.462595	39.6727	3.68066	0	1	1
1	58	32.8	132	86	120	4.78749	89	5.1	5.452	161	50	111	90.6	4.8	3.62854	1.28883	0.797382	-0.226422	50.2413	3.91684	1	1	0
1	74	25	132	68	92	4.52179	89	5.1	5.452	170	42	128	112	4.6	3.75985	1.32438	0.82624	-0.190871	52.0595	3.95239	0	1	1
1	83	21.4	129	78	74	4.30407	90	5.1	5.452	181	76	105	102	2.8	0.5	-0.693147	0.111111	-2.19722	6.66667	1.89712	0	0	0
1	75	21.1	145	80	80	4.38203	90	5.1	5.452	180	54	126	119.5	3.5	0.766803	-0.265525	0.170401	-1.7696	10.224	2.32474	0	1	0
1	62	20.3	121	76	74	4.30407	90	5.1	5.452	233	61.3	171.7	154.7	4.5	1.28021	0.247027	0.284492	-1.25705	17.0695	2.83729	0	1	0
1	66	22.9	130	80	110	4.70048	90	5.1	5.452	197	59	138	116.7	5.6	2.1995	0.788231	0.488778	-0.715846	29.3267	3.3785	0	1	1
1	78	22.4	129	73	114	4.7362	90	5.1	5.452	147	53	94	80	5.4	2.56	0.940007	0.568889	-0.56407	34.1333	3.53027	1	1	0
1	64	21.6	123	78	91	4.51086	90	5.1	5.452	192	74	118	107	5.2	2.73067	1.00455	0.606815	-0.499532	36.4089	3.59481	0	1	0
1	66	27	134	86	214	5.36598	90	5.1	5.452	240	57	183	155.2	12.6	3.34542	1.20759	0.743426	-0.296486	44.6055	3.79786	0	0	1
1	50	23.5	118	73	100	4.60517	90	5.1	5.452	178	40.8	137.2	113.2	5.9	3.35325	1.20993	0.745167	-0.294147	44.71	3.8002	1	0	0
1	60	25	116	74	80	4.38203	90	5.1	5.452	196	55	141	133	3.2	7.37	1.99742	1.63778	0.49334	98.2667	4.58768	0	1	1
1	69	23.8	138	100	52	3.95124	91	5.1	5.452	172	62	110	103	2.5	0.5	-0.693147	0.112346	-2.18617	6.42857	1.86075	0	1	1
1	63	22	128	86	210	5.34711	91	5.1	5.452	202	63	139	114	15.6	0.5	-0.693147	0.112346	-2.18617	6.42857	1.86075	0	1	0
1	54	22.9	134	84	167	5.11799	91	5.1	5.452	216	40	176	150	10.7	0.5	-0.693147	0.112346	-2.18617	6.42857	1.86075	1	1	0
1	80	22.2	150	90	81	4.39445	91	5.1	5.452	220	79	141	132.3	4.8	1.81192	0.594388	0.407123	-0.898639	23.2961	3.14829	0	1	1
1	60	22	119	72	212	5.35659	91	5.1	5.452	145	48	97	75	10.4	1.95958	0.672732	0.440301	-0.820296	25.1946	3.22663	0	1	1
1	68	24.8	127	78	209	5.34233	91	5.1	5.452	182	39	143	104.5	14.9	2.32429	0.843416	0.522248	-0.649612	29.8838	3.39732	0	1	1
1	79	24.4	151	91	125	4.82831	91	5.1	5.452	202	40	162	136	5.7	3.30925	1.19672	0.74356	-0.296306	42.5475	3.75062	0	1	1
1	23	17.3	124	63	32	3.46574	91	5.1	5.452	133	62	71	64	1.3	3.53236	1.26197	0.793691	-0.231062	45.416	3.81587	1	0	0
1	73	23.4	147	90	135	4.90527	91	5.1	5.452	182	41	141	120	8.7	3.59474	1.27947	0.807707	-0.213556	46.2181	3.83337	0	1	1
1	64	19.1	126	81	85	4.44265	91	5.1	5.452	164	48.6	115.4	95.3	4.1	4.12386	1.41679	0.926597	-0.0762368	53.0211	3.97069	0	1	0
1	71	18.9	120	85	58	4.06044	92	5.1	5.452	186	76	110	106	2.7	0.5	-0.693147	0.11358	-2.17525	6.2069	1.82566	0	1	0
1	77	19.8	133	87	65	4.17439	92	5.1	5.452	159	57	102	88.7	2.4	1.65415	0.503287	0.375757	-0.978812	20.5343	3.0221	0	1	0
1	74	21.3	114	67	39	3.66356	92	5.1	5.452	157	47	110	105.2	1.5	1.88913	0.636116	0.429136	-0.845983	23.4513	3.15492	0	0	1
1	56	32.6	159	113	123	4.81218	92	5.1	5.452	240	38	202	166.9	10.9	13.508	2.60328	3.06849	1.12118	167.686	5.12209	0	0	0
1	81	19.4	120	68	59	4.07754	93	5.1	5.452	133	66	67	59	2.1	0.5	-0.693147	0.114815	-2.16443	6	1.79176	0	1	0
1	72	22.3	143	82	85	4.44265	93	5.1	5.452	198	63	135	125	2.5	0.5	-0.693147	0.114815	-2.16443	6	1.79176	0	0	1
1	63	23.2	114	83	80	4.38203	93	5.1	5.452	172	55.7	116.3	98.8	2.9	4.84803	1.57857	1.11325	0.107285	58.1764	4.06348	0	1	1
1	66	22.2	152	90	156	5.04986	94	5.1	5.452	149	55	94	73	8.8	0.5	-0.693147	0.116049	-2.15374	5.80645	1.75897	0	1	0
1	85	19.2	119	70	82	4.40672	94	5.1	5.452	170	81	89	78	5	0.5	-0.693147	0.116049	-2.15374	5.80645	1.75897	0	1	0
1	63	22.7	129	75	81	4.39445	94	5.1	5.452	134	53	81	73.2	1.9	1.19411	0.177399	0.277151	-1.28319	13.8671	2.62952	0	1	0
1	62	22.7	163	93	65	4.17439	94	5.1	5.452	184	53	131	125	4.1	1.65644	0.504672	0.384458	-0.95592	19.2361	2.95679	0	0	1
1	58	20.8	115	65	77	4.34381	94	5.1	5.452	224	52	172	148.3	6.7	1.80002	0.587795	0.417781	-0.872797	20.9034	3.03991	1	0	0
1	68	15.9	139	74	52	3.95124	94	5.1	5.452	119	68	51	49.9	1.8	1.89844	0.641033	0.440626	-0.819559	22.0464	3.09315	1	0	1
1	57	23.6	119	81	114	4.7362	94	5.1	5.452	161	55	106	94	4.8	3.01753	1.10444	0.700366	-0.356152	35.0423	3.55656	1	1	1
1	77	24.4	128	79	123	4.81218	94	5.1	5.452	212	50	162	143.6	6.4	19.4363	2.96714	4.51113	1.50655	225.711	5.41926	0	1	1
1	63	23.2	127	87	63	4.14313	95	5.1	5.452	170	62	108	96	3.7	0.5	-0.693147	0.117284	-2.14316	5.625	1.72722	1	1	1
1	68	22	132	90	54	3.98898	95	5.1	5.452	174	54	120	110	2.5	2.51	0.920283	0.588765	-0.529727	28.2375	3.34065	0	1	0
1	73	23.9	121	75	147	4.99043	95	5.1	5.452	204	43	161	137	7.4	3.67235	1.30083	0.861416	-0.149178	41.314	3.7212	1	1	0
1	71	24.5	146	95	61	4.11087	95	5.1	5.452	196	62.9	133.1	116.6	2.7	5.64824	1.73134	1.3249	0.281334	63.5427	4.15171	0	1	1
1	75	32.2	142	86	147	4.99043	95	5.1	5.452	165	41	124	100	8.6	6.4978	1.87146	1.52418	0.421454	73.1003	4.29183	0	0	0
1	46	21.2	149	85	64	4.15888	96	5.1	5.452	220	60	160	138.5	5.7	1.86015	0.620656	0.440924	-0.818883	20.2925	3.01025	0	1	0
1	39	21.4	127	87	150	5.01064	96	5.1	5.452	235	77	158	136	10.1	4.08415	1.40711	0.968094	-0.032426	44.5543	3.79671	0	1	1
1	60	21.9	111	68	79	4.36945	96	5.1	5.452	177	49	128	112	4.3	4.17771	1.42976	0.990273	-0.00977444	45.5751	3.81936	1	1	0
1	76	21.3	168	108	106	4.66344	97	5.1	5.452	223	63	160	134.5	8.5	1.79628	0.585718	0.43022	-0.843458	19.0194	2.94546	0	1	0
1	52	22.4	125	78	217	5.3799	97	5.1	5.452	210	62	148	109.1	15.1	1.91798	0.651275	0.459369	-0.777901	20.3081	3.01102	0	1	1
1	79	23.9	136	79	96	4.56435	97	5.1	5.452	158	74	84	73	5.2	3.50616	1.25452	0.839748	-0.174653	37.1241	3.61427	0	1	1
1	70	28.4	136	84	118	4.77068	97	5.1	5.452	181	53	128	105.4	6.5	4.79419	1.5674	1.14824	0.138228	50.762	3.92715	0	1	1
1	53	24.3	152	94	198	5.28827	97	5.1	5.452	214	45	169	138	13.4	6.36765	1.85123	1.52509	0.422055	67.4222	4.21097	1	1	1
1	80	25.7	140	87	40	3.68888	98	5.1	5.452	171	53	118	111	2	0.5	-0.693147	0.120988	-2.11207	5.14286	1.63761	0	1	1
1	76	21.7	132	79	52	3.95124	98	5.1	5.452	204	103	101	97.2	2.9	1.07871	0.075763	0.26102	-1.34316	11.0953	2.40652	0	1	0
1	73	27.5	146	82	69	4.23411	98	5.1	5.452	180	75	105	94.6	3.5	6.31843	1.84347	1.52891	0.424552	64.9896	4.17423	0	1	1
1	63	21.9	140	94	157	5.05625	98	5.1	5.452	171	40.4	130.6	104.6	9.2	12.5117	2.52666	3.02752	1.10774	128.692	4.85742	0	1	0
1	62	24.2	175	96	192	5.2575	99	5.1	5.452	155	71.9	83.1	54.8	11	1.60303	0.471897	0.391852	-0.93687	16.0303	2.77448	0	1	1
1	56	24.9	118	89	172	5.14749	99	5.1	5.452	218	38	180	144.9	10.7	3.40104	1.22408	0.831365	-0.184686	34.0104	3.52667	0	0	1
1	68	25.9	123	84	98	4.58497	99	5.1	5.452	173	74.1	98.9	87.8	9.2	3.75014	1.32179	0.916702	-0.0869734	37.5014	3.62438	0	0	0
1	72	22.6	128	86	138	4.92725	99	5.1	5.452	162	52	110	96	7.5	4.64	1.53471	1.13422	0.125947	46.4	3.8373	0	1	1
1	75	27.4	134	80	78	4.35671	99	5.1	5.452	210	51.9	158.1	135.8	3.9	5.12722	1.63456	1.25332	0.225796	51.2722	3.93715	0	1	1
1	71	19.4	129	87	76	4.33073	99	5.1	5.452	173	79	94	84	2.7	5.79	1.75613	1.41533	0.347365	57.9	4.05872	0	1	0
1	54	27	144	100	100	4.60517	100	5.1	5.452	269	72	197	183	6	2.83541	1.04219	0.700102	-0.356529	27.5878	3.31737	0	1	1
1	78	23.5	143	83	94	4.54329	100	5.1	5.452	215	56	159	145.9	5.3	3.5843	1.27656	0.885013	-0.122153	34.8743	3.55175	0	0	1
1	71	23.3	141	88	127	4.84419	100	5.1	5.452	200	68.2	131.8	109.5	6.5	3.6461	1.29366	0.900272	-0.105058	35.4756	3.56884	0	1	1
1	76	24.1	139	74	111	4.70953	100	5.1	5.452	198	53	145	122.9	5	7.30741	1.98889	1.8043	0.590172	71.0991	4.26407	0	1	1
1	72	23.2	185	98	103	4.63473	100	5.1	5.452	169	52	117	101	6.2	7.72812	2.04487	1.90818	0.646149	75.1926	4.32005	1	0	1
1	59	20	136	91	95	4.55388	101	5.1	5.452	217	63.3	153.7	132.1	5.7	2.54624	0.934618	0.634989	-0.454148	24.1223	3.18314	0	1	0
1	77	27.3	134	80	67	4.20469	102	5.1	5.452	219	70	149	138	4.1	2.97488	1.0902	0.749229	-0.28871	27.4604	3.31275	0	1	1
1	73	22.5	137	84	97	4.57471	102	5.1	5.452	196	43.7	152.3	127.3	4.9	7.68676	2.0395	1.93593	0.660586	70.9547	4.26204	0	0	1
1	70	27.2	137	96	114	4.7362	104	5.1	5.452	178	56.4	121.6	99.8	5.7	11.9325	2.47927	3.06415	1.11977	104.773	4.6518	0	0	0
1	70	22	148	82	131	4.8752	105	5.1	5.452	169	50.8	118.2	95.9	5.3	4.12476	1.41701	1.06938	0.0670802	35.3551	3.56544	0	1	0
1	88	24.8	147	82	103	4.63473	105	5.1	5.452	212	87.8	124.2	102.5	6	9.84757	2.28722	2.55307	0.937298	84.4077	4.43566	0	1	1
1	73	16.7	144	83	47	3.85015	106	5.1	5.452	156	59	97	87.6	2	1.02774	0.0273597	0.268988	-1.31309	8.60431	2.15226	0	1	0
1	73	24.1	135	78	93	4.5326	106	5.1	5.452	202	60	142	126	4.4	2.80198	1.03033	0.733357	-0.310122	23.4584	3.15523	0	1	1
1	59	22.2	133	85	94	4.54329	106	5.1	5.452	226	78	148	125.8	5.9	4.07767	1.40553	1.06724	0.0650782	34.1386	3.53043	0	0	0
1	70	21.7	162	86	64	4.15888	108	5.1	5.452	137	68	69	58	2.4	0.5	-0.693147	0.133333	-2.0149	4	1.38629	0	1	1
1	80	22.7	131	76	68	4.21951	108	5.1	5.452	157	49	108	98	3.2	9.60761	2.26256	2.56203	0.940799	76.8608	4.342	0	1	0
1	58	20.5	121	68	344	5.84064	112	5.1	5.452	212	56	156	97.1	28.5	2.27753	0.823091	0.629835	-0.462297	16.7329	2.81738	1	1	0
1	69	22.4	140	90	125	4.82831	112	5.1	5.452	203	51.6	151.4	125.7	6.4	3.9096	1.36344	1.08117	0.0780477	28.7236	3.35772	0	1	1
1	61	23.3	124	78	73	4.29046	122	5.1	5.452	186	56.8	129.2	116.2	4.2	9.88499	2.29102	2.9777	1.09115	60.3152	4.09958	1	1	0
0	74	26.5	161	80	95	4.55388	76	5.2	5.554	227	85.8	141.2	120.6	5.1	5.39067	1.68467	1.01158	0.0115155	149.28	5.00582	0	0	1
0	65	21.1	121	71	48	3.8712	77	5.2	5.554	185	65	120	117	3.1	0.5	-0.693147	0.0950617	-2.35323	12.8571	2.5539	0	0	1
0	73	21	134	76	117	4.76217	79	5.2	5.554	255	43	212	198	8.9	0.5	-0.693147	0.0975309	-2.32759	11.25	2.42037	0	0	0
0	63	28.5	120	82	98	4.58497	80	5.2	5.554	206	47.5	158.5	137.6	5.9	1.63207	0.48985	0.322385	-1.13201	34.5615	3.54274	0	0	0
0	41	18.2	128	72	46	3.82864	81	5.2	5.554	155	66.4	88.6	79.3	2.8	3.28287	1.18872	0.656574	-0.42072	65.6574	4.18445	0	0	0
0	74	19	93	48	111	4.70953	82	5.2	5.554	170	41.2	128.8	107.7	5.3	3.41775	1.22898	0.691989	-0.368186	64.7574	4.17065	0	0	0
0	80	26.6	97	62	158	5.0626	82	5.2	5.554	233	41	192	166	10	4.66308	1.53968	0.94413	-0.0574913	88.3531	4.48134	0	0	0
0	78	26.6	111	59	104	4.64439	82	5.2	5.554	243	63	180	154.8	6.3	5.68567	1.73795	1.15117	0.140782	107.729	4.67961	0	0	0
0	61	23.6	141	78	137	4.91998	83	5.2	5.554	274	68	206	178.7	10.2	2.11811	0.750525	0.434082	-0.834521	38.126	3.6409	0	0	0
0	74	19.6	109	62	74	4.30407	83	5.2	5.554	213	63	150	139	3.7	2.58	0.947789	0.528741	-0.637257	46.44	3.83816	0	0	0
0	59	26.1	99	69	104	4.64439	83	5.2	5.554	256	43.7	212.3	184.6	7.4	4.66995	1.54115	0.957052	-0.0438978	84.0591	4.43152	0	0	0
0	68	19.7	112	63	59	4.07754	84	5.2	5.554	231	83	148	139	4.1	0.5	-0.693147	0.103704	-2.26622	8.57143	2.14843	0	0	1
0	69	22.2	111	78	93	4.5326	84	5.2	5.554	220	74.1	145.9	130.1	6.4	1.01197	0.0118971	0.20989	-1.56117	17.348	2.85348	0	1	1
0	66	19.8	104	53	33	3.49651	84	5.2	5.554	138	77	61	56.6	3	1.60361	0.472259	0.332601	-1.10081	27.4905	3.31384	0	0	0
0	65	24.2	172	106	88	4.47734	84	5.2	5.554	246	50.8	195.2	172.9	6	1.95331	0.669528	0.405132	-0.903543	33.4854	3.51111	0	1	1
0	42	20.7	131	66	140	4.94164	84	5.2	5.554	228	58	170	140.4	9.4	2.24457	0.808512	0.46554	-0.764558	38.4783	3.65009	1	0	1
0	53	18.9	103	73	201	5.3033	84	5.2	5.554	204	56	148	125	11.1	2.53015	0.92828	0.524773	-0.64479	43.3741	3.76986	0	0	0
0	79	27.9	144	80	64	4.15888	84	5.2	5.554	200	59.4	140.6	119.3	3.4	3.58292	1.27618	0.743123	-0.296893	61.4214	4.11776	0	0	0
0	48	22.9	98	52	63	4.14313	85	5.2	5.554	196	78.4	117.6	103.2	3	1.6356	0.492011	0.343275	-1.06922	26.7644	3.28707	0	1	1
0	61	20.4	116	74	67	4.20469	85	5.2	5.554	233	102	131	119.2	4.6	1.70458	0.533321	0.357752	-1.02792	27.8932	3.32838	0	0	1
0	66	17.6	151	92	91	4.51086	85	5.2	5.554	215	85	130	120.6	7	1.97563	0.680888	0.414639	-0.880348	32.3285	3.47595	0	0	1
0	71	23	99	57	181	5.1985	85	5.2	5.554	237	82	155	134	13	3.04	1.11186	0.638025	-0.449378	49.7455	3.90692	0	0	1
0	69	21.7	130	80	79	4.36945	85	5.2	5.554	162	61.3	100.7	85.3	4.4	3.41827	1.22913	0.717414	-0.332102	55.9353	4.0242	0	0	0
0	80	21.9	150	68	87	4.46591	85	5.2	5.554	198	55	143	129	5.2	3.46794	1.24356	0.72784	-0.317674	56.7482	4.03862	0	0	0
0	72	23	145	79	206	5.32788	85	5.2	5.554	215	44	171	135.3	13.4	3.94347	1.37206	0.827642	-0.189175	64.5295	4.16712	0	0	1
0	60	21.1	122	61	168	5.12396	85	5.2	5.554	283	70	213	194	11.6	5.02971	1.61536	1.05562	0.0541266	82.3044	4.41042	0	1	0
0	67	20.1	105	68	72	4.27667	86	5.2	5.554	181	64	117	107	4.8	0.5	-0.693147	0.106173	-2.24269	7.82609	2.05746	0	0	0
0	77	22.1	138	79	109	4.69135	86	5.2	5.554	195	73	122	107	4.6	0.5	-0.693147	0.106173	-2.24269	7.82609	2.05746	0	0	0
0	73	22.1	124	67	114	4.7362	86	5.2	5.554	230	62	168	155	6.1	0.5	-0.693147	0.106173	-2.24269	7.82609	2.05746	0	0	1
0	61	20.3	113	71	59	4.07754	86	5.2	5.554	184	86.7	97.3	82.2	4.5	0.779458	-0.249157	0.165515	-1.7987	12.2002	2.50145	0	1	0
0	55	21.8	115	75	69	4.23411	86	5.2	5.554	224	79	145	140	3.3	0.990327	-0.00972018	0.210292	-1.55926	15.5008	2.74089	0	0	1
0	59	19.6	115	69	183	5.20949	86	5.2	5.554	243	73	170	139.3	9.4	1.17384	0.160281	0.24926	-1.38926	18.3732	2.91089	0	0	0
0	72	20	128	79	64	4.15888	86	5.2	5.554	183	77.3	105.7	94	4.2	1.88085	0.631726	0.399391	-0.917814	29.4395	3.38234	0	0	0
0	57	20.7	128	82	77	4.34381	86	5.2	5.554	230	64	166	157	6.4	1.96536	0.675677	0.417336	-0.873863	30.7622	3.42629	0	0	1
0	59	21.2	92	48	44	3.78419	86	5.2	5.554	191	52	139	121.2	2.3	2.06639	0.725805	0.43879	-0.823735	32.3436	3.47641	0	1	0
0	67	21.7	133	80	46	3.82864	86	5.2	5.554	203	83	120	111	3.3	2.95255	1.08267	0.626961	-0.466871	46.2138	3.83328	0	0	0
0	59	24.1	120	77	148	4.99721	86	5.2	5.554	212	47.1	164.9	139.6	9.5	3.8685	1.35287	0.821459	-0.196673	60.5504	4.10348	0	1	1
0	72	19.7	116	66	88	4.47734	86	5.2	5.554	211	62.1	148.9	128.9	3.8	3.97865	1.38094	0.844849	-0.168597	62.2745	4.13155	0	0	1
0	73	16.7	127	79	55	4.00733	87	5.2	5.554	209	97	112	108.7	3.8	0.328103	-1.11443	0.0704814	-2.65241	4.92155	1.59362	0	0	0
0	70	21.5	147	96	134	4.89784	87	5.2	5.554	204	81	123	104	10	0.5	-0.693147	0.107407	-2.23113	7.5	2.0149	0	1	1
0	74	27.5	151	71	170	5.1358	87	5.2	5.554	180	62.2	117.8	95.3	10	0.762414	-0.271265	0.163778	-1.80924	11.4362	2.43678	0	1	1
0	73	20.4	155	87	272	5.6058	87	5.2	5.554	199	41	158	122	21	2.21608	0.795742	0.476048	-0.742237	33.2413	3.50379	0	0	1
0	41	22.5	110	69	41	3.71357	87	5.2	5.554	154	45	109	94.7	2.1	2.3115	0.837897	0.496544	-0.700082	34.6725	3.54595	0	0	1
0	60	19.3	134	88	51	3.93183	87	5.2	5.554	189	64	125	117	4.3	3.51179	1.25612	0.754384	-0.281854	52.6768	3.96418	0	1	0
0	73	21.3	120	74	104	4.64439	87	5.2	5.554	223	76	147	129.3	6.9	4.59577	1.52514	0.987239	-0.0128427	68.9365	4.23319	0	0	0
0	70	20.4	135	75	122	4.80402	87	5.2	5.554	229	54	175	163	5.9	6.35405	1.84909	1.36494	0.311113	95.3107	4.55714	0	0	1
0	64	18.4	122	83	121	4.79579	88	5.2	5.554	207	74	133	118	8.1	0.5	-0.693147	0.108642	-2.2197	7.2	1.97408	0	0	1
0	74	19.4	132	83	55	4.00733	88	5.2	5.554	200	62	138	127	4.6	0.5	-0.693147	0.108642	-2.2197	7.2	1.97408	0	1	1
0	69	22.8	102	62	68	4.21951	88	5.2	5.554	237	71	166	155	4.7	0.5	-0.693147	0.108642	-2.2197	7.2	1.97408	0	1	1
0	80	23.5	119	71	51	3.93183	88	5.2	5.554	185	62	123	109.4	3.1	1.16853	0.155748	0.253903	-1.3708	16.8269	2.82298	0	0	0
0	74	17.6	136	61	64	4.15888	88	5.2	5.554	242	80	162	147.9	4.8	1.38418	0.325107	0.30076	-1.20144	19.9322	2.99234	0	1	0
0	74	21.1	162	102	81	4.39445	88	5.2	5.554	204	59	145	136.3	4.4	2.32631	0.844284	0.50547	-0.682266	33.4989	3.51151	0	0	0
0	72	24.8	140	90	72	4.27667	88	5.2	5.554	195	67	128	112.4	3	3.42915	1.23231	0.745099	-0.294238	49.3797	3.89954	0	0	0
0	59	19	127	79	65	4.17439	89	5.2	5.554	163	76	87	76	2.7	0.5	-0.693147	0.109877	-2.2084	6.92308	1.93486	0	0	0
0	65	20.7	150	94	66	4.18965	89	5.2	5.554	224	78	146	136	5.3	0.5	-0.693147	0.109877	-2.2084	6.92308	1.93486	0	0	0
0	72	18.3	138	80	109	4.69135	89	5.2	5.554	218	75	143	124	7.1	1.42645	0.355187	0.313466	-1.16006	19.7508	2.98319	0	0	0
0	81	24.5	127	77	75	4.31749	89	5.2	5.554	195	74	121	105	5.2	2.01284	0.699545	0.442327	-0.815705	27.8701	3.32755	0	0	0
0	81	20.5	158	90	76	4.33073	89	5.2	5.554	143	54	89	77.3	6.4	2.2387	0.805897	0.491962	-0.709353	30.9975	3.4339	0	0	0
0	75	19.6	135	76	118	4.77068	89	5.2	5.554	223	79	144	134	7	2.77976	1.02236	0.61086	-0.492888	38.4889	3.65037	0	0	0
0	60	24.5	140	83	123	4.81218	89	5.2	5.554	181	84.6	96.4	76.7	6.3	3.34725	1.20814	0.73557	-0.30711	46.3466	3.83615	0	1	1
0	67	22.9	126	71	63	4.14313	89	5.2	5.554	207	70	137	121.7	4.1	4.07075	1.40383	0.894561	-0.111422	56.3643	4.03184	0	0	0
0	59	28.3	128	77	75	4.31749	89	5.2	5.554	212	62	150	128	2.9	7.18155	1.97151	1.57817	0.456264	99.4368	4.59952	0	0	0
0	50	19.3	110	66	84	4.43082	90	5.2	5.554	229	70	159	137.7	5.9	1.01742	0.0172718	0.226094	-1.48681	13.5656	2.60754	0	0	0
0	65	21.2	162	89	79	4.36945	90	5.2	5.554	233	91	142	127.4	6.2	1.8191	0.598342	0.404244	-0.905736	24.2547	3.18861	0	1	0
0	60	20.9	185	117	127	4.84419	90	5.2	5.554	234	73	161	144.5	10.7	1.89333	0.638337	0.42074	-0.86574	25.2444	3.2286	0	0	1
0	75	21.8	116	70	72	4.27667	90	5.2	5.554	255	71	184	166.1	3.9	2.12546	0.753987	0.472324	-0.75009	28.3394	3.34425	0	0	1
0	64	30	128	89	152	5.02388	90	5.2	5.554	172	63	109	91.9	7.7	2.4975	0.915291	0.555001	-0.588786	33.3	3.50556	0	1	1
0	77	22	149	81	68	4.21951	90	5.2	5.554	219	78	141	127.9	3.3	2.71388	0.99838	0.603085	-0.505697	36.1851	3.58865	0	0	0
0	71	24.2	139	85	75	4.31749	90	5.2	5.554	188	64	124	105.8	4.8	2.83917	1.04351	0.630927	-0.460565	37.8556	3.63378	0	0	0
0	52	26.3	98	60	91	4.51086	90	5.2	5.554	237	63	174	158	5.1	3.83823	1.34501	0.85294	-0.159066	51.1764	3.93528	0	1	1
0	62	25.7	143	84	99	4.59512	90	5.2	5.554	257	54	203	175.8	6.1	3.95116	1.37401	0.878035	-0.130069	52.6821	3.96428	0	0	0
0	86	25.2	138	76	78	4.35671	90	5.2	5.554	181	46	135	112.8	3.5	4.11368	1.41432	0.91415	-0.0897602	54.849	4.00458	0	0	0
0	76	18.4	94	61	67	4.20469	91	5.2	5.554	124	63	61	53	1.7	0.5	-0.693147	0.112346	-2.18617	6.42857	1.86075	0	0	1
0	56	17	138	80	78	4.35671	91	5.2	5.554	237	70	167	152.5	4.7	0.9384	-0.0635792	0.21085	-1.55661	12.0651	2.49032	0	0	1
0	75	21.2	128	70	227	5.42495	91	5.2	5.554	191	54	137	105.9	13.9	1.34596	0.297104	0.302425	-1.19592	17.3051	2.851	0	0	1
0	54	17.6	115	76	92	4.52179	91	5.2	5.554	170	59.5	110.5	93	5.4	1.4336	0.360186	0.322117	-1.13284	18.4319	2.91409	0	0	0
0	67	19.9	113	75	88	4.47734	91	5.2	5.554	190	60.1	129.9	114.4	5	1.62282	0.484166	0.364634	-1.00886	20.8648	3.03807	1	1	1
0	74	22.6	149	83	138	4.92725	91	5.2	5.554	214	52.5	161.5	131.1	8.8	1.72062	0.542685	0.386608	-0.950343	22.1223	3.09658	0	0	1
0	56	20.5	123	69	70	4.2485	91	5.2	5.554	210	65	145	129.9	3.6	1.81448	0.595797	0.407697	-0.897231	23.329	3.1497	0	0	0
0	66	19.5	114	63	123	4.81218	91	5.2	5.554	226	57	169	152	7.8	1.98383	0.685028	0.445749	-0.807999	25.5064	3.23893	0	0	1
0	62	18.3	139	86	60	4.09434	91	5.2	5.554	198	81	117	104.2	3.5	2.14866	0.764845	0.482786	-0.728183	27.6256	3.31874	0	0	0
0	61	23.9	151	93	79	4.36945	91	5.2	5.554	175	51	124	106.4	4.8	2.3457	0.852586	0.527059	-0.640442	30.1591	3.40649	0	0	0
0	58	25.5	100	69	58	4.06044	91	5.2	5.554	173	55	118	109.1	1.7	4.24555	1.44587	0.953939	-0.0471551	54.5857	3.99977	0	1	1
0	54	26.4	134	80	83	4.41884	91	5.2	5.554	231	68.6	162.4	143.9	6.6	4.86459	1.58198	1.09303	0.0889559	62.5448	4.13588	0	0	0
0	61	21.9	139	74	82	4.40672	91	5.2	5.554	251	71.5	179.5	157.1	7.2	5.03996	1.6174	1.13243	0.12437	64.7994	4.1713	0	0	0
0	61	20.5	124	84	176	5.17048	91	5.2	5.554	191	83	108	92.9	6.8	6.1896	1.82287	1.39075	0.329843	79.5806	4.37677	0	0	1
0	62	22.9	146	85	56	4.02535	92	5.2	5.554	243	57	186	174	3.9	0.5	-0.693147	0.11358	-2.17525	6.2069	1.82566	0	0	0
0	59	22.5	154	93	59	4.07754	92	5.2	5.554	173	73	100	95.9	4.2	1.6481	0.499621	0.374383	-0.982477	20.4591	3.01843	0	1	0
0	62	22.4	180	81	71	4.26268	92	5.2	5.554	202	82	120	112	4.9	2.4	0.875469	0.545185	-0.60663	29.7931	3.39428	0	0	1
0	71	19.4	128	66	99	4.59512	92	5.2	5.554	205	59.1	145.9	125.7	4.8	2.70132	0.993739	0.613632	-0.48836	33.5336	3.51255	1	0	0
0	73	23.7	134	76	102	4.62497	92	5.2	5.554	161	44	117	94.8	4.9	3.32969	1.20288	0.756374	-0.27922	41.3341	3.72169	0	0	0
0	51	21.7	124	78	82	4.40672	92	5.2	5.554	179	58	121	107	4.9	3.75488	1.32306	0.85296	-0.159043	46.6123	3.84186	0	1	0
0	73	24.6	138	93	109	4.69135	92	5.2	5.554	196	64	132	111.9	5.6	5.48456	1.70194	1.24588	0.219838	68.0842	4.22075	0	0	0
0	68	30.6	142	90	174	5.15906	92	5.2	5.554	175	34.3	140.7	114.5	9.4	7.76641	2.04981	1.76422	0.56771	96.4106	4.56862	0	0	0
0	71	26.7	156	92	95	4.55388	92	5.2	5.554	213	50.3	162.7	140.5	3.8	9.97539	2.30012	2.26601	0.818022	123.832	4.81893	0	1	1
0	64	13.9	133	77	40	3.68888	93	5.2	5.554	226	110	116	105.9	2.6	1.58612	0.461288	0.364219	-1.01	19.0334	2.94619	0	0	1
0	66	15.9	99	61	96	4.56435	93	5.2	5.554	212	59	153	132.4	9.8	1.68201	0.51999	0.38624	-0.951298	20.1841	3.0049	0	0	0
0	62	19.3	127	83	73	4.29046	93	5.2	5.554	235	78	157	145	6.1	2.41235	0.880601	0.553947	-0.590686	28.9482	3.36551	0	1	0
0	72	19.1	122	70	61	4.11087	93	5.2	5.554	238	81	157	145	3.9	2.51928	0.923972	0.578501	-0.547315	30.2313	3.40888	0	0	1
0	76	20.3	142	83	195	5.273	93	5.2	5.554	214	50	164	133.1	12.2	2.70556	0.995308	0.621276	-0.475979	32.4667	3.48022	0	0	0
0	69	23	148	84	113	4.72739	93	5.2	5.554	269	59	210	189.3	8	3.43024	1.23263	0.787684	-0.238658	41.1629	3.71754	0	0	0
0	52	24.3	127	72	191	5.25227	93	5.2	5.554	200	45	155	126	10.3	4.32918	1.46538	0.994107	-0.0059103	51.9501	3.95028	0	0	0
0	79	26	127	84	108	4.68213	93	5.2	5.554	241	76	165	149.7	7	5.04262	1.61793	1.15793	0.146638	60.5114	4.10283	0	0	1
0	72	23.9	140	86	92	4.52179	93	5.2	5.554	218	51.3	166.7	142.7	4.7	5.95847	1.78481	1.36824	0.313527	71.5017	4.26972	0	0	1
0	48	27.9	146	90	109	4.69135	93	5.2	5.554	142	43	99	80	5.4	12.5811	2.53219	2.88899	1.06091	150.973	5.0171	0	0	0
0	71	19.8	141	102	49	3.89182	94	5.2	5.554	201	79	122	114	2.9	0.5	-0.693147	0.116049	-2.15374	5.80645	1.75897	0	1	1
0	64	21.3	127	78	135	4.90527	94	5.2	5.554	274	62.5	211.5	186.4	10.4	1.2886	0.253557	0.299083	-1.20704	14.9644	2.70567	0	1	0
0	65	19	119	80	77	4.34381	94	5.2	5.554	185	56	129	118	4.5	2.01754	0.701878	0.468268	-0.758715	23.4295	3.15399	0	0	0
0	73	20.5	149	66	129	4.85981	94	5.2	5.554	216	69	147	133	7.9	2.15	0.765468	0.499012	-0.695124	24.9677	3.21758	0	0	0
0	60	18.2	154	95	49	3.89182	94	5.2	5.554	217	91.9	125.1	112	2.9	2.79275	1.02703	0.648194	-0.433565	32.4319	3.47914	0	0	0
0	72	23.4	105	61	94	4.54329	94	5.2	5.554	203	70	133	125	6.7	2.92253	1.07245	0.678316	-0.388142	33.9391	3.52457	0	0	0
0	65	24.7	131	74	66	4.18965	94	5.2	5.554	201	55	146	129	3.7	3.43146	1.23299	0.796438	-0.227606	39.8492	3.6851	0	0	0
0	90	25.3	143	82	94	4.54329	94	5.2	5.554	206	72	134	115.3	5.5	3.81132	1.33798	0.884603	-0.122617	44.2605	3.79009	0	0	0
0	65	23.2	120	75	165	5.10595	94	5.2	5.554	161	48	113	87	24.7	4.24	1.44456	0.984099	-0.016029	49.2387	3.89668	0	0	0
0	69	27.1	114	73	274	5.61313	94	5.2	5.554	178	47.5	130.5	91.8	14.3	5.91114	1.77684	1.37197	0.316247	68.6456	4.22896	0	0	0
0	67	25	147	68	60	4.09434	94	5.2	5.554	219	69.6	149.4	134.4	3.6	5.92707	1.77953	1.37567	0.318938	68.8305	4.23165	0	1	1
0	65	22.8	118	75	116	4.75359	94	5.2	5.554	223	60.8	162.2	139.3	9.4	8.71937	2.16555	2.02376	0.704955	101.257	4.61766	0	0	1
0	58	23.3	134	87	57	4.04305	94	5.2	5.554	229	84	145	129	3.3	10.6503	2.36559	2.47192	0.904996	123.681	4.81771	0	1	1
0	68	24	127	89	106	4.66344	94	5.2	5.554	175	46	129	108	7.9	12.3508	2.51372	2.8666	1.05313	143.429	4.96584	0	0	1
0	74	20	156	92	116	4.75359	95	5.2	5.554	188	75	113	95	5.6	2.96541	1.08701	0.695589	-0.362996	33.3608	3.50738	0	0	0
0	54	21.1	90	53	110	4.70048	95	5.2	5.554	188	51.7	136.3	117.2	6.1	3.07316	1.12271	0.720864	-0.327305	34.573	3.54307	0	1	1
0	68	19.6	124	72	67	4.20469	95	5.2	5.554	213	77.7	135.3	121.7	4.6	4.32224	1.46377	1.01386	0.0137631	48.6252	3.88414	0	1	1
0	60	23.8	98	69	50	3.91202	95	5.2	5.554	206	58.3	147.7	132.3	2.8	4.34822	1.46977	1.01995	0.0197569	48.9175	3.89014	0	0	0
0	73	22.8	129	77	114	4.7362	95	5.2	5.554	221	46.1	174.9	147	8.1	5.41096	1.68843	1.26924	0.238416	60.8733	4.10879	0	1	0
0	81	20.7	131	79	76	4.33073	96	5.2	5.554	229	76	153	139	5.9	0.5	-0.693147	0.118519	-2.13269	5.45455	1.69645	0	0	1
0	63	19.6	126	72	71	4.26268	96	5.2	5.554	195	93	102	99.5	4.2	2.23412	0.803848	0.529569	-0.635691	24.3722	3.19344	0	0	1
0	69	21.8	146	77	38	3.63759	96	5.2	5.554	196	88.6	107.4	98.9	1.8	2.79233	1.02688	0.661887	-0.412661	30.4618	3.41647	0	1	1
0	93	19.6	133	79	131	4.8752	96	5.2	5.554	249	53	196	166.8	9.3	3.00323	1.09969	0.711876	-0.339852	32.7625	3.48928	0	0	0
0	72	21.1	129	75	90	4.49981	96	5.2	5.554	212	66.2	145.8	126.8	6.4	3.04598	1.11382	0.722011	-0.325715	33.2289	3.50342	0	1	1
0	71	21.6	134	76	87	4.46591	96	5.2	5.554	158	56	102	93.5	2.8	4.37416	1.47571	1.03684	0.0361749	47.7181	3.86531	0	0	0
0	43	20.1	100	57	51	3.93183	96	5.2	5.554	147	58.2	88.8	77.2	2.4	4.56621	1.51868	1.08236	0.0791455	49.8132	3.90828	0	0	1
0	65	23.9	136	83	80	4.38203	96	5.2	5.554	201	57	144	126.5	5.4	5.11303	1.63179	1.21198	0.192253	55.7785	4.02139	0	1	1
0	77	22.3	137	77	119	4.77912	96	5.2	5.554	161	70	91	78.6	6.3	5.2765	1.66326	1.25073	0.223725	57.5619	4.05286	0	0	0
0	59	22.5	132	75	65	4.17439	96	5.2	5.554	221	88	133	120	4.5	6.53719	1.87751	1.54956	0.437969	71.3148	4.2671	0	1	0
0	73	19.8	117	65	232	5.44674	97	5.2	5.554	203	40	163	134.7	17.3	2.36022	0.858755	0.565287	-0.570421	24.9906	3.2185	0	0	0
0	55	24.8	128	68	51	3.93183	97	5.2	5.554	161	61.5	99.5	86	2.5	3.35481	1.21039	0.803497	-0.218782	35.5215	3.57014	0	0	0
0	63	20.4	87	55	81	4.39445	97	5.2	5.554	218	68	150	133	5.8	3.43764	1.23479	0.823336	-0.194391	36.3985	3.59453	0	0	0
0	45	20.8	95	61	50	3.91202	97	5.2	5.554	234	78	156	142	3.6	3.68715	1.30485	0.883095	-0.124323	39.0404	3.6646	0	1	0
0	58	20	112	69	120	4.78749	97	5.2	5.554	251	82	169	144.9	8.4	3.73651	1.31815	0.894918	-0.111024	39.5631	3.6779	0	0	1
0	77	25.6	145	82	84	4.43082	97	5.2	5.554	203	51	152	139.2	4.8	4.54214	1.5134	1.08787	0.0842217	48.0932	3.87314	0	0	0
0	67	22.5	136	83	121	4.79579	97	5.2	5.554	228	60	168	143.6	8.2	7.06339	1.95493	1.69173	0.52575	74.7889	4.31467	0	0	0
0	61	19.3	108	65	151	5.01728	97	5.2	5.554	232	68	164	131	11	9.81921	2.28434	2.35176	0.855164	103.968	4.64408	0	0	1
0	74	24	150	83	63	4.14313	97	5.2	5.554	173	58.8	114.2	92.5	3.2	14.1067	2.64665	3.37865	1.21747	149.365	5.00639	0	0	1
0	66	25.9	144	95	79	4.36945	98	5.2	5.554	240	116	124	120	3.3	2.07	0.727549	0.500889	-0.691371	21.2914	3.0583	0	0	1
0	62	21.9	171	103	60	4.09434	98	5.2	5.554	210	95	115	101.6	3.5	2.17607	0.777519	0.526555	-0.6414	22.3824	3.10828	0	1	1
0	80	20.3	154	104	116	4.75359	98	5.2	5.554	199	68	131	121.8	6	2.64939	0.97433	0.641087	-0.444589	27.2509	3.30509	0	0	1
0	68	21.7	124	70	32	3.46574	98	5.2	5.554	186	62.9	123.1	108.8	1.7	3.14964	1.14729	0.762136	-0.271631	32.3963	3.47804	0	0	1
0	79	26.6	147	74	51	3.93183	98	5.2	5.554	136	50	86	81.5	1.8	3.34436	1.20727	0.809251	-0.211646	34.3991	3.53803	0	0	0
0	69	22.6	122	70	293	5.68017	98	5.2	5.554	230	52.5	177.5	134.2	21	3.44597	1.23721	0.833839	-0.181714	35.4443	3.56796	0	0	1
0	60	23.2	136	86	94	4.54329	98	5.2	5.554	191	68.3	122.7	103.4	5.2	3.86006	1.35068	0.934039	-0.0682375	39.7034	3.68144	0	1	1
0	65	23.9	142	70	88	4.47734	98	5.2	5.554	203	114.6	88.4	72.1	7.9	4.5483	1.51475	1.10058	0.0958343	46.7825	3.84551	0	1	1
0	50	22.1	121	83	46	3.82864	98	5.2	5.554	214	72	142	129	3.8	5.65713	1.73292	1.36889	0.313998	58.1877	4.06367	0	1	0
0	78	20.2	158	95	130	4.86753	99	5.2	5.554	201	80	121	106.1	7.8	3.17622	1.15569	0.77641	-0.253074	31.7622	3.45828	0	0	0
0	73	23.2	119	84	98	4.58497	99	5.2	5.554	184	53.4	130.6	111.3	6.7	3.29288	1.19176	0.804926	-0.217005	32.9288	3.49435	0	0	0
0	69	24	139	84	90	4.49981	99	5.2	5.554	220	67.4	152.6	129.8	6.6	5.83175	1.76332	1.42554	0.35455	58.3175	4.0659	0	0	0
0	78	27	124	63	95	4.55388	99	5.2	5.554	153	44	109	96	6	7.92	2.06939	1.936	0.660624	79.2	4.37198	0	0	0
0	71	17.3	100	64	92	4.52179	100	5.2	5.554	271	96.2	174.8	149.9	6.5	2.6267	0.965729	0.648568	-0.432988	25.5571	3.24091	0	0	1
0	70	22.5	146	86	84	4.43082	100	5.2	5.554	207	75	132	122	6.6	2.63	0.966984	0.649383	-0.431733	25.5892	3.24217	0	1	1
0	76	20.4	127	74	70	4.2485	100	5.2	5.554	166	52	114	96.1	3.7	2.75539	1.01356	0.680342	-0.385159	26.8092	3.28874	0	0	0
0	71	19.8	136	90	50	3.91202	100	5.2	5.554	249	66	183	169	4	3.90765	1.36294	0.964851	-0.0357818	38.0203	3.63812	0	1	0
0	59	20.8	106	64	143	4.96284	100	5.2	5.554	244	58	186	156.7	10.3	4.69857	1.54726	1.16014	0.14854	45.7158	3.82244	0	0	1
0	72	18.9	132	72	61	4.11087	101	5.2	5.554	168	82	86	78	3.5	0.5	-0.693147	0.124691	-2.08191	4.73684	1.55537	0	0	0
0	72	23.1	122	74	104	4.64439	101	5.2	5.554	249	72	177	151	5.7	2.17975	0.779212	0.543593	-0.609555	20.6503	3.02773	0	0	0
0	78	22.3	134	73	126	4.83628	101	5.2	5.554	234	67	167	140.3	7	3.9247	1.36729	0.978752	-0.0214765	37.1814	3.61581	0	1	0
0	67	23.8	159	82	175	5.16479	101	5.2	5.554	223	59	164	133.3	12.1	6.49317	1.87075	1.61928	0.481985	61.5143	4.11927	0	1	1
0	70	18.7	126	82	51	3.93183	102	5.2	5.554	174	76	98	93	2.7	2.75515	1.01347	0.693889	-0.365444	25.4321	3.23601	0	0	0
0	65	20.6	147	84	91	4.51086	102	5.2	5.554	234	69	165	139.5	7.5	3.82218	1.34082	0.962623	-0.0380936	35.2817	3.56336	0	0	0
0	42	21.2	116	59	56	4.02535	103	5.2	5.554	187	66	121	107.4	3.5	2.05865	0.722049	0.523557	-0.647109	18.5278	2.91927	0	0	0
0	67	20.7	137	72	109	4.69135	103	5.2	5.554	226	64	162	141.4	7.4	3.67403	1.30129	0.934382	-0.06787	33.0662	3.49851	0	0	0
0	74	17.7	164	107	84	4.43082	104	5.2	5.554	186	56.7	129.3	111.3	6.2	1.74114	0.554539	0.447107	-0.804957	15.288	2.72707	0	0	1
0	58	21.2	122	73	53	3.97029	104	5.2	5.554	189	65	124	106.7	3.2	3.37472	1.21631	0.866596	-0.143183	29.6317	3.38885	0	0	0
0	68	17.2	138	87	96	4.56435	104	5.2	5.554	218	85	133	125.3	5.5	3.5539	1.26805	0.912607	-0.0914502	31.205	3.44058	0	0	1
0	46	27.7	134	86	101	4.61512	104	5.2	5.554	201	58.7	142.3	120.7	3.8	11.5046	2.44274	2.95426	1.08325	101.016	4.61528	0	1	1
0	62	20.8	134	84	109	4.69135	105	5.2	5.554	230	50	180	162	6.7	0.5	-0.693147	0.12963	-2.04307	4.28571	1.45529	0	1	0
0	61	23.4	117	73	70	4.2485	105	5.2	5.554	235	77	158	139.4	3.7	3.62364	1.28748	0.939462	-0.0624479	31.0598	3.43591	0	1	1
0	77	22.7	136	71	113	4.72739	105	5.2	5.554	223	61	162	150	7.8	5.58	1.71919	1.44667	0.369262	47.8286	3.86762	0	0	1
0	61	20.2	148	99	487	6.18826	106	5.2	5.554	212	60.3	151.7	76.2	31.4	1.16514	0.152842	0.304951	-1.18761	9.75467	2.27775	0	1	0
0	74	22.6	125	73	106	4.66344	107	5.2	5.554	212	84	128	114	8.5	13.3	2.58776	3.51383	1.25671	108.818	4.68968	0	0	0
0	77	24.8	161	78	91	4.51086	108	5.2	5.554	193	56	137	127	5.5	14.32	2.66166	3.81867	1.3399	114.56	4.7411	0	0	1
0	72	22.4	154	84	91	4.51086	114	5.2	5.554	179	47	132	117	4.5	7.37347	1.99789	2.07549	0.7302	52.048	3.95217	0	0	1
0	82	23.7	114	58	84	4.43082	114	5.2	5.554	158	40	118	104	3.6	11.9739	2.48273	3.37044	1.21504	84.5219	4.43701	0	1	1
0	76	20.7	139	78	73	4.29046	117	5.2	5.554	191	41.2	149.8	122.2	2.8	13.6413	2.6131	3.94082	1.37139	90.9419	4.51022	0	0	0
0	78	29.6	155	76	75	4.31749	118	5.2	5.554	128	48.9	79.1	59.9	2.6	28.7716	3.35939	8.38285	2.12619	188.323	5.23816	0	0	0
1	73	21.5	109	68	139	4.93447	72	5.2	5.554	162	57	105	93	5.6	17.0976	2.83894	3.03958	1.11172	683.905	6.52782	0	0	0
1	72	18.9	102	72	162	5.0876	80	5.2	5.554	187	51	136	119.4	9.6	0.633225	-0.456929	0.125082	-2.07879	13.4095	2.59596	0	1	0
1	82	21.1	137	75	87	4.46591	83	5.2	5.554	198	57.3	140.7	111.2	4.8	1.06568	0.0636118	0.218398	-1.52143	19.1822	2.95398	0	0	1
1	55	23.8	148	99	44	3.78419	83	5.2	5.554	229	64	165	151	2.7	1.63192	0.489758	0.334443	-1.09529	29.3746	3.38013	0	0	0
1	88	21.2	137	87	75	4.31749	84	5.2	5.554	221	72	149	138	4.9	0.5	-0.693147	0.103704	-2.26622	8.57143	2.14843	0	1	1
1	74	20.3	123	75	71	4.26268	84	5.2	5.554	151	54	97	82.6	4.9	1.52034	0.418933	0.315329	-1.15414	26.0629	3.26051	0	1	0
1	67	22.4	136	75	123	4.81218	84	5.2	5.554	202	48	154	134	9.8	2.55662	0.938686	0.530262	-0.634385	43.8278	3.78027	0	1	0
1	67	24.6	127	85	307	5.72685	85	5.2	5.554	242	47	195	160	16.1	0.5	-0.693147	0.104938	-2.25438	8.18182	2.10191	0	1	1
1	58	23.4	123	74	168	5.12396	85	5.2	5.554	223	69	154	123.2	10	1.7716	0.571885	0.371818	-0.98935	28.9899	3.36695	1	1	0
1	73	21.8	147	84	88	4.47734	86	5.2	5.554	223	57	166	141.5	5.5	0.766197	-0.266316	0.162699	-1.81586	11.9927	2.48429	0	1	1
1	66	17.7	122	78	91	4.51086	86	5.2	5.554	210	60.9	149.1	126	7	1.50046	0.405771	0.318616	-1.14377	23.4854	3.15638	1	0	0
1	83	27.6	133	85	80	4.38203	86	5.2	5.554	159	46	113	92.1	3.6	3.09922	1.13115	0.658107	-0.418388	48.5096	3.88176	1	0	1
1	42	25.4	108	77	244	5.49717	86	5.2	5.554	178	44.2	133.8	97	15	14.1198	2.64758	2.99828	1.09804	221.005	5.39819	1	1	0
1	63	21.7	121	85	64	4.15888	87	5.2	5.554	141	64	77	67	1.8	0.5	-0.693147	0.107407	-2.23113	7.5	2.0149	0	1	1
1	63	25.8	138	86	122	4.80402	87	5.2	5.554	197	54	143	117.4	6.4	0.697853	-0.359746	0.149909	-1.89773	10.4678	2.3483	1	1	0
1	87	18.1	148	83	57	4.04305	87	5.2	5.554	190	73	117	113.7	3	1.25292	0.225479	0.269146	-1.3125	18.7938	2.93353	0	0	1
1	70	21.9	135	89	79	4.36945	87	5.2	5.554	158	58	100	84.9	3.3	2.7582	1.01458	0.592503	-0.523399	41.3731	3.72263	0	0	0
1	61	21.3	112	62	124	4.82028	87	5.2	5.554	263	65	198	180	9.3	3.61	1.28371	0.775481	-0.254271	54.15	3.99176	0	0	0
1	78	16.4	122	69	64	4.15888	88	5.2	5.554	155	55	100	94	2	0.5	-0.693147	0.108642	-2.2197	7.2	1.97408	0	0	0
1	83	16.7	155	102	76	4.33073	88	5.2	5.554	196	79	117	106.2	4	0.725788	-0.320498	0.157702	-1.84705	10.4513	2.34673	0	1	0
1	60	25	110	72	71	4.26268	88	5.2	5.554	193	47	146	127.7	5.7	2.52652	0.926843	0.548972	-0.599707	36.3819	3.59407	0	0	0
1	64	24.5	108	75	66	4.18965	88	5.2	5.554	146	59	87	76	4.1	2.60503	0.957443	0.566031	-0.569107	37.5124	3.62467	0	1	1
1	75	23	116	77	63	4.14313	88	5.2	5.554	175	59	116	103	3.5	2.91104	1.06851	0.632523	-0.458039	41.919	3.73574	0	1	1
1	73	22	129	97	107	4.67283	88	5.2	5.554	215	54.3	160.7	138.8	7.5	3.70356	1.30929	0.804724	-0.217256	53.3312	3.97652	0	1	1
1	82	26.4	143	78	121	4.79579	88	5.2	5.554	169	64	105	92.7	6.6	4.20997	1.43746	0.91476	-0.0890941	60.6236	4.10468	0	0	0
1	68	26.1	136	89	117	4.76217	88	5.2	5.554	208	55	153	127.3	8	4.78262	1.56499	1.03919	0.0384377	68.8697	4.23222	0	1	1
1	66	20.7	101	66	80	4.38203	89	5.2	5.554	180	89	91	83.8	3.5	0.609359	-0.495347	0.133909	-2.0106	8.43728	2.13266	0	1	0
1	48	19.7	109	69	166	5.11199	89	5.2	5.554	269	51	218	178.1	13.2	2.75283	1.01263	0.604942	-0.502622	38.1161	3.64064	1	0	0
1	75	19.8	135	84	97	4.57471	89	5.2	5.554	148	48	100	86	3.6	2.9604	1.08532	0.650556	-0.429928	40.9901	3.71333	0	1	0
1	67	22.1	151	83	145	4.97673	89	5.2	5.554	184	67.4	116.6	92.4	8.7	3.22448	1.17077	0.708589	-0.34448	44.6466	3.79878	0	1	0
1	87	21.8	178	86	74	4.30407	90	5.2	5.554	136	40.4	95.6	77.9	3.7	1.11003	0.104392	0.246674	-1.39969	14.8005	2.69466	0	1	0
1	74	20.9	130	91	49	3.89182	90	5.2	5.554	175	93	82	77	3.1	2.04595	0.715862	0.454655	-0.788216	27.2793	3.30613	0	1	0
1	74	17.9	123	85	65	4.17439	90	5.2	5.554	153	85	68	68.8	3.8	2.04625	0.716011	0.454723	-0.788066	27.2834	3.30628	0	1	1
1	68	20.7	129	76	65	4.17439	90	5.2	5.554	174	58.4	115.6	97.6	2.5	2.16122	0.770673	0.480271	-0.733405	28.8163	3.36094	0	1	0
1	66	24.8	117	74	197	5.2832	90	5.2	5.554	199	34	165	137	12.1	3.09	1.12817	0.686667	-0.375906	41.2	3.71844	1	1	0
1	73	22.6	114	78	120	4.78749	90	5.2	5.554	152	53	99	82	6.4	5.83	1.76302	1.29556	0.25894	77.7333	4.35328	0	1	1
1	67	18.7	152	84	39	3.66356	91	5.2	5.554	169	66	103	99	1.8	0.5	-0.693147	0.112346	-2.18617	6.42857	1.86075	0	1	0
1	66	20.9	142	84	70	4.2485	91	5.2	5.554	244	77	167	153	4.8	0.5	-0.693147	0.112346	-2.18617	6.42857	1.86075	1	1	0
1	62	22.9	140	83	280	5.63479	91	5.2	5.554	229	40	189	148	20.2	2.25232	0.811963	0.506078	-0.681065	28.9585	3.36586	0	1	1
1	73	26.1	124	73	69	4.23411	91	5.2	5.554	138	33	105	93.4	3.2	3.49909	1.2525	0.786216	-0.240524	44.9883	3.8064	0	0	0
1	55	22	128	87	102	4.62497	91	5.2	5.554	204	56	148	133.9	5.8	3.87224	1.35383	0.870059	-0.139194	49.786	3.90773	0	1	0
1	73	23.5	132	81	176	5.17048	91	5.2	5.554	144	54	90	69	8.3	4.3622	1.47298	0.980148	-0.0200515	56.0854	4.02688	1	1	1
1	69	24.5	130	70	114	4.7362	91	5.2	5.554	207	62.5	144.5	119.5	6.8	17.4706	2.86052	3.9255	1.36749	224.622	5.41442	0	0	0
1	69	22.6	107	70	92	4.52179	92	5.2	5.554	178	58	120	111	5	0.5	-0.693147	0.11358	-2.17525	6.2069	1.82566	0	1	0
1	57	23.4	122	87	292	5.67675	92	5.2	5.554	183	41	142	103	16.3	2.3561	0.85701	0.535214	-0.625089	29.2482	3.37582	0	1	1
1	70	20.6	123	74	61	4.11087	92	5.2	5.554	159	65.4	93.6	82	3.1	3.35581	1.21069	0.762307	-0.271406	41.6583	3.7295	0	1	0
1	74	21.7	148	74	127	4.84419	92	5.2	5.554	249	47.9	201.1	173.2	7.7	3.48271	1.24781	0.791135	-0.234287	43.2337	3.76662	1	0	1
1	55	23.8	136	102	152	5.02388	92	5.2	5.554	211	80.9	130.1	110.8	7.8	3.55468	1.26826	0.807482	-0.213834	44.127	3.78707	0	1	1
1	72	19.9	126	86	98	4.58497	92	5.2	5.554	203	75	128	107	4	3.7725	1.32774	0.856963	-0.15436	46.8311	3.84655	0	1	0
1	68	19.9	150	89	103	4.63473	92	5.2	5.554	195	43.6	151.4	128.2	6.3	4.88498	1.58617	1.10968	0.104068	60.6412	4.10497	0	1	1
1	45	25.2	129	89	195	5.273	92	5.2	5.554	204	50.6	153.4	119	16.4	5.29673	1.66709	1.20321	0.184991	65.7525	4.1859	0	0	1
1	60	23.6	125	83	99	4.59512	92	5.2	5.554	127	38.4	88.6	66.3	4.8	5.82083	1.76144	1.32226	0.279345	72.2586	4.28025	1	1	0
1	61	18.6	120	80	32	3.46574	93	5.2	5.554	214	122.1	91.9	85.3	2.5	0.70916	-0.343675	0.162844	-1.81496	8.50991	2.14123	0	1	0
1	65	24.5	140	88	80	4.38203	93	5.2	5.554	213	69	144	122.9	6.2	2.12171	0.752221	0.487207	-0.719067	25.4605	3.23713	0	1	1
1	66	23	120	63	98	4.58497	93	5.2	5.554	181	56	125	108	5.8	2.22815	0.801172	0.511649	-0.670116	26.7378	3.28608	0	1	1
1	63	25.7	134	101	172	5.14749	93	5.2	5.554	183	64	119	102	7.9	3.66722	1.29943	0.842103	-0.171853	44.0067	3.78434	0	1	1
1	69	21.5	124	83	61	4.11087	93	5.2	5.554	191	59.6	131.4	114.7	3.7	3.73036	1.3165	0.856601	-0.154783	44.7643	3.80141	0	0	1
1	40	26.3	118	83	290	5.66988	93	5.2	5.554	244	35	209	164.7	22.4	4.68815	1.54504	1.07654	0.0737499	56.2578	4.02994	0	1	1
1	80	25.3	134	82	103	4.63473	93	5.2	5.554	220	51	169	142.1	6.7	4.81243	1.5712	1.10508	0.0999136	57.7491	4.05611	0	0	1
1	66	23.9	135	91	180	5.19296	93	5.2	5.554	183	36	147	110.7	11	11.0625	2.40356	2.54027	0.932271	132.75	4.88847	0	0	0
1	59	23.8	152	98	103	4.63473	94	5.2	5.554	214	80	134	124	7.5	0.5	-0.693147	0.116049	-2.15374	5.80645	1.75897	0	1	1
1	70	16.7	115	74	75	4.31749	94	5.2	5.554	198	63.8	134.2	117.8	5.3	0.87677	-0.13151	0.203497	-1.5921	10.1819	2.32061	0	1	1
1	48	23.9	126	80	89	4.48864	94	5.2	5.554	261	71	190	170.6	7.3	3.31624	1.19883	0.769695	-0.26176	38.5112	3.65095	0	0	0
1	69	23.5	136	85	137	4.91998	94	5.2	5.554	199	66	133	118	7.3	3.47073	1.24437	0.805553	-0.216227	40.3053	3.69648	0	1	1
1	81	24.1	129	68	220	5.39363	94	5.2	5.554	206	42	164	135	13.4	4.34114	1.46814	1.00757	0.00754451	50.4132	3.92025	1	0	1
1	65	25.9	136	88	239	5.47646	94	5.2	5.554	144	29	115	76	16.2	5.43349	1.69258	1.26111	0.231989	63.0986	4.1447	0	1	1
1	70	24.1	151	95	82	4.40672	94	5.2	5.554	199	57	142	133	5.7	6.8	1.91692	1.57827	0.45633	78.9677	4.36904	0	1	1
1	72	22.6	134	76	155	5.04343	95	5.2	5.554	162	74	88	64	11.8	0.5	-0.693147	0.117284	-2.14316	5.625	1.72722	0	1	1
1	73	23.8	156	86	173	5.15329	95	5.2	5.554	178	53	125	103	10.7	0.5	-0.693147	0.117284	-2.14316	5.625	1.72722	0	1	1
1	73	20.5	132	96	69	4.23411	95	5.2	5.554	140	54.8	85.2	74.4	2.8	1.35846	0.306349	0.31865	-1.14366	15.2826	2.72672	0	1	0
1	72	22.2	122	83	61	4.11087	95	5.2	5.554	229	82.9	146.1	129.7	3.8	1.86303	0.622204	0.437007	-0.827806	20.9591	3.04257	0	1	0
1	66	24.2	136	77	154	5.03695	95	5.2	5.554	181	37	144	113.1	10.6	2.15223	0.766506	0.504845	-0.683504	24.2126	3.18687	0	1	1
1	71	22.9	120	89	92	4.52179	95	5.2	5.554	265	81.4	183.6	167.2	6.6	2.5545	0.937858	0.599204	-0.512152	28.7382	3.35823	0	1	1
1	47	27	129	72	121	4.79579	95	5.2	5.554	183	42	141	118.9	6.7	2.99785	1.0979	0.7032	-0.352113	33.7259	3.51827	0	1	1
1	54	19.4	131	93	67	4.20469	95	5.2	5.554	190	47	143	130	3.5	3.38344	1.21889	0.793646	-0.231118	38.0637	3.63926	0	1	0
1	74	19.3	188	97	136	4.91265	95	5.2	5.554	237	51	186	154.3	8.4	3.63786	1.2914	0.853326	-0.158613	40.926	3.71176	0	1	1
1	65	24.2	89	62	56	4.02535	95	5.2	5.554	163	67	96	88	4.4	6.57214	1.88284	1.54161	0.432829	73.9365	4.30321	1	0	1
1	76	20.3	133	79	51	3.93183	96	5.2	5.554	170	61	109	101	3.1	0.5	-0.693147	0.118519	-2.13269	5.45455	1.69645	0	1	1
1	73	25.2	132	74	106	4.66344	96	5.2	5.554	194	76	118	106	6.6	0.5	-0.693147	0.118519	-2.13269	5.45455	1.69645	0	1	1
1	46	26.3	140	109	86	4.45435	96	5.2	5.554	291	58	233	194.3	6.6	2.59515	0.953645	0.615147	-0.485894	28.3107	3.34324	1	1	0
1	53	23.8	117	74	137	4.91998	96	5.2	5.554	214	64	150	123.7	7.2	2.67238	0.982969	0.633453	-0.45657	29.1532	3.37257	1	1	0
1	66	21.8	137	87	64	4.15888	96	5.2	5.554	175	52.4	122.6	107	2.7	3.79254	1.33304	0.898974	-0.106502	41.3732	3.72263	1	1	0
1	53	31.7	136	83	137	4.91998	96	5.2	5.554	191	39	152	119.4	10	7.37302	1.99783	1.74768	0.558289	80.433	4.38742	1	0	0
1	62	21.8	131	92	90	4.49981	97	5.2	5.554	208	58	150	130.2	3.4	1.44983	0.371447	0.347244	-1.05773	15.3512	2.73119	0	1	0
1	67	20.7	131	77	72	4.27667	97	5.2	5.554	235	98	137	131.3	4.3	2.50628	0.9188	0.60027	-0.510376	26.5371	3.27854	0	1	0
1	74	22.9	140	82	110	4.70048	97	5.2	5.554	252	63	189	163.4	6.4	2.79549	1.02801	0.669537	-0.40117	29.5993	3.38775	0	1	1
1	70	24.3	148	73	113	4.72739	97	5.2	5.554	242	57	185	166.7	6	3.5087	1.25525	0.840355	-0.17393	37.1509	3.61499	0	1	1
1	74	26.6	134	75	122	4.80402	97	5.2	5.554	192	51	141	124	6.7	6.21	1.82616	1.48733	0.396985	65.7529	4.1859	0	1	1
1	73	24.9	120	82	111	4.70953	97	5.2	5.554	193	57.3	135.7	111.7	6.2	7.10857	1.9613	1.70255	0.532125	75.2672	4.32104	0	1	1
1	66	20.7	118	81	45	3.80666	98	5.2	5.554	180	93	87	82	2	0.5	-0.693147	0.120988	-2.11207	5.14286	1.63761	0	1	1
1	68	22.1	128	78	61	4.11087	98	5.2	5.554	213	83	130	121	3.8	0.601132	-0.508941	0.145459	-1.92786	6.18307	1.82181	0	1	0
1	58	18.8	118	73	56	4.02535	98	5.2	5.554	141	54	87	71.8	2.7	0.908348	-0.0961279	0.219798	-1.51505	9.34301	2.23463	1	1	0
1	63	22.7	156	82	137	4.91998	98	5.2	5.554	198	45	153	127.9	8.3	1.99951	0.692902	0.483832	-0.726017	20.5664	3.02366	0	1	0
1	52	26.5	114	76	64	4.15888	98	5.2	5.554	179	54	125	106.6	5.9	3.11294	1.13557	0.753255	-0.283352	32.0188	3.46632	0	1	1
1	60	22.2	101	67	97	4.57471	99	5.2	5.554	189	74	115	102	5.9	0.5	-0.693147	0.122222	-2.10191	5	1.60944	0	1	0
1	51	22.8	128	79	79	4.36945	99	5.2	5.554	201	56	145	126.5	4.7	2.87679	1.05668	0.703216	-0.35209	28.7679	3.35926	0	1	0
1	54	25.2	132	92	115	4.74493	99	5.2	5.554	186	67	119	100	7.2	4.23937	1.44441	1.03629	0.0356471	42.3937	3.747	0	1	1
1	66	23.3	141	96	297	5.69373	99	5.2	5.554	272	60.4	211.6	191.1	4.9	5.20104	1.64886	1.27136	0.240091	52.0104	3.95144	0	1	1
1	75	19.5	124	67	65	4.17439	100	5.2	5.554	186	68	118	112.1	3.2	0.817397	-0.201631	0.201826	-1.60035	7.95305	2.07356	0	1	0
1	75	23.5	148	81	53	3.97029	100	5.2	5.554	207	57	150	134.1	2.5	2.25648	0.813805	0.557155	-0.584912	21.9549	3.08899	0	1	1
1	72	21.9	136	85	62	4.12713	100	5.2	5.554	177	61	116	101.6	3.4	2.93193	1.07566	0.723934	-0.323055	28.5269	3.35085	1	1	1
1	58	24.1	135	92	106	4.66344	100	5.2	5.554	178	55.3	122.7	99.6	5.3	3.98236	1.38188	0.9833	-0.0168412	38.7473	3.65706	0	1	1
1	64	21.8	120	77	73	4.29046	101	5.2	5.554	200	51	149	136	4.2	0.5	-0.693147	0.124691	-2.08191	4.73684	1.55537	0	1	0
1	70	26.3	148	82	124	4.82028	101	5.2	5.554	219	48.3	170.7	143.7	7.5	1.85055	0.615484	0.461496	-0.773283	17.5315	2.864	0	1	1
1	77	24.2	178	103	74	4.30407	102	5.2	5.554	223	55.9	167.1	143.9	3.4	3.20861	1.16584	0.808094	-0.213077	29.6179	3.38838	0	1	1
1	73	22.1	148	66	80	4.38203	102	5.2	5.554	217	52.7	164.3	147.6	4.6	4.29551	1.45757	1.08183	0.0786553	39.6508	3.68011	0	1	0
1	65	20	117	82	62	4.12713	103	5.2	5.554	189	87	102	98	2.6	0.5	-0.693147	0.12716	-2.06231	4.5	1.50408	0	1	1
1	73	20.3	110	81	68	4.21951	103	5.2	5.554	197	55.3	141.7	121.7	4.2	3.17245	1.1545	0.806821	-0.214654	28.552	3.35173	0	0	0
1	72	25.9	151	87	69	4.23411	103	5.2	5.554	219	56.2	162.8	145.5	4.2	3.26696	1.18386	0.830858	-0.185297	29.4027	3.38109	0	1	1
1	64	21.3	123	69	71	4.26268	104	5.2	5.554	159	64	95	81.5	2.7	1.67565	0.516201	0.43029	-0.843295	14.713	2.68873	0	1	0
1	81	20.2	137	64	42	3.73767	104	5.2	5.554	162	58.7	103.3	86.5	2.2	3.32423	1.20124	0.853629	-0.158258	29.1883	3.37377	0	0	0
1	79	20.2	119	58	67	4.20469	104	5.2	5.554	175	63	112	101	4	12.7495	2.54549	3.27395	1.186	111.947	4.71802	0	1	1
1	76	23.9	144	98	99	4.59512	105	5.2	5.554	143	46	97	85.6	4.6	2.11819	0.75056	0.549159	-0.599366	18.1559	2.89899	0	1	1
1	61	19.9	101	73	52	3.95124	107	5.2	5.554	200	73	127	120	3	0.5	-0.693147	0.132099	-2.02421	4.09091	1.40877	0	1	0
1	60	21.3	130	81	32	3.46574	107	5.2	5.554	207	39	168	145.7	6.5	2.29454	0.830532	0.606211	-0.500526	18.7735	2.93245	0	1	0
1	91	20.8	164	104	82	4.40672	108	5.2	5.554	238	67	171	154	5.1	3.35	1.20896	0.893333	-0.112795	26.8	3.2884	0	1	0
1	70	25	145	86	136	4.91265	109	5.2	5.554	381	65.9	315.1	281.9	13.2	3.78037	1.32982	1.01743	0.017283	29.5855	3.38728	0	1	1
1	50	19.7	100	66	49	3.89182	112	5.2	5.554	196	126.2	69.8	59.4	2.8	2.54403	0.933748	0.703533	-0.35164	18.6908	2.92803	0	1	0
1	70	19.6	138	83	50	3.91202	113	5.2	5.554	147	58.2	88.8	70.2	5.2	19.0073	2.94482	5.30328	1.66833	136.853	4.91891	0	0	1
1	54	24.6	108	63	150	5.01064	114	5.2	5.554	254	63	191	156.9	11.2	4.54954	1.51503	1.28061	0.247337	32.1144	3.4693	0	1	1
1	83	21.3	125	77	72	4.27667	114	5.2	5.554	176	54	122	102.6	3	5.39314	1.68513	1.51807	0.417439	38.0692	3.63941	0	1	1
1	59	20.7	126	80	184	5.21494	114	5.2	5.554	197	55.2	141.8	110.9	10.8	9.7819	2.28053	2.75343	1.01285	69.0487	4.23481	0	0	0
1	65	22.4	151	90	104	4.64439	115	5.2	5.554	237	80	157	142.2	7.9	2.02479	0.705467	0.574941	-0.553488	14.0178	2.64033	0	1	0
1	58	22.1	112	63	72	4.27667	115	5.2	5.554	232	74	158	137.9	5.5	2.02773	0.706919	0.575776	-0.552036	14.0382	2.64178	1	1	0
1	83	20.9	101	58	42	3.73767	115	5.2	5.554	155	72	83	79	4.6	17.59	2.86733	4.99469	1.60838	121.777	4.80219	0	1	1
1	71	24.3	168	85	92	4.52179	118	5.2	5.554	175	73.5	101.5	85.7	4.6	1.99446	0.690373	0.581102	-0.54283	13.0546	2.56914	0	1	1
1	75	26.2	152	88	248	5.51343	119	5.2	5.554	186	32	154	110.3	13.3	29.1042	3.37088	8.55159	2.14612	187.098	5.23163	0	1	1
1	77	22.9	139	74	194	5.26786	125	5.2	5.554	202	41	161	136	14.8	6.72	1.90509	2.07407	0.729515	39.0194	3.66406	0	1	1
0	60	23.2	115	75	115	4.74493	76	5.3	5.656	188	66	122	108	9.1	5.33	1.67335	1.0002	0.000197511	147.6	4.99451	0	0	0
0	77	20.9	136	61	87	4.46591	78	5.3	5.656	216	66	150	127.7	6.5	1.19855	0.181114	0.230832	-1.46606	28.7652	3.35917	0	0	0
0	80	18.1	115	53	96	4.56435	78	5.3	5.656	175	55	120	104	4	3.50708	1.25478	0.675437	-0.392396	84.1698	4.43284	0	0	0
0	60	19.7	119	69	50	3.91202	79	5.3	5.656	205	85.4	119.6	105.3	3.4	0.963634	-0.0370439	0.187968	-1.67148	21.6818	3.07647	0	1	1
0	60	22.4	112	66	84	4.43082	79	5.3	5.656	223	53.4	169.6	153.1	6.5	7.34527	1.99406	1.43278	0.359618	165.269	5.10757	0	0	1
0	79	22.2	140	69	69	4.23411	80	5.3	5.656	201	69	132	119.2	4.1	1.12815	0.120581	0.222845	-1.50128	23.8903	3.17347	0	0	0
0	67	21.8	121	89	183	5.20949	80	5.3	5.656	223	79	144	121.1	7.8	4.45135	1.49321	0.879278	-0.128654	94.2638	4.5461	0	0	1
0	72	17.7	101	55	120	4.78749	81	5.3	5.656	205	59	146	121.8	6.8	1.07598	0.0732354	0.215197	-1.5362	21.5197	3.06897	0	0	1
0	70	21.6	134	74	110	4.70048	82	5.3	5.656	212	58.1	153.9	128.5	6.9	2.1395	0.760572	0.433183	-0.836595	40.5379	3.70224	0	0	0
0	43	21.4	124	69	120	4.78749	82	5.3	5.656	188	72	116	99.9	8.2	2.41379	0.881198	0.488718	-0.71597	45.735	3.82286	0	0	0
0	79	22.5	157	88	154	5.03695	82	5.3	5.656	229	43	186	150.1	12.8	3.64369	1.293	0.737734	-0.304172	69.0383	4.23466	0	0	0
0	66	25.3	106	71	62	4.12713	82	5.3	5.656	145	63	82	72.5	3.8	4.36451	1.47351	0.883678	-0.123662	82.696	4.41517	0	0	1
0	52	21	132	75	139	4.93447	83	5.3	5.656	221	59	162	148	9.4	0.5	-0.693147	0.102469	-2.27819	9	2.19722	0	0	0
0	70	21.5	117	64	94	4.54329	83	5.3	5.656	218	69.7	148.3	131	6.4	1.18521	0.16992	0.242895	-1.41513	21.3338	3.06029	0	1	1
0	63	23	137	83	54	3.98898	83	5.3	5.656	221	91	130	125.8	3.6	4.23369	1.44307	0.867645	-0.141973	76.2064	4.33345	0	0	1
0	77	19.6	139	75	61	4.11087	84	5.3	5.656	211	69	142	128	4.6	1.17312	0.159665	0.243313	-1.41341	20.1106	3.00125	0	0	0
0	73	18.1	156	80	109	4.69135	84	5.3	5.656	220	63.7	156.3	136.3	7.6	1.21678	0.196206	0.252369	-1.37686	20.8591	3.03779	0	0	1
0	83	19.9	119	66	150	5.01064	84	5.3	5.656	208	55	153	136.7	8.2	1.83016	0.604402	0.379588	-0.968668	31.3741	3.44598	0	0	0
0	47	22.4	128	82	115	4.74493	84	5.3	5.656	171	43	128	111.7	5.3	3.22773	1.17178	0.669456	-0.40129	55.3326	4.01336	0	1	0
0	62	22	148	94	193	5.26269	84	5.3	5.656	198	54	144	121.2	9.9	5.78935	1.75602	1.20075	0.18295	99.246	4.5976	0	0	0
0	83	19.6	146	70	105	4.65396	85	5.3	5.656	191	64	127	111	7.1	0.5	-0.693147	0.104938	-2.25438	8.18182	2.10191	0	1	1
0	69	21.5	135	78	98	4.58497	85	5.3	5.656	201	60	141	118.6	6.2	1.17433	0.160695	0.246464	-1.40054	19.2163	2.95576	0	0	0
0	71	23.8	125	74	111	4.70953	85	5.3	5.656	257	48.1	208.9	177.6	7.6	2.53342	0.929571	0.531706	-0.631665	41.456	3.72463	0	0	1
0	71	22	122	69	68	4.21951	85	5.3	5.656	174	70.8	103.2	90.1	4.5	2.69479	0.991319	0.565573	-0.569916	44.0965	3.78638	0	1	0
0	61	22.2	124	75	157	5.05625	85	5.3	5.656	272	52	220	204	12.2	2.72	1.00063	0.570864	-0.560604	44.5091	3.79569	0	1	0
0	66	16.5	112	83	42	3.73767	86	5.3	5.656	131	69	62	55	1.2	0.5	-0.693147	0.106173	-2.24269	7.82609	2.05746	0	0	0
0	79	20.1	128	74	88	4.47734	86	5.3	5.656	197	58	139	126	4.9	0.5	-0.693147	0.106173	-2.24269	7.82609	2.05746	0	0	0
0	55	18.2	101	67	79	4.36945	86	5.3	5.656	155	49	106	93	3.8	2.96	1.08519	0.628543	-0.464351	46.3304	3.8358	0	1	0
0	46	20.4	116	71	71	4.26268	86	5.3	5.656	335	82	253	217.2	7	4.17529	1.42918	0.886604	-0.120357	65.3523	4.17979	0	0	0
0	68	27	148	74	140	4.94164	86	5.3	5.656	189	50	139	118.5	8.8	5.57607	1.71848	1.18405	0.168945	87.2776	4.46909	0	0	0
0	74	23.2	140	73	110	4.70048	87	5.3	5.656	127	39	88	73	4	0.5	-0.693147	0.107407	-2.23113	7.5	2.0149	0	0	1
0	66	23.2	137	76	89	4.48864	87	5.3	5.656	242	83	159	146	7.1	0.5	-0.693147	0.107407	-2.23113	7.5	2.0149	0	1	1
0	51	24.7	96	67	44	3.78419	87	5.3	5.656	232	68	164	147	3.9	1.36537	0.311424	0.293301	-1.22656	20.4805	3.01947	0	0	1
0	52	25	126	76	62	4.12713	87	5.3	5.656	221	65.7	155.3	138.6	4.2	1.88129	0.631957	0.404129	-0.906022	28.2193	3.34001	0	1	1
0	69	22.3	148	85	125	4.82831	87	5.3	5.656	210	43.2	166.8	140.2	10.2	2.09845	0.741201	0.450779	-0.796778	31.4768	3.44925	0	0	1
0	68	18.6	144	76	55	4.00733	87	5.3	5.656	199	83.8	115.2	106	4.2	2.20969	0.79285	0.474673	-0.745128	33.1453	3.5009	0	0	0
0	51	23.5	115	64	48	3.8712	87	5.3	5.656	208	78.4	129.6	115.3	2.3	2.95299	1.08282	0.634346	-0.455161	44.2948	3.79087	0	1	1
0	63	24.9	139	83	91	4.51086	87	5.3	5.656	293	67	226	206	7.7	3.57147	1.27298	0.767205	-0.265002	53.5721	3.98103	0	0	1
0	66	25.2	145	84	115	4.74493	87	5.3	5.656	296	60	236	197.8	9.4	3.59508	1.27957	0.772276	-0.258413	53.9262	3.98762	0	1	1
0	65	26.6	138	75	83	4.41884	87	5.3	5.656	282	79	203	185.1	6.6	5.11093	1.63138	1.0979	0.0934031	76.664	4.33943	0	0	1
0	53	22.8	134	81	153	5.03044	87	5.3	5.656	246	83	163	139	11.5	6.45631	1.86506	1.38691	0.32708	96.8447	4.57311	0	0	0
0	77	22.8	107	74	67	4.20469	88	5.3	5.656	215	82	133	128	4.2	0.5	-0.693147	0.108642	-2.2197	7.2	1.97408	0	0	0
0	71	19.8	119	68	59	4.07754	88	5.3	5.656	196	82	114	104.3	3.7	1.53122	0.426063	0.332709	-1.10049	22.0495	3.09329	0	0	0
0	63	27.8	144	77	146	4.98361	88	5.3	5.656	233	55	178	147.1	9.9	2.00053	0.693411	0.434682	-0.83314	28.8076	3.36064	0	0	0
0	67	21	115	58	115	4.74493	88	5.3	5.656	207	39	168	151	7.5	2.01	0.698135	0.436741	-0.828416	28.944	3.36536	0	0	0
0	75	17.6	109	69	85	4.44265	88	5.3	5.656	200	60	140	120.9	4.7	2.06412	0.724703	0.4485	-0.801847	29.7233	3.39193	0	0	0
0	64	23.7	146	98	123	4.81218	88	5.3	5.656	288	55	233	210	10.9	2.24442	0.808449	0.487677	-0.718102	32.3197	3.47568	0	0	0
0	65	21.6	136	95	82	4.40672	88	5.3	5.656	222	68	154	142	4.4	2.38061	0.867359	0.517269	-0.659192	34.2808	3.53459	0	0	1
0	74	20.9	137	72	40	3.68888	88	5.3	5.656	195	67.2	127.8	111.6	2.6	2.84929	1.04707	0.619104	-0.479481	41.0297	3.7143	0	0	0
0	70	21.1	103	76	54	3.98898	88	5.3	5.656	211	90	121	118.9	4.9	2.87149	1.05483	0.623929	-0.471719	41.3495	3.72206	0	0	1
0	77	27.1	143	74	49	3.89182	88	5.3	5.656	175	69.2	105.8	88.3	2.5	5.03187	1.61579	1.09334	0.0892417	72.4589	4.28302	0	0	0
0	72	18.8	140	94	59	4.07754	89	5.3	5.656	144	77	67	61	2.8	0.5	-0.693147	0.109877	-2.2084	6.92308	1.93486	0	0	0
0	61	21.4	112	68	113	4.72739	89	5.3	5.656	242	68	174	158	7	0.5	-0.693147	0.109877	-2.2084	6.92308	1.93486	0	1	0
0	64	22.6	123	79	116	4.75359	89	5.3	5.656	215	57	158	142.4	7.5	1.14063	0.131584	0.250658	-1.38367	15.7934	2.75959	0	0	1
0	64	23.6	107	65	89	4.48864	89	5.3	5.656	262	82	180	165.5	6	1.76364	0.567383	0.387566	-0.947868	24.4197	3.19539	0	0	0
0	72	21.8	111	75	61	4.11087	89	5.3	5.656	223	72.7	150.3	133.2	3.7	1.8914	0.637317	0.415641	-0.877934	26.1886	3.26532	1	0	0
0	64	22.4	105	69	111	4.70953	89	5.3	5.656	227	63	164	140.5	7.9	2.08693	0.735695	0.45861	-0.779556	28.896	3.3637	0	1	0
0	82	23.2	137	74	66	4.18965	89	5.3	5.656	192	76	116	100	3.7	2.27255	0.820903	0.4994	-0.694348	31.4661	3.44891	0	0	0
0	57	20.8	118	83	132	4.8828	89	5.3	5.656	233	68	165	139.8	10.2	2.53394	0.929776	0.556842	-0.585474	35.0854	3.55778	0	0	0
0	66	23.8	141	86	88	4.47734	89	5.3	5.656	243	66	177	160	8.4	2.65898	0.977943	0.584319	-0.537308	36.8167	3.60595	0	0	0
0	66	28.2	138	70	113	4.72739	89	5.3	5.656	207	68	139	125	6.4	2.67	0.982078	0.586741	-0.533172	36.9692	3.61009	0	0	0
0	64	22.4	120	55	169	5.1299	89	5.3	5.656	228	62	166	142	11.3	2.69953	0.993078	0.59323	-0.522173	37.3781	3.62109	0	0	0
0	73	21.3	145	80	72	4.27667	89	5.3	5.656	223	60	163	146.3	3.8	3.23509	1.17406	0.710921	-0.341194	44.7936	3.80206	0	0	0
0	52	24.6	125	74	117	4.76217	89	5.3	5.656	214	41	173	146	6.4	4.8038	1.56941	1.05565	0.0541574	66.5142	4.19742	0	0	0
0	82	22.8	119	56	87	4.46591	89	5.3	5.656	203	75	128	113	4.2	4.96809	1.60304	1.09175	0.0877849	68.7889	4.23104	0	0	0
0	54	21.2	122	74	111	4.70953	89	5.3	5.656	247	78	169	150	8.9	5.95158	1.78366	1.30788	0.268406	82.4065	4.41166	0	0	0
0	61	24.6	183	104	82	4.40672	89	5.3	5.656	163	58	105	95	5.1	6.6	1.88707	1.45037	0.371819	91.3846	4.51508	0	1	1
0	41	30.5	126	84	163	5.09375	89	5.3	5.656	212	40	172	150.8	7.9	26.2676	3.26834	5.7724	1.75309	363.706	5.89635	0	0	0
0	71	23.5	124	65	44	3.78419	90	5.3	5.656	187	65	122	116	3.1	0.5	-0.693147	0.111111	-2.19722	6.66667	1.89712	0	0	0
0	61	21.5	118	79	72	4.27667	90	5.3	5.656	189	69	120	109.1	3.6	1.55101	0.438905	0.344668	-1.06517	20.6801	3.02917	0	1	0
0	66	24.6	141	93	92	4.52179	90	5.3	5.656	239	77.7	161.3	138.8	5.5	2.40093	0.875855	0.533539	-0.628223	32.0124	3.46612	0	0	1
0	73	22.7	128	68	179	5.18739	90	5.3	5.656	211	43	168	144	14.2	2.50072	0.916578	0.555715	-0.587499	33.3429	3.50685	0	0	0
0	71	22.6	165	99	59	4.07754	90	5.3	5.656	166	60.9	105.1	84.8	2.8	2.67439	0.983722	0.594309	-0.520356	35.6585	3.57399	0	0	0
0	59	22.8	118	80	50	3.91202	90	5.3	5.656	285	74	211	201	5.7	2.72881	1.00387	0.606403	-0.500211	36.3842	3.59413	0	1	0
0	66	23.2	149	94	44	3.78419	90	5.3	5.656	226	79.4	146.6	134.4	2.6	3.4841	1.24821	0.774245	-0.255866	46.4547	3.83848	0	1	1
0	40	21.2	91	48	36	3.58352	90	5.3	5.656	163	72	91	81	2.3	3.52425	1.25967	0.783166	-0.244411	46.9899	3.84993	0	0	0
0	77	17	122	77	68	4.21951	91	5.3	5.656	211	90	121	108.9	2.9	1.08437	0.0810023	0.243649	-1.41203	13.9419	2.6349	0	0	0
0	72	17.5	102	61	77	4.34381	91	5.3	5.656	140	39	101	84.2	2.6	1.59384	0.466145	0.358122	-1.02688	20.4922	3.02004	0	0	0
0	77	16.8	133	85	82	4.40672	91	5.3	5.656	244	86	158	138	4.2	1.94108	0.663246	0.436145	-0.829782	24.9568	3.21715	0	0	1
0	60	19.2	178	88	87	4.46591	91	5.3	5.656	296	105	191	172	10.6	3.16009	1.1506	0.710044	-0.342429	40.6297	3.7045	0	1	0
0	64	25.8	162	90	147	4.99043	91	5.3	5.656	240	57	183	160.6	9.4	3.47796	1.24645	0.781467	-0.246582	44.7166	3.80035	0	0	1
0	66	25.3	112	75	115	4.74493	91	5.3	5.656	221	47	174	152	8.5	3.89	1.35841	0.874049	-0.134618	50.0143	3.91231	0	0	0
0	67	26.5	133	93	71	4.26268	91	5.3	5.656	227	65	162	139.8	5.3	4.62728	1.53197	1.03971	0.0389425	59.4936	4.08587	0	0	1
0	40	21.3	118	74	105	4.65396	91	5.3	5.656	148	64.8	83.2	71.4	2.8	12.724	2.54349	2.85897	1.05046	163.594	5.09739	0	1	1
0	72	21.3	144	78	53	3.97029	92	5.3	5.656	225	80	145	134	4.1	0.5	-0.693147	0.11358	-2.17525	6.2069	1.82566	0	0	0
0	70	20.8	135	75	54	3.98898	92	5.3	5.656	158	53.2	104.8	91.8	4.3	1.24674	0.220531	0.28321	-1.26157	15.4768	2.73934	0	0	1
0	71	21.5	124	70	46	3.82864	92	5.3	5.656	205	98	107	108.4	2.7	1.31607	0.274649	0.298959	-1.20745	16.3374	2.79346	0	0	1
0	71	18.6	143	83	82	4.40672	92	5.3	5.656	215	50	165	151.4	4.8	2.31057	0.837495	0.524871	-0.644603	28.683	3.3563	0	0	0
0	63	20.3	114	77	88	4.47734	92	5.3	5.656	209	50.3	158.7	130.2	5.7	2.7542	1.01313	0.625646	-0.46897	34.1901	3.53194	0	0	0
0	60	24.3	122	80	93	4.5326	92	5.3	5.656	242	57	185	170	6.6	2.91	1.06815	0.661037	-0.413945	36.1241	3.58696	0	0	0
0	71	26.1	131	85	68	4.21951	92	5.3	5.656	205	65.7	139.3	122	4.7	3.56042	1.26988	0.808786	-0.212221	44.1983	3.78869	0	0	1
0	70	24.3	142	89	164	5.09987	92	5.3	5.656	185	58	127	104.7	11	3.89915	1.36076	0.885733	-0.12134	48.4032	3.87957	0	0	0
0	75	31.3	111	70	52	3.95124	92	5.3	5.656	196	71	125	104.7	5.1	4.27806	1.4535	0.971806	-0.0285988	53.107	3.97231	0	0	0
0	58	20.3	133	78	55	4.00733	92	5.3	5.656	223	100	123	115	2.6	4.31	1.46094	0.979062	-0.0211606	53.5034	3.97975	0	0	0
0	42	26.3	146	96	70	4.2485	92	5.3	5.656	198	78.9	119.1	102.6	3.6	8.59366	2.15102	1.95214	0.668926	106.68	4.66983	0	0	1
0	58	32.6	144	85	160	5.07517	92	5.3	5.656	193	52	141	120.4	9.2	9.52738	2.25417	2.16424	0.772071	118.271	4.77298	0	0	0
0	59	18.4	123	62	83	4.41884	93	5.3	5.656	259	104	155	134.3	7.3	1.31529	0.274057	0.302029	-1.19723	15.7835	2.75896	0	1	0
0	71	18.3	110	79	44	3.78419	93	5.3	5.656	194	67	127	116.1	2.2	2.0715	0.728273	0.475678	-0.743015	24.858	3.21318	0	0	0
0	82	14.6	152	76	78	4.35671	93	5.3	5.656	255	83.8	171.2	144.3	7.8	2.6425	0.971726	0.606797	-0.499562	31.71	3.45663	0	0	1
0	66	19.1	116	76	77	4.34381	93	5.3	5.656	215	78.9	136.1	120.3	4.2	3.65221	1.29533	0.838655	-0.175956	43.8265	3.78024	0	1	1
0	54	22.3	104	60	74	4.30407	93	5.3	5.656	216	73	143	127	3.8	4.70749	1.54915	1.08098	0.0778666	56.4898	4.03406	0	0	0
0	67	22.9	124	77	132	4.8828	93	5.3	5.656	195	44	151	129	7.8	5.03477	1.61637	1.15613	0.145081	60.4173	4.10128	0	0	0
0	90	14.5	134	66	50	3.91202	94	5.3	5.656	216	96	120	112.2	4.9	0.635078	-0.454007	0.147401	-1.9146	7.3751	1.99811	0	0	0
0	56	18.7	148	88	146	4.98361	94	5.3	5.656	281	82	199	184.5	13.8	0.881394	-0.126251	0.20457	-1.58684	10.2355	2.32587	0	0	1
0	53	19	107	53	65	4.17439	94	5.3	5.656	152	67	85	81.8	2.9	1.04356	0.0426351	0.242208	-1.41796	12.1187	2.49475	0	0	1
0	57	23.2	97	60	68	4.21951	94	5.3	5.656	199	60.2	138.8	122	3.6	1.15423	0.143436	0.267896	-1.31716	13.404	2.59555	0	0	0
0	74	19.9	124	78	60	4.09434	94	5.3	5.656	183	81	102	88.7	2.4	1.20022	0.182506	0.27857	-1.27809	13.9381	2.63462	0	0	1
0	73	16.9	128	49	87	4.46591	94	5.3	5.656	166	44.3	121.7	103	3.4	1.95427	0.670016	0.453583	-0.790576	22.6947	3.12213	0	0	1
0	58	19.2	105	65	44	3.78419	94	5.3	5.656	193	73	120	113	2.1	2.21076	0.793337	0.513115	-0.667256	25.6733	3.24545	1	0	0
0	74	17.5	131	55	67	4.20469	94	5.3	5.656	229	66.9	162.1	141.3	4.7	2.3106	0.837509	0.536288	-0.623084	26.8328	3.28963	0	0	0
0	73	22.2	140	76	117	4.76217	94	5.3	5.656	190	56	134	116	6.4	2.43609	0.890394	0.565414	-0.570198	28.2901	3.34251	0	0	0
0	64	28	136	90	88	4.47734	94	5.3	5.656	259	94	165	158	8.8	2.66	0.978326	0.617383	-0.482266	30.8903	3.43044	0	1	1
0	74	21.8	156	91	66	4.18965	94	5.3	5.656	245	90	155	144	5.8	3.06	1.11841	0.710222	-0.342177	35.5355	3.57053	0	0	1
0	74	20.7	136	75	81	4.39445	94	5.3	5.656	183	72	111	107.1	5.6	3.52439	1.25971	0.818006	-0.200886	40.9284	3.71182	0	0	1
0	67	23.6	155	84	178	5.18178	94	5.3	5.656	203	58	145	121.6	9.4	4.69135	1.54572	1.08886	0.0851282	54.4802	3.99784	0	0	0
0	76	21.8	140	70	127	4.84419	94	5.3	5.656	213	43	170	149	8.8	6.68784	1.90029	1.55224	0.439699	77.6653	4.35241	0	0	0
0	57	25.9	127	68	95	4.55388	94	5.3	5.656	219	64.2	154.8	126.1	9.5	12.9838	2.5637	3.01351	1.10311	150.779	5.01582	0	1	1
0	60	17.3	109	79	109	4.69135	95	5.3	5.656	238	58	180	162	7.7	0.5	-0.693147	0.117284	-2.14316	5.625	1.72722	0	0	0
0	83	22.5	141	83	66	4.18965	95	5.3	5.656	244	83	161	135	5.9	1.50164	0.406557	0.352236	-1.04345	16.8934	2.82693	0	0	1
0	69	20.2	130	83	79	4.36945	95	5.3	5.656	223	87	136	122.6	4.6	1.69407	0.527132	0.397374	-0.922878	19.0583	2.9475	0	0	0
0	54	21.8	140	82	91	4.51086	95	5.3	5.656	221	58.6	162.4	142.7	5.7	1.8697	0.625776	0.438571	-0.824234	21.0341	3.04614	1	1	0
0	66	19.7	137	80	91	4.51086	95	5.3	5.656	203	81	122	114.3	5.4	2.36453	0.86058	0.554643	-0.58943	26.601	3.28095	0	0	1
0	72	21.5	93	51	43	3.7612	95	5.3	5.656	176	72	104	92.6	2.6	3.57859	1.27497	0.839423	-0.175041	40.2592	3.69534	0	0	0
0	68	22	112	62	174	5.15906	95	5.3	5.656	126	34.7	91.3	63	10.3	3.82977	1.3428	0.898341	-0.107206	43.0849	3.76317	1	0	1
0	71	27.5	125	81	130	4.86753	95	5.3	5.656	188	55	133	109.4	6.5	3.85272	1.34878	0.903724	-0.101231	43.3431	3.76915	0	0	0
0	81	23.1	117	75	117	4.76217	95	5.3	5.656	259	59	200	176.5	8.5	4.14024	1.42075	0.971167	-0.0292569	46.5777	3.84112	0	0	1
0	83	26	125	78	119	4.77912	95	5.3	5.656	189	56.9	132.1	110.6	7.2	5.17463	1.64377	1.2138	0.193757	58.2145	4.06414	0	0	0
0	62	24	142	83	96	4.56435	96	5.3	5.656	151	25	126	107.8	5	0.5	-0.693147	0.118519	-2.13269	5.45455	1.69645	0	0	1
0	61	20.5	145	93	122	4.80402	96	5.3	5.656	240	75	165	141.6	8.6	1.81763	0.597535	0.430846	-0.842004	19.8287	2.98713	0	0	0
0	57	20	107	64	76	4.33073	96	5.3	5.656	180	60.6	119.4	103.5	4.1	2.00504	0.695662	0.475268	-0.743877	21.8731	3.08526	0	0	0
0	77	23.8	122	73	96	4.56435	96	5.3	5.656	225	75	150	128.1	6.5	2.69702	0.992147	0.639293	-0.447392	29.422	3.38174	0	0	1
0	65	21.9	134	87	85	4.44265	96	5.3	5.656	278	65	213	198.8	7.5	3.54695	1.26609	0.840759	-0.17345	38.694	3.65569	0	0	0
0	70	21.5	123	82	76	4.33073	96	5.3	5.656	228	70.2	157.8	134.9	4.1	4.60747	1.52768	1.09214	0.0881402	50.2633	3.91728	0	0	1
0	72	27.8	149	77	123	4.81218	96	5.3	5.656	279	54.1	224.9	185.9	9.8	9.45102	2.24612	2.24024	0.806584	103.102	4.63572	1	1	0
0	64	19.8	114	73	113	4.72739	97	5.3	5.656	219	67	152	139	7	0.5	-0.693147	0.119753	-2.12232	5.29412	1.6666	0	1	1
0	69	19.8	150	82	66	4.18965	97	5.3	5.656	192	62	130	112.5	4.6	2.13343	0.757732	0.51097	-0.671444	22.5893	3.11748	0	0	0
0	67	18.7	108	74	46	3.82864	97	5.3	5.656	244	98	146	138	3.5	2.57518	0.945918	0.616771	-0.483258	27.2666	3.30566	0	0	0
0	80	24.4	139	85	124	4.82028	97	5.3	5.656	240	57	183	162	9.4	2.90172	1.0653	0.694979	-0.363874	30.7241	3.42505	0	0	0
0	49	20.6	104	58	56	4.02535	97	5.3	5.656	176	63.1	112.9	99.7	2.3	3.22206	1.17002	0.771704	-0.259155	34.1159	3.52976	0	0	1
0	83	27.4	134	70	160	5.07517	97	5.3	5.656	176	50	126	98.8	9.2	3.68382	1.30395	0.882297	-0.125227	39.0051	3.66369	0	0	1
0	64	19.1	137	88	58	4.06044	97	5.3	5.656	216	80	136	127	5.3	5.07955	1.62522	1.21658	0.196046	53.7834	3.98497	0	0	0
0	62	21.7	150	92	109	4.69135	97	5.3	5.656	208	74	134	116	6.2	5.69451	1.7395	1.36387	0.310327	60.2948	4.09925	0	1	0
0	71	21.2	109	70	137	4.91998	97	5.3	5.656	236	47	189	167	9.4	10.17	2.31944	2.43578	0.890266	107.682	4.67919	0	0	1
0	77	23.1	138	85	89	4.48864	98	5.3	5.656	236	70	166	153	5.4	0.5	-0.693147	0.120988	-2.11207	5.14286	1.63761	0	0	0
0	71	17.9	143	99	55	4.00733	98	5.3	5.656	224	108.2	115.8	97.9	3.2	1.4088	0.342737	0.340894	-1.07618	14.4905	2.67349	0	1	1
0	69	21.4	126	69	91	4.51086	98	5.3	5.656	175	48	127	105.1	6	1.58995	0.463701	0.384728	-0.955218	16.3538	2.79446	0	0	0
0	59	21.2	162	93	73	4.29046	98	5.3	5.656	186	69.5	116.5	101.6	3.4	2.02899	0.707536	0.490964	-0.711384	20.8696	3.03829	0	0	1
0	74	24.1	150	83	86	4.45435	98	5.3	5.656	188	48	140	118.2	4.3	2.1245	0.753536	0.514076	-0.665384	21.852	3.08429	0	0	1
0	85	19.9	141	77	132	4.8828	98	5.3	5.656	215	44	171	148.4	8.7	3.57943	1.2752	0.866135	-0.143715	36.817	3.60596	0	0	0
0	68	18	112	63	163	5.09375	98	5.3	5.656	258	72	186	152	10.2	3.95262	1.37438	0.956437	-0.0445408	40.6555	3.70513	0	0	0
0	73	25.5	141	75	103	4.63473	99	5.3	5.656	179	57	122	101.5	6.3	3.22996	1.17247	0.789546	-0.236297	32.2996	3.47506	0	0	1
0	67	27.5	154	90	149	5.00395	99	5.3	5.656	218	62.1	155.9	130.7	11.3	3.67377	1.30122	0.898034	-0.107548	36.7377	3.6038	0	1	1
0	73	24.5	116	59	56	4.02535	100	5.3	5.656	180	79	101	98.6	4	1.36167	0.30871	0.336214	-1.09001	13.2487	2.5839	0	0	0
0	78	20.3	150	80	135	4.90527	100	5.3	5.656	206	72	134	115.3	7.9	1.72574	0.545655	0.426108	-0.853062	16.791	2.82084	0	0	0
0	63	18.3	133	82	42	3.73767	100	5.3	5.656	234	79.4	154.6	138	4	1.73611	0.551645	0.428668	-0.847072	16.8918	2.82683	0	0	1
0	65	20.8	117	67	78	4.35671	100	5.3	5.656	240	72	168	155.1	5.7	3.10814	1.13402	0.767441	-0.264693	30.2413	3.40921	0	0	0
0	81	21.9	135	70	132	4.8828	100	5.3	5.656	237	55	182	160	8.6	5.66127	1.73365	1.39785	0.334932	55.0827	4.00884	0	0	0
0	70	22	148	92	113	4.72739	100	5.3	5.656	222	56.4	165.6	135.8	10	13.2556	2.58442	3.27298	1.1857	128.973	4.8596	0	0	1
0	72	22.3	130	72	108	4.68213	101	5.3	5.656	270	63.3	206.7	180.8	6.9	2.65418	0.976137	0.661907	-0.41263	25.1449	3.22465	0	0	1
0	79	18.9	112	65	67	4.20469	101	5.3	5.656	222	62	160	141.1	4.1	6.06272	1.80216	1.51194	0.413392	57.4363	4.05068	0	0	0
0	67	22	119	75	103	4.63473	102	5.3	5.656	261	59.4	201.6	180.9	7.7	3.46702	1.24329	0.873175	-0.13562	32.0032	3.46584	1	1	1
0	70	23.2	104	72	72	4.27667	102	5.3	5.656	218	66	152	140	4.1	6.03	1.79675	1.51867	0.417833	55.6615	4.01929	0	0	0
0	73	19	158	59	50	3.91202	103	5.3	5.656	255	90.6	164.4	150.1	4	4.56898	1.51929	1.16199	0.150131	41.1208	3.71651	0	0	1
0	76	24.4	120	76	80	4.38203	103	5.3	5.656	276	88	188	162.2	6.5	5.14503	1.63803	1.30849	0.268873	46.3053	3.83526	0	0	0
0	71	20.5	130	74	112	4.7185	103	5.3	5.656	234	61.5	172.5	149.6	8.6	5.1745	1.64374	1.31598	0.274585	46.5705	3.84097	0	0	0
0	69	22.5	134	80	125	4.82831	103	5.3	5.656	185	59	126	112	9	5.56279	1.7161	1.41473	0.346942	50.0651	3.91332	0	0	0
0	50	19.4	134	82	78	4.35671	104	5.3	5.656	248	97	151	130.2	8.4	1.51881	0.417924	0.390014	-0.941572	13.3359	2.59046	0	0	0
0	76	30.6	138	83	109	4.69135	105	5.3	5.656	172	48.3	123.7	100.6	7.1	9.14406	2.2131	2.37068	0.863178	78.3777	4.36154	0	0	0
0	62	19.1	159	99	91	4.51086	108	5.3	5.656	161	58	103	94	2.7	2.12708	0.754752	0.567222	-0.567004	17.0167	2.83419	0	0	0
0	75	23.7	127	81	131	4.8752	108	5.3	5.656	200	63	137	121.5	8	6.29685	1.84005	1.67916	0.518294	50.3748	3.91949	0	0	0
0	56	26.7	151	80	116	4.75359	109	5.3	5.656	231	65	166	155	6.9	5.63401	1.72882	1.51631	0.416283	44.0923	3.78628	0	0	1
0	70	26.5	130	87	135	4.90527	114	5.3	5.656	228	52	176	153.4	10.3	12.9687	2.56254	3.65044	1.29485	91.5436	4.51682	0	0	1
0	74	19.4	147	80	60	4.09434	115	5.3	5.656	250	100.1	149.9	132.2	4.8	2.32857	0.845255	0.661199	-0.4137	16.1209	2.78012	0	1	0
0	78	18.1	122	69	109	4.69135	115	5.3	5.656	209	32	177	158	5.5	7.61	2.02946	2.16086	0.770508	52.6846	3.96432	0	0	1
1	61	21.4	114	70	87	4.46591	71	5.3	5.656	173	73	100	90	3.4	0.5	-0.693147	0.0876543	-2.43435	22.5	3.11352	0	1	0
1	57	20.7	105	58	71	4.26268	75	5.3	5.656	196	90	106	97	3.3	0.5	-0.693147	0.0925926	-2.37955	15	2.70805	1	1	0
1	74	23.4	135	78	104	4.64439	75	5.3	5.656	178	71	107	91.1	4.6	1.34155	0.293824	0.248435	-1.39258	40.2464	3.69502	0	1	1
1	64	19.1	132	77	55	4.00733	77	5.3	5.656	170	69	101	89	1.7	0.5	-0.693147	0.0950617	-2.35323	12.8571	2.5539	0	1	1
1	76	24.1	152	83	218	5.3845	79	5.3	5.656	189	37	152	124	15.5	3.87	1.35325	0.754889	-0.281185	87.075	4.46677	0	1	1
1	66	16.8	99	68	60	4.09434	81	5.3	5.656	222	95	127	116.5	4.9	0.5	-0.693147	0.1	-2.30259	10	2.30259	0	0	1
1	69	17.6	107	66	80	4.38203	82	5.3	5.656	154	46	108	90.3	3.6	0.554362	-0.589937	0.112241	-2.1871	10.5037	2.35173	1	1	0
1	67	18.4	103	64	71	4.26268	83	5.3	5.656	198	67	131	119	3.8	0.5	-0.693147	0.102469	-2.27819	9	2.19722	0	0	0
1	67	23	121	78	70	4.2485	83	5.3	5.656	211	53	158	143	3.3	0.5	-0.693147	0.102469	-2.27819	9	2.19722	0	1	1
1	82	24.9	129	69	70	4.2485	83	5.3	5.656	181	61.5	119.5	99.5	3.9	0.526315	-0.641856	0.107862	-2.2269	9.47367	2.24852	0	1	1
1	71	19.5	124	71	90	4.49981	83	5.3	5.656	240	84	156	150.4	8.1	1.00777	0.00774106	0.206531	-1.57731	18.1399	2.89811	0	0	0
1	70	25.1	121	91	74	4.30407	83	5.3	5.656	203	72.6	130.4	110.3	3.7	7.57999	2.02551	1.55343	0.440465	136.44	4.91588	0	0	1
1	56	25.9	122	85	526	6.2653	84	5.3	5.656	225	43.5	181.5	73.7	49.5	0.94767	-0.0537487	0.196554	-1.62682	16.2458	2.78783	0	1	1
1	76	22.1	136	78	112	4.7185	85	5.3	5.656	192	50	142	121	7.9	0.5	-0.693147	0.104938	-2.25438	8.18182	2.10191	0	1	0
1	66	21	139	89	62	4.12713	85	5.3	5.656	224	82.6	141.4	120.8	3.5	0.827222	-0.189682	0.173615	-1.75092	13.5364	2.60538	1	1	0
1	61	23.4	138	90	106	4.66344	85	5.3	5.656	212	51.9	160.1	136.5	5.6	3.19027	1.16011	0.669563	-0.401129	52.2045	3.95517	1	1	0
1	74	17.3	112	68	61	4.11087	85	5.3	5.656	204	53.2	150.8	132.3	4.5	4.64974	1.53681	0.975872	-0.0244237	76.0867	4.33187	0	0	1
1	80	16	93	65	36	3.58352	86	5.3	5.656	117	38	79	75	2.1	0.5	-0.693147	0.106173	-2.24269	7.82609	2.05746	1	0	0
1	73	18.6	124	70	60	4.09434	86	5.3	5.656	204	78	126	112.6	2.6	0.560305	-0.579274	0.118978	-2.12881	8.76999	2.17134	1	1	1
1	72	21.6	156	100	144	4.96981	86	5.3	5.656	192	74	118	103	6.2	2.40887	0.879156	0.511512	-0.670384	37.704	3.62977	1	1	0
1	76	24.5	133	71	97	4.57471	86	5.3	5.656	227	42.7	184.3	155.3	5.8	2.57414	0.945517	0.546608	-0.604023	40.2909	3.69613	0	0	0
1	75	23.3	116	78	74	4.30407	86	5.3	5.656	201	55	146	134	4.9	2.62491	0.965047	0.557389	-0.584493	41.0856	3.71566	0	0	0
1	72	21.3	122	84	47	3.85015	86	5.3	5.656	115	43	72	66	1.7	3.29	1.19089	0.698617	-0.358652	51.4957	3.9415	0	1	1
1	65	23.8	138	84	188	5.23644	87	5.3	5.656	232	64	168	144	11.1	2.22068	0.797812	0.477034	-0.740167	33.3102	3.50586	0	1	1
1	82	25.1	126	68	43	3.7612	87	5.3	5.656	137	50.2	86.8	74.7	2.3	3.27069	1.185	0.702593	-0.352977	49.0604	3.89305	0	1	1
1	60	24.4	114	75	43	3.7612	87	5.3	5.656	148	51	97	84	3.8	3.97523	1.38008	0.853938	-0.157897	59.6284	4.08813	0	0	0
1	77	20.2	102	67	106	4.66344	88	5.3	5.656	163	51	112	99	5.6	0.5	-0.693147	0.108642	-2.2197	7.2	1.97408	0	0	1
1	61	21.7	152	98	197	5.2832	88	5.3	5.656	239	80.3	158.7	129.4	11.3	0.504733	-0.683725	0.10967	-2.21028	7.26816	1.9835	0	1	0
1	70	18.2	123	77	125	4.82831	88	5.3	5.656	218	72	146	126.1	9.4	0.63232	-0.458359	0.137393	-1.98491	9.10541	2.20887	1	1	1
1	49	24.4	103	63	55	4.00733	88	5.3	5.656	194	49.2	144.8	127.4	2.5	2.2228	0.798766	0.482978	-0.727785	32.0083	3.46599	0	0	1
1	67	27.7	126	90	190	5.24702	89	5.3	5.656	181	50	131	103	10.7	0.5	-0.693147	0.109877	-2.2084	6.92308	1.93486	0	1	1
1	57	19.5	127	88	79	4.36945	89	5.3	5.656	170	54	116	103	4.2	0.5	-0.693147	0.109877	-2.2084	6.92308	1.93486	1	1	0
1	74	20.9	134	78	65	4.17439	89	5.3	5.656	191	58.9	132.1	118.2	3.1	3.28953	1.19074	0.722884	-0.324506	45.5473	3.81875	0	1	0
1	69	21.7	140	90	87	4.46591	89	5.3	5.656	201	60.8	140.2	121.5	7	4.63616	1.53389	1.01881	0.0186348	64.1929	4.16189	0	1	0
1	48	20	135	97	177	5.17615	89	5.3	5.656	233	80	153	134	10.6	6.96	1.94018	1.52948	0.424929	96.3692	4.56819	1	1	0
1	75	20	121	79	60	4.09434	90	5.3	5.656	146	56	90	81	2.1	0.5	-0.693147	0.111111	-2.19722	6.66667	1.89712	0	0	1
1	67	24.3	133	75	146	4.98361	90	5.3	5.656	205	43	162	136	9.2	0.5	-0.693147	0.111111	-2.19722	6.66667	1.89712	1	0	1
1	66	19.2	117	67	75	4.31749	90	5.3	5.656	244	81	163	155.3	4.8	1.76888	0.570348	0.393085	-0.93373	23.5851	3.16061	0	0	0
1	80	23	127	76	69	4.23411	90	5.3	5.656	194	57	137	127	3.7	2.69276	0.990568	0.598392	-0.513509	35.9035	3.58084	0	1	1
1	72	26.2	119	69	114	4.7362	90	5.3	5.656	195	29	166	150	7.3	2.92065	1.07181	0.649033	-0.432272	38.942	3.66207	0	0	0
1	70	24.2	114	70	127	4.84419	90	5.3	5.656	247	69.3	177.7	154.1	10.6	3.1398	1.14416	0.697733	-0.359919	41.864	3.73443	0	1	1
1	63	19.8	117	78	60	4.09434	90	5.3	5.656	220	64.1	155.9	137.8	3.4	4.5794	1.52157	1.01764	0.0174902	61.0586	4.11183	1	1	0
1	76	23	119	82	83	4.41884	90	5.3	5.656	156	55	101	88	3.9	4.67029	1.54122	1.03784	0.0371445	62.2706	4.13149	0	1	1
1	66	23.7	118	77	91	4.51086	90	5.3	5.656	189	49.4	139.6	123.6	5	26.1081	3.26224	5.80179	1.75817	348.108	5.85251	0	1	1
1	73	18	127	87	79	4.36945	91	5.3	5.656	159	58	101	93	3.7	0.5	-0.693147	0.112346	-2.18617	6.42857	1.86075	0	1	1
1	78	18.9	104	62	50	3.91202	91	5.3	5.656	188	71	117	104.6	2.2	0.907807	-0.0967234	0.203976	-1.58975	11.6718	2.45718	1	1	0
1	73	21	128	81	108	4.68213	91	5.3	5.656	197	42.3	154.7	132.8	6.2	1.66134	0.507622	0.373288	-0.985405	21.36	3.06152	0	1	1
1	68	21.2	123	74	84	4.43082	91	5.3	5.656	221	72.2	148.8	129.5	5.7	1.84716	0.61365	0.415041	-0.879378	23.7492	3.16755	1	1	0
1	65	22.9	109	69	81	4.39445	91	5.3	5.656	221	52.8	168.2	147.8	5.1	2.69125	0.990007	0.604702	-0.50302	34.6018	3.54391	0	1	1
1	65	19.7	85	62	98	4.58497	91	5.3	5.656	219	47.4	171.6	151.3	5.5	3.69717	1.30757	0.830722	-0.18546	47.535	3.86147	1	0	1
1	62	24.8	132	87	79	4.36945	91	5.3	5.656	244	77	167	156	4.6	5.55	1.7138	1.24704	0.22077	71.3571	4.2677	0	1	1
1	63	24.1	128	94	139	4.93447	92	5.3	5.656	247	59	188	168	9.7	0.5	-0.693147	0.11358	-2.17525	6.2069	1.82566	1	0	1
1	75	25.4	179	99	79	4.36945	92	5.3	5.656	222	80	142	134.3	3.9	1.1984	0.180987	0.272229	-1.30111	14.8767	2.69979	1	0	1
1	59	20.7	134	80	63	4.14313	92	5.3	5.656	215	78.2	136.8	120.6	3.3	1.55437	0.441073	0.353092	-1.04103	19.2957	2.95988	0	1	0
1	51	18.8	104	57	111	4.70953	92	5.3	5.656	196	66	130	119.8	5.5	2.07731	0.731071	0.471882	-0.751027	25.7872	3.24988	1	1	0
1	68	22.4	145	75	147	4.99043	92	5.3	5.656	168	53	115	98.2	5.7	2.19193	0.784782	0.49792	-0.697316	27.2102	3.30359	0	0	0
1	49	22.2	126	71	88	4.47734	92	5.3	5.656	195	64.8	130.2	110.4	6.4	2.31083	0.837607	0.52493	-0.644491	28.6862	3.35642	0	0	0
1	72	21.1	117	85	75	4.31749	92	5.3	5.656	184	50.3	133.7	115.3	4.9	2.55044	0.936264	0.579358	-0.545834	31.6606	3.45507	0	1	0
1	55	25.6	124	90	79	4.36945	92	5.3	5.656	159	54.1	104.9	89.8	3.3	3.58209	1.27595	0.813709	-0.206152	44.4673	3.79475	0	1	1
1	56	24.7	112	67	149	5.00395	92	5.3	5.656	191	46	145	125	6.6	4.5139	1.50716	1.02538	0.0250622	56.0346	4.02597	0	1	1
1	61	20	123	73	74	4.30407	93	5.3	5.656	169	60	109	100	3.2	0.5	-0.693147	0.114815	-2.16443	6	1.79176	0	0	0
1	76	22.1	137	93	110	4.70048	93	5.3	5.656	190	53	137	120.7	6.3	0.812559	-0.207567	0.186588	-1.67885	9.75071	2.27734	0	1	0
1	78	19.2	120	82	51	3.93183	93	5.3	5.656	188	91	97	92.8	3.2	1.16288	0.1509	0.267032	-1.32039	13.9546	2.63581	0	1	0
1	70	20.1	128	96	142	4.95583	93	5.3	5.656	146	49.1	96.9	73.5	10.1	1.86164	0.62146	0.427488	-0.849828	22.3397	3.10637	0	1	0
1	64	28.1	113	68	207	5.33272	93	5.3	5.656	176	35	141	106.8	10.8	3.2239	1.17059	0.740304	-0.300694	38.6869	3.6555	0	0	0
1	67	21.4	134	86	66	4.18965	93	5.3	5.656	271	79	192	178	5	3.83637	1.34453	0.880944	-0.126762	46.0364	3.82943	0	1	1
1	74	22.9	114	84	52	3.95124	93	5.3	5.656	196	73	123	114.5	2.5	4.3829	1.47771	1.00644	0.00642226	52.5948	3.96262	0	0	0
1	76	21.7	145	82	125	4.82831	93	5.3	5.656	169	62	107	95.4	6.2	5.31524	1.67058	1.22054	0.19929	63.7829	4.15548	0	1	1
1	65	16.7	104	67	67	4.20469	94	5.3	5.656	179	68	111	101	1.9	0.5	-0.693147	0.116049	-2.15374	5.80645	1.75897	1	1	0
1	63	21.5	110	70	72	4.27667	94	5.3	5.656	215	68	147	127.5	3.9	1.22542	0.203282	0.284418	-1.25731	14.2307	2.6554	0	1	1
1	60	18.9	112	71	68	4.21951	94	5.3	5.656	190	45.5	144.5	126.5	3.3	2.26867	0.819193	0.526555	-0.641399	26.3458	3.27131	1	0	0
1	70	22.9	122	80	80	4.38203	94	5.3	5.656	139	42.2	96.8	79.9	4.5	3.5203	1.25855	0.817058	-0.202045	40.8809	3.71066	0	1	1
1	88	24.2	169	98	66	4.18965	94	5.3	5.656	177	50	127	113	3.4	4.46175	1.49554	1.03557	0.0349482	51.8138	3.94766	0	1	1
1	58	26.9	146	91	88	4.47734	94	5.3	5.656	163	55	108	90.8	3.9	12.1496	2.4973	2.81991	1.03671	141.092	4.94942	1	1	0
1	61	19.5	110	77	31	3.43399	95	5.3	5.656	150	75	75	67	1.1	0.5	-0.693147	0.117284	-2.14316	5.625	1.72722	0	1	0
1	63	18.3	154	90	48	3.8712	95	5.3	5.656	121	45.4	75.6	64.7	2.4	1.54956	0.437972	0.363477	-1.01204	17.4326	2.85834	0	1	0
1	74	23.8	161	89	68	4.21951	95	5.3	5.656	206	79	127	111.1	4.9	2.64114	0.971209	0.619526	-0.478801	29.7128	3.39158	0	1	1
1	67	24.6	126	85	117	4.76217	95	5.3	5.656	207	45	162	144	6.6	4.49	1.50185	1.05321	0.0518425	50.5125	3.92222	0	1	1
1	65	26.6	136	82	161	5.0814	95	5.3	5.656	259	70.8	188.2	151.9	11.7	8.47587	2.13722	1.98817	0.687213	95.3535	4.55759	0	1	1
1	50	23.4	142	86	202	5.30827	95	5.3	5.656	159	29	130	95	10.3	27.751	3.32327	6.5095	1.87326	312.199	5.74364	1	1	0
1	54	22.8	172	106	63	4.14313	96	5.3	5.656	204	79	125	115	3.6	2.09548	0.739785	0.496707	-0.699754	22.8598	3.12938	0	1	1
1	65	21.6	136	83	97	4.57471	96	5.3	5.656	204	63	141	126	5.4	2.14025	0.760923	0.507319	-0.678616	23.3482	3.15052	0	1	1
1	78	18.5	131	80	79	4.36945	96	5.3	5.656	155	39.8	115.2	93.4	3.2	3.19273	1.16087	0.756794	-0.278664	34.8297	3.55047	0	1	1
1	44	26.4	126	87	257	5.54908	96	5.3	5.656	268	57	211	166.7	19.6	8.72238	2.16589	2.06753	0.726353	95.1532	4.55549	1	1	0
1	70	20.9	138	85	90	4.49981	97	5.3	5.656	215	69	146	128.4	5.7	0.551128	-0.595788	0.131999	-2.02496	5.83547	1.76396	0	1	1
1	50	26.1	128	79	69	4.23411	97	5.3	5.656	166	61.3	104.7	88.9	2.8	4.40589	1.48294	1.05524	0.0537655	46.6506	3.84269	1	1	0
1	74	26.4	114	75	57	4.04305	97	5.3	5.656	176	49.3	126.7	112	2.8	8.82533	2.17763	2.11372	0.74845	93.4447	4.53737	0	1	1
1	83	21.9	128	70	70	4.2485	98	5.3	5.656	163	57	106	100	3.4	0.5	-0.693147	0.120988	-2.11207	5.14286	1.63761	0	1	0
1	60	23.1	142	90	90	4.49981	98	5.3	5.656	257	65	192	178	5.7	0.5	-0.693147	0.120988	-2.11207	5.14286	1.63761	0	1	1
1	76	22.9	138	86	108	4.68213	98	5.3	5.656	181	47	134	113.9	5.2	0.829096	-0.187419	0.200621	-1.60634	8.52785	2.14334	0	1	1
1	79	19.6	134	75	151	5.01728	98	5.3	5.656	181	41	140	110.7	8.3	1.74615	0.557415	0.422526	-0.861505	17.9604	2.88817	0	0	0
1	57	24.9	132	80	173	5.15329	98	5.3	5.656	212	56.9	155.1	124.8	10.2	3.06366	1.11961	0.741331	-0.299308	31.512	3.45037	1	1	0
1	66	22.5	154	86	52	3.95124	98	5.3	5.656	212	60	152	142	2.9	3.42611	1.23143	0.829035	-0.187493	35.24	3.56218	0	0	1
1	70	23.3	128	78	69	4.23411	99	5.3	5.656	197	86	111	102	2.9	0.5	-0.693147	0.122222	-2.10191	5	1.60944	0	1	1
1	66	19.9	118	71	104	4.64439	99	5.3	5.656	210	53	157	131.6	5.7	1.2009	0.18307	0.293553	-1.2257	12.009	2.48566	1	1	1
1	74	20.4	145	89	40	3.68888	99	5.3	5.656	182	71.1	110.9	98.9	1.8	1.22623	0.203946	0.299746	-1.20482	12.2623	2.50653	1	1	1
1	69	21.4	134	75	51	3.93183	99	5.3	5.656	216	100	116	105.6	3.8	1.6751	0.515872	0.409469	-0.892895	16.751	2.81846	0	1	0
1	69	22.4	153	103	147	4.99043	99	5.3	5.656	237	52.8	184.2	155.9	10.3	2.14466	0.762982	0.524251	-0.645786	21.4466	3.06557	0	1	0
1	61	23.6	142	93	46	3.82864	99	5.3	5.656	206	65	141	120	2.7	2.37418	0.864654	0.580356	-0.544113	23.7418	3.16724	0	1	1
1	64	22.3	119	76	103	4.63473	99	5.3	5.656	203	52	151	127	5.5	3.75953	1.32429	0.918997	-0.0844729	37.5953	3.62688	0	1	1
1	61	19.1	154	84	80	4.38203	100	5.3	5.656	214	65.3	148.7	130.1	4.7	1.81568	0.59646	0.448316	-0.802257	17.6661	2.87165	1	1	1
1	75	23	130	74	131	4.8752	100	5.3	5.656	218	55	163	143	8.7	2.82143	1.03724	0.696649	-0.361473	27.4517	3.31243	0	1	1
1	62	17.7	137	96	69	4.23411	100	5.3	5.656	167	41	126	86	15.3	3.13916	1.14395	0.7751	-0.254763	30.5431	3.41914	0	1	0
1	57	25	132	93	135	4.90527	100	5.3	5.656	193	42.2	150.8	127	7.4	5.06998	1.62334	1.25185	0.22462	49.3296	3.89852	0	1	1
1	70	23.8	142	78	94	4.54329	101	5.3	5.656	174	66	108	92	2.5	3.26873	1.1844	0.815164	-0.204365	30.9669	3.43292	0	1	1
1	62	28.1	140	94	93	4.5326	101	5.3	5.656	257	55.6	201.4	168.6	5.8	5.8914	1.77349	1.46921	0.384727	55.8132	4.02201	0	0	0
1	72	22.2	137	78	92	4.52179	103	5.3	5.656	157	74	83	73.7	3.8	0.957089	-0.0438593	0.243408	-1.41302	8.6138	2.15337	0	1	0
1	65	22.7	112	73	74	4.30407	103	5.3	5.656	152	36.1	115.9	100.1	3.4	5.54803	1.71344	1.41098	0.344285	49.9323	3.91067	0	0	0
1	58	24	106	72	61	4.11087	104	5.3	5.656	183	61	122	109.7	10.5	1.41848	0.349585	0.364251	-1.00991	12.4549	2.52212	0	1	1
1	78	21.8	127	76	59	4.07754	104	5.3	5.656	153	51	102	94	1.8	6.00274	1.79222	1.54144	0.432719	52.7069	3.96475	0	1	0
1	67	25.6	147	81	99	4.59512	104	5.3	5.656	157	54	103	92	3.9	9.12	2.21047	2.34193	0.850974	80.078	4.383	0	1	1
1	68	22.3	135	79	156	5.04986	105	5.3	5.656	209	55	154	137	9.5	2.06	0.722706	0.534074	-0.627221	17.6571	2.87114	1	1	0
1	47	23.7	99	64	67	4.20469	105	5.3	5.656	154	65.5	88.5	75.4	2.1	2.21201	0.7939	0.573483	-0.556026	18.9601	2.94233	0	1	1
1	73	27.5	102	58	127	4.84419	105	5.3	5.656	209	34	175	145	7.8	6.95235	1.93908	1.80246	0.589152	59.5915	4.08751	0	0	0
1	60	25.9	153	86	220	5.39363	105	5.3	5.656	154	51	103	82.7	9.4	55.1079	4.00929	14.2872	2.65937	472.353	6.15773	0	0	0
1	69	22.3	141	91	88	4.47734	106	5.3	5.656	209	57.5	151.5	129.8	4.2	4.73741	1.55549	1.23991	0.215042	39.662	3.68039	0	1	0
1	70	22.4	136	86	53	3.97029	107	5.3	5.656	178	87	91	83	4	3.06344	1.11954	0.809354	-0.211519	25.0645	3.22145	0	1	0
1	75	24.1	115	67	78	4.35671	108	5.3	5.656	206	57	149	128	4.3	2.29037	0.828711	0.610764	-0.493044	18.3229	2.90815	0	1	1
1	66	24.6	128	62	68	4.21951	111	5.3	5.656	178	57	121	114	3.7	7.43278	2.0059	2.03713	0.711543	55.7459	4.0208	0	0	1
1	52	24.8	168	111	95	4.55388	112	5.3	5.656	192	76	116	108.5	5.7	2.32108	0.842034	0.64188	-0.443354	17.0529	2.83632	0	1	1
1	53	21.8	112	72	102	4.62497	113	5.3	5.656	176	65	111	94.3	6.2	1.94169	0.663559	0.541756	-0.61294	13.9802	2.63764	1	1	1
1	72	23.5	131	86	100	4.60517	116	5.3	5.656	193	79	114	97.4	4.9	1.87174	0.62687	0.536104	-0.623427	12.7137	2.54268	0	1	1
1	68	26.2	131	77	106	4.66344	116	5.3	5.656	157	40	117	96	4.9	13.5512	2.60648	3.88134	1.35618	92.0462	4.52229	1	0	1
1	57	20.4	133	66	60	4.09434	119	5.3	5.656	161	78	83	72	2.7	1.11818	0.111698	0.32855	-1.11307	7.18827	1.97245	1	1	0
1	72	22.4	140	82	241	5.4848	119	5.3	5.656	217	54	163	135.4	12.2	5.91577	1.77762	1.73821	0.552858	38.0299	3.63837	0	1	1
0	41	27	110	64	32	3.46574	75	5.4	5.758	174	63	111	94.8	1.3	1.55423	0.440982	0.287821	-1.24542	46.627	3.84218	0	0	1
0	62	22.5	117	66	53	3.97029	77	5.4	5.758	170	86	84	82.9	2.7	2.46742	0.903174	0.469115	-0.756908	63.448	4.15022	0	0	0
0	68	26.3	125	74	80	4.38203	79	5.4	5.758	194	82	112	96	4.9	1.9653	0.675645	0.383355	-0.958794	44.2193	3.78916	0	1	1
0	63	20.7	105	76	66	4.18965	81	5.4	5.758	204	73.3	130.7	114.9	3.5	2.7	0.99325	0.539999	-0.616188	53.9999	3.98898	0	0	1
0	64	21.1	122	74	104	4.64439	81	5.4	5.758	184	67	117	100	4.9	2.7971	1.02858	0.559421	-0.580853	55.9421	4.02432	0	0	0
0	57	21	103	68	72	4.27667	82	5.4	5.758	210	83	127	111.6	5.4	1.76696	0.56926	0.357755	-1.02791	33.4792	3.51092	0	0	1
0	74	20.4	117	64	94	4.54329	82	5.4	5.758	220	51	169	152	6.7	3.12098	1.13815	0.631903	-0.45902	59.1344	4.07981	0	0	1
0	78	22.8	137	92	126	4.83628	82	5.4	5.758	196	65	131	117.1	6.6	4.11752	1.41525	0.83367	-0.181918	78.0161	4.35692	0	0	0
0	66	22.4	102	67	67	4.20469	83	5.4	5.758	220	68	152	136	4.3	1.5712	0.451839	0.321999	-1.13321	28.2816	3.34221	0	0	1
0	61	20.8	101	58	82	4.40672	83	5.4	5.758	204	76	128	109	4.5	2.12136	0.752058	0.434748	-0.832988	38.1845	3.64243	0	0	1
0	72	21.7	129	71	41	3.71357	83	5.4	5.758	192	60.2	131.8	109.7	4.8	8.31419	2.11796	1.7039	0.532917	149.655	5.00834	0	0	0
0	83	18.3	140	76	84	4.43082	84	5.4	5.758	174	74	100	93	4.4	0.5	-0.693147	0.103704	-2.26622	8.57143	2.14843	0	0	1
0	72	24.4	154	83	130	4.86753	84	5.4	5.758	204	47	157	126.1	8.5	1.80326	0.589594	0.374009	-0.983477	30.9129	3.43118	0	0	0
0	59	21.5	87	58	123	4.81218	85	5.4	5.758	216	65	151	137	7.7	0.5	-0.693147	0.104938	-2.25438	8.18182	2.10191	0	1	0
0	55	18.1	104	65	88	4.47734	85	5.4	5.758	228	75	153	139	4.6	0.5	-0.693147	0.104938	-2.25438	8.18182	2.10191	0	0	0
0	52	20.5	115	63	83	4.41884	85	5.4	5.758	177	54	123	108.3	3.6	0.777496	-0.251677	0.163178	-1.81291	12.7227	2.54338	0	0	0
0	57	21.4	107	67	47	3.85015	85	5.4	5.758	217	84.8	132.2	119.7	3.3	1.21862	0.197719	0.25576	-1.36352	19.9411	2.99278	0	0	0
0	58	21.1	103	66	72	4.27667	85	5.4	5.758	224	83	141	127.9	6	1.47918	0.39149	0.310446	-1.16975	24.2048	3.18655	0	1	0
0	72	23.2	140	76	67	4.20469	85	5.4	5.758	214	45.5	168.5	147.1	3.5	1.61528	0.479508	0.339009	-1.08173	26.4318	3.27457	0	1	1
0	64	30.7	120	73	109	4.69135	85	5.4	5.758	202	74	128	113	5.4	8.32664	2.11946	1.74757	0.558225	136.254	4.91452	0	1	1
0	64	18.8	123	74	63	4.14313	86	5.4	5.758	185	88	97	87	4.5	0.5	-0.693147	0.106173	-2.24269	7.82609	2.05746	0	0	1
0	58	17	110	71	71	4.26268	86	5.4	5.758	227	75	152	135	5.3	1.37678	0.319746	0.292353	-1.22979	21.5496	3.07036	0	0	0
0	68	17.3	131	66	60	4.09434	86	5.4	5.758	196	71	125	114.6	3.5	1.51164	0.413192	0.320989	-1.13635	23.6604	3.1638	0	0	0
0	79	23	109	66	61	4.11087	86	5.4	5.758	233	66	167	148.3	5.3	2.10936	0.746384	0.447913	-0.803156	33.016	3.49699	0	0	0
0	62	28.7	127	82	175	5.16479	86	5.4	5.758	214	66	148	127	13.2	2.52584	0.926575	0.536352	-0.622965	39.5349	3.67718	0	1	1
0	69	19.7	92	59	67	4.20469	87	5.4	5.758	159	61	98	85	2.7	0.5	-0.693147	0.107407	-2.23113	7.5	2.0149	0	1	1
0	66	20.9	113	68	79	4.36945	87	5.4	5.758	208	67	141	127	5	0.5	-0.693147	0.107407	-2.23113	7.5	2.0149	0	0	1
0	65	20.7	98	61	71	4.26268	87	5.4	5.758	196	63	133	128	4.2	0.5	-0.693147	0.107407	-2.23113	7.5	2.0149	0	0	0
0	59	24.7	105	68	140	4.94164	87	5.4	5.758	210	53.3	156.7	124.8	9.3	2.97068	1.08879	0.638147	-0.449186	44.5603	3.79684	0	0	0
0	48	21.2	116	70	73	4.29046	87	5.4	5.758	266	83	183	160.9	5.9	4.07665	1.40528	0.875725	-0.132703	61.1498	4.11333	0	0	0
0	57	26.8	147	87	48	3.8712	88	5.4	5.758	191	76	115	111.6	3.5	0.82509	-0.192263	0.179279	-1.71881	11.8813	2.47497	0	0	0
0	57	18.3	98	61	70	4.2485	88	5.4	5.758	215	90	125	117.7	4.9	1.35196	0.301553	0.293758	-1.225	19.4682	2.96878	0	0	0
0	63	24	140	82	59	4.07754	88	5.4	5.758	226	108	118	114.9	3.6	1.63395	0.491001	0.355031	-1.03555	23.5289	3.15823	0	0	1
0	80	23.8	110	73	78	4.35671	88	5.4	5.758	258	102	156	141	4.4	3.44385	1.23659	0.748292	-0.289962	49.5914	3.90382	0	0	0
0	53	21.9	147	105	72	4.27667	89	5.4	5.758	240	74	166	154	5.6	0.5	-0.693147	0.109877	-2.2084	6.92308	1.93486	0	1	0
0	62	22.3	132	73	195	5.273	89	5.4	5.758	272	37.6	234.4	201	13.7	2.15713	0.76878	0.474037	-0.746471	29.868	3.39679	0	0	0
0	79	21.8	134	67	82	4.40672	89	5.4	5.758	204	84	120	115.8	4.2	2.28837	0.827838	0.502875	-0.687413	31.6851	3.45585	0	0	0
0	71	26.7	142	81	90	4.49981	89	5.4	5.758	241	74	167	141.1	5.9	3.39176	1.22135	0.74535	-0.293901	46.9628	3.84936	0	0	1
0	58	21.7	128	77	69	4.23411	89	5.4	5.758	220	79	141	130	4.9	4.08151	1.40647	0.896924	-0.108784	56.5132	4.03447	0	1	0
0	81	23.3	174	83	131	4.8752	89	5.4	5.758	208	55	153	128	8	4.28329	1.45472	0.941266	-0.060529	59.3071	4.08273	0	0	1
0	62	26.8	136	84	65	4.17439	89	5.4	5.758	263	85.5	177.5	154.9	4.6	4.37298	1.47545	0.960977	-0.0398049	60.549	4.10345	0	0	0
0	74	20.4	111	59	133	4.89035	89	5.4	5.758	262	65	197	178	10.8	4.75047	1.55824	1.04393	0.0429934	65.7758	4.18625	0	0	1
0	79	22.7	136	78	72	4.27667	89	5.4	5.758	187	60	127	117.6	2.9	4.95702	1.60081	1.08932	0.0855549	68.6357	4.22881	0	0	1
0	53	20.1	117	74	109	4.69135	90	5.4	5.758	269	91	178	157	9.7	0.5	-0.693147	0.111111	-2.19722	6.66667	1.89712	0	1	0
0	70	21.8	126	76	106	4.66344	90	5.4	5.758	249	67.4	181.6	162.7	9.6	1.15542	0.144466	0.256761	-1.35961	15.4056	2.73473	0	1	0
0	68	19.6	106	59	57	4.04305	90	5.4	5.758	197	79	118	111.7	3.6	1.23007	0.207067	0.273348	-1.29701	16.4009	2.79733	0	0	0
0	57	17.8	131	97	65	4.17439	90	5.4	5.758	226	90.1	135.9	121.8	6.3	1.40896	0.342851	0.313102	-1.16123	18.7861	2.93312	0	1	0
0	75	19	101	66	67	4.20469	90	5.4	5.758	211	84	127	123	4.1	2.19127	0.784479	0.486948	-0.719598	29.2169	3.37475	0	0	0
0	52	22	137	88	126	4.83628	90	5.4	5.758	189	47.3	141.7	115.5	8.3	2.45003	0.896098	0.54445	-0.607979	32.667	3.48637	0	0	1
0	77	23.6	127	73	163	5.09375	90	5.4	5.758	223	59	164	134	11.2	2.80163	1.0302	0.622584	-0.473877	37.355	3.62047	0	0	0
0	69	22.2	132	73	120	4.78749	90	5.4	5.758	215	75	140	125.8	8.5	2.92079	1.07185	0.649064	-0.432223	38.9439	3.66212	0	0	1
0	66	21.4	154	92	50	3.91202	90	5.4	5.758	237	76	161	151	3.6	3.75276	1.32249	0.833947	-0.181585	50.0368	3.91276	0	0	0
0	72	22.6	136	80	145	4.97673	90	5.4	5.758	207	78	129	99	7.8	4.58546	1.52289	1.01899	0.0188136	61.1395	4.11316	0	0	1
0	77	19.8	149	74	102	4.62497	90	5.4	5.758	230	79	151	127.5	6.4	5.31085	1.66975	1.18019	0.165675	70.8114	4.26002	0	0	0
0	76	15	140	80	57	4.04305	91	5.4	5.758	277	87	190	174	5.4	0.5	-0.693147	0.112346	-2.18617	6.42857	1.86075	0	0	0
0	78	21.5	133	68	71	4.26268	91	5.4	5.758	228	74	154	136.3	3.9	1.57212	0.452427	0.353242	-1.0406	20.213	3.00633	0	0	0
0	57	19.6	105	59	70	4.2485	91	5.4	5.758	216	67.8	148.2	130.7	5.3	2.07884	0.731811	0.467098	-0.761216	26.728	3.28571	0	0	0
0	56	24.4	143	91	61	4.11087	91	5.4	5.758	204	81	123	108.1	2.9	2.3545	0.856327	0.529035	-0.636701	30.2721	3.41023	0	1	1
0	77	18.9	143	77	58	4.06044	91	5.4	5.758	183	65	118	109.9	3.6	2.44443	0.893814	0.549243	-0.599214	31.4284	3.44771	0	0	1
0	62	20.9	135	82	83	4.41884	91	5.4	5.758	222	62	160	137.9	5.5	2.63586	0.969209	0.592255	-0.523819	33.8896	3.52311	0	0	0
0	69	23.4	130	80	131	4.8752	91	5.4	5.758	183	55.9	127.1	106.5	8.3	2.70342	0.994518	0.607435	-0.49851	34.7583	3.54842	0	1	1
0	59	26.2	143	99	105	4.65396	91	5.4	5.758	238	48	190	164	6.7	2.73411	1.0058	0.61433	-0.487223	35.1528	3.5597	0	0	0
0	62	22.8	108	69	114	4.7362	91	5.4	5.758	202	49.6	152.4	130.3	7.1	2.74196	1.00867	0.616095	-0.484355	35.2538	3.56257	0	1	0
0	70	23.4	139	78	115	4.74493	91	5.4	5.758	225	81	144	133.3	6.2	2.94956	1.08166	0.66274	-0.411372	37.9229	3.63555	0	0	1
0	80	24.8	164	87	60	4.09434	91	5.4	5.758	197	81	116	107.6	3.1	3.08778	1.12745	0.693797	-0.365575	39.7	3.68135	0	0	1
0	73	21.2	157	97	67	4.20469	91	5.4	5.758	202	57.9	144.1	127	4.2	3.87925	1.35564	0.871635	-0.137385	49.8761	3.90954	0	0	0
0	74	24.8	112	76	74	4.30407	91	5.4	5.758	199	54.4	144.6	126.9	4.6	3.98895	1.38353	0.896283	-0.109499	51.2865	3.93743	0	0	0
0	62	22.4	103	55	171	5.14166	91	5.4	5.758	287	34.1	252.9	217.3	14.6	4.61209	1.52868	1.0363	0.0356537	59.2983	4.08258	0	0	1
0	55	25.4	117	79	71	4.26268	91	5.4	5.758	194	90	104	100.1	2.7	5.49741	1.70428	1.23522	0.21125	70.681	4.25818	0	0	1
0	52	22.6	124	73	196	5.27811	91	5.4	5.758	254	56	198	171.7	13.6	5.64212	1.73026	1.26774	0.237232	72.5415	4.28416	0	0	1
0	48	40.7	149	85	282	5.64191	91	5.4	5.758	355	29	326	248.5	21.7	11.1914	2.41515	2.51462	0.922121	143.89	4.96905	0	0	0
0	75	19.4	156	79	48	3.8712	92	5.4	5.758	213	68	145	134	2.6	2.27167	0.820515	0.516034	-0.661584	28.2	3.33932	0	1	0
0	65	21.3	129	81	174	5.15906	92	5.4	5.758	240	48	192	166	13.8	2.83428	1.04179	0.643837	-0.44031	35.1842	3.5606	0	0	0
0	55	20.3	120	68	134	4.89784	92	5.4	5.758	188	64.2	123.8	99.7	9.4	2.96378	1.08647	0.673254	-0.395633	36.7918	3.60527	0	1	1
0	56	18.8	126	82	75	4.31749	92	5.4	5.758	252	91	161	142.1	6.4	2.97714	1.09096	0.676288	-0.391136	36.9576	3.60977	0	0	1
0	74	21.8	130	73	110	4.70048	92	5.4	5.758	179	50.2	128.8	107.9	7.1	3.13949	1.14406	0.713168	-0.338039	38.9729	3.66287	0	1	1
0	62	20.9	130	75	68	4.21951	92	5.4	5.758	176	48	128	117	4.2	3.21	1.16627	0.729185	-0.315828	39.8483	3.68508	0	0	0
0	63	26.1	133	74	127	4.84419	92	5.4	5.758	160	46	114	96.5	4.8	4.02293	1.39201	0.913852	-0.0900868	49.9399	3.91082	0	0	1
0	72	18.3	148	94	70	4.2485	93	5.4	5.758	170	47	123	101	3.6	0.5	-0.693147	0.114815	-2.16443	6	1.79176	0	0	1
0	87	18.1	129	61	88	4.47734	93	5.4	5.758	239	79	160	144	6.5	0.5	-0.693147	0.114815	-2.16443	6	1.79176	0	0	1
0	64	20.8	96	52	116	4.75359	93	5.4	5.758	232	62	170	158.1	7.8	2.30095	0.833321	0.528366	-0.637966	27.6114	3.31823	0	0	0
0	60	23.9	156	96	111	4.70953	93	5.4	5.758	197	51	146	129	5.6	2.83938	1.04359	0.652006	-0.427701	34.0726	3.52849	0	1	1
0	64	19.7	98	59	48	3.8712	93	5.4	5.758	224	81	143	133	3.3	3.08503	1.12656	0.708414	-0.344726	37.0204	3.61147	0	1	1
0	64	24.2	129	75	49	3.89182	93	5.4	5.758	187	71	116	112.4	2.6	3.51484	1.25699	0.807111	-0.214295	42.178	3.7419	0	0	0
0	67	22.1	162	81	207	5.33272	93	5.4	5.758	245	54	191	163.5	12.1	5.82342	1.76189	1.33723	0.290601	69.8811	4.24679	0	0	1
0	72	21.7	164	74	77	4.34381	94	5.4	5.758	217	97	120	114.1	4	1.68074	0.519234	0.390098	-0.941358	19.5183	2.97135	0	0	0
0	63	17.6	135	78	109	4.69135	94	5.4	5.758	172	62.4	109.6	92.5	6.1	1.70033	0.53082	0.394644	-0.929772	19.7457	2.98294	0	0	0
0	73	19.1	155	85	71	4.26268	94	5.4	5.758	179	64	115	109.2	4.1	2.92749	1.07415	0.679468	-0.386446	33.9967	3.52626	0	0	0
0	77	23.7	145	81	90	4.49981	94	5.4	5.758	214	78	136	126.5	5.5	3.14211	1.14489	0.72928	-0.315698	36.489	3.59701	0	0	1
0	74	25	145	86	173	5.15329	94	5.4	5.758	189	62.9	126.1	98.8	8.1	3.78428	1.33086	0.878326	-0.129737	43.9465	3.78297	0	0	1
0	76	21.8	129	76	79	4.36945	94	5.4	5.758	188	53.2	134.8	112.3	4.4	3.84784	1.34751	0.893078	-0.113081	44.6846	3.79963	0	0	0
0	67	18.3	133	85	79	4.36945	94	5.4	5.758	229	80.2	148.8	127.8	5.5	4.6509	1.53706	1.07947	0.0764681	54.0104	3.98918	0	1	1
0	77	31.5	149	69	159	5.0689	94	5.4	5.758	166	38	128	105.2	7.7	13.0107	2.56578	3.01978	1.10518	151.092	5.01789	0	0	0
0	77	22.5	151	88	49	3.89182	95	5.4	5.758	207	94	113	108.4	3	0.993015	-0.0070092	0.23293	-1.45702	11.1714	2.41336	0	0	0
0	64	22	132	89	102	4.62497	95	5.4	5.758	167	64	103	91.6	5.3	2.11096	0.747143	0.495164	-0.702867	23.7483	3.16751	0	0	0
0	61	19.6	135	67	85	4.44265	95	5.4	5.758	233	84	149	140	5.6	2.60408	0.957081	0.610834	-0.492929	29.2959	3.37745	0	0	1
0	50	22.2	130	78	156	5.04986	95	5.4	5.758	232	41.6	190.4	161.7	9.9	4.16347	1.42635	0.976617	-0.0236607	46.8391	3.84672	0	0	0
0	80	24.1	129	75	145	4.97673	95	5.4	5.758	237	66	171	150	10.9	4.28	1.45395	1.00395	0.00394283	48.15	3.87432	0	0	0
0	65	25.1	162	96	91	4.51086	95	5.4	5.758	201	57	144	129	4.3	4.50965	1.50622	1.05782	0.0562098	50.7336	3.92659	0	0	1
0	68	24.3	133	79	122	4.80402	95	5.4	5.758	240	53	187	157.1	6.7	6.40901	1.8577	1.50335	0.407695	72.1014	4.27807	0	0	0
0	64	24.3	124	86	243	5.49306	96	5.4	5.758	217	35	182	139.3	17.1	2.29589	0.831118	0.54421	-0.60842	25.046	3.22071	0	0	0
0	60	23.9	133	88	101	4.61512	96	5.4	5.758	280	58	222	188.3	8.1	2.98979	1.0952	0.708691	-0.344336	32.6159	3.4848	0	0	0
0	60	25.4	140	75	93	4.5326	96	5.4	5.758	242	84	158	133	5.3	3.02286	1.1062	0.71653	-0.333336	32.9766	3.4958	0	0	1
0	68	23.1	115	70	28	3.3322	96	5.4	5.758	194	97.2	96.8	85.7	2.1	3.03118	1.10895	0.718503	-0.330586	33.0674	3.49855	0	0	0
0	65	19.3	124	76	36	3.58352	97	5.4	5.758	218	76.4	141.6	128.6	2.3	2.71236	0.997819	0.649627	-0.431357	28.7191	3.35756	0	1	1
0	66	21.1	125	79	59	4.07754	97	5.4	5.758	207	54.4	152.6	134.3	3.9	2.97314	1.08962	0.712084	-0.339559	31.4803	3.44936	0	0	0
0	61	19.3	127	76	170	5.1358	97	5.4	5.758	225	83	142	124	10.1	3.00823	1.10135	0.720489	-0.327826	31.8518	3.46109	0	0	0
0	67	21.6	112	68	79	4.36945	97	5.4	5.758	180	92	88	76	4.6	3.66532	1.29892	0.877867	-0.13026	38.8093	3.65866	0	0	0
0	72	22	136	75	95	4.55388	98	5.4	5.758	176	49	127	110	3.6	3.69862	1.30796	0.894975	-0.110959	38.043	3.63872	0	1	1
0	78	23.8	136	82	104	4.64439	98	5.4	5.758	203	54	149	130	5.5	5.15794	1.64054	1.24809	0.221618	53.0531	3.97129	0	1	1
0	59	30.2	144	98	110	4.70048	98	5.4	5.758	278	77	201	187	8	10.41	2.34277	2.51896	0.923847	107.074	4.67352	0	1	1
0	66	23.6	125	89	57	4.04305	99	5.4	5.758	215	74	141	130	3.3	2.12	0.751416	0.518222	-0.657351	21.2	3.054	0	0	1
0	74	22.7	140	62	73	4.29046	99	5.4	5.758	222	67.3	154.7	138.9	5	2.18696	0.78251	0.534589	-0.626257	21.8696	3.0851	0	0	1
0	68	24.6	120	69	60	4.09434	99	5.4	5.758	215	67.2	147.8	130.2	3.1	2.50674	0.918982	0.612758	-0.489786	25.0674	3.22157	0	1	1
0	73	23.3	144	83	71	4.26268	99	5.4	5.758	208	58	150	132.3	3.3	2.9614	1.08566	0.723898	-0.323104	29.614	3.38825	0	0	0
0	64	18.5	112	64	97	4.57471	99	5.4	5.758	245	72	173	161.5	8.6	3.21498	1.16782	0.785883	-0.240947	32.1498	3.4704	0	0	1
0	72	23.3	136	69	76	4.33073	99	5.4	5.758	218	66.8	151.2	135.9	3.6	3.51897	1.25817	0.860193	-0.150598	35.1897	3.56075	0	0	1
0	76	24	136	81	68	4.21951	100	5.4	5.758	215	71	144	126.6	4.3	2.75684	1.01408	0.680701	-0.384632	26.8233	3.28927	0	0	0
0	77	24.9	128	78	104	4.64439	100	5.4	5.758	230	80	150	140.3	6.2	3.08797	1.12751	0.762461	-0.271204	30.0451	3.4027	0	0	0
0	72	16.8	118	63	104	4.64439	100	5.4	5.758	211	67.4	143.6	122.7	6.3	3.16169	1.15111	0.780664	-0.24761	30.7624	3.42629	0	0	1
0	83	20.1	130	85	140	4.94164	100	5.4	5.758	216	69	147	125.6	9.6	3.62938	1.28906	0.896143	-0.109655	35.3129	3.56425	0	0	0
0	71	23.6	134	77	85	4.44265	100	5.4	5.758	233	64.2	168.8	148.4	6.3	11.037	2.40126	2.72519	1.00254	107.387	4.67644	0	0	1
0	58	20.1	118	67	80	4.38203	101	5.4	5.758	169	54	115	101	4.7	2.00143	0.693862	0.499122	-0.694905	18.9609	2.94238	0	0	0
0	82	23.3	167	94	96	4.56435	101	5.4	5.758	194	60	134	114.8	5.6	2.56602	0.942355	0.63992	-0.446412	24.3096	3.19087	0	0	1
0	72	23.1	148	81	61	4.11087	101	5.4	5.758	210	70	140	122.1	6.7	4.16168	1.42592	1.03785	0.0371523	39.4264	3.67444	0	0	0
0	70	24	126	75	128	4.85203	101	5.4	5.758	195	51	144	125	7.1	4.87907	1.58495	1.21675	0.196187	46.2227	3.83347	0	0	1
0	59	26.9	106	71	200	5.29832	101	5.4	5.758	285	74	211	174.6	15.1	5.29027	1.66587	1.3193	0.277104	50.1184	3.91439	0	0	0
0	57	25	125	91	156	5.04986	101	5.4	5.758	170	37	133	107.2	7.2	6.37841	1.85292	1.59066	0.464152	60.427	4.10144	0	0	0
0	62	21.5	117	83	86	4.45435	101	5.4	5.758	200	62.8	137.2	120.7	5.8	6.47116	1.86736	1.61379	0.478589	61.3057	4.11587	0	0	0
0	67	26.7	145	106	97	4.57471	101	5.4	5.758	229	74.7	154.3	130.9	5.8	7.67883	2.03847	1.91497	0.6497	72.7468	4.28698	0	1	1
0	72	21.7	112	76	135	4.90527	102	5.4	5.758	247	66	181	161	7.4	0.5	-0.693147	0.125926	-2.07206	4.61538	1.5294	0	0	1
0	70	18.7	125	80	63	4.14313	102	5.4	5.758	207	74	133	127	4.7	5.31141	1.66986	1.33769	0.290942	49.0284	3.8924	0	0	0
0	56	27.5	153	102	86	4.45435	102	5.4	5.758	262	73	189	161.2	5.8	10.846	2.3838	2.73159	1.00488	100.117	4.60634	0	0	0
0	61	24.5	126	76	500	6.21461	102	5.4	5.758	210	34.1	175.9	114	26.6	23.1125	3.14037	5.82093	1.76146	213.346	5.36292	0	0	0
0	73	24.4	134	88	114	4.7362	103	5.4	5.758	238	72	166	139	6.7	2.2225	0.798631	0.565228	-0.570527	20.0025	2.99586	0	0	1
0	86	19.3	154	87	79	4.36945	103	5.4	5.758	182	73	109	95.9	4.3	2.85937	1.0506	0.727199	-0.318555	25.7344	3.24783	0	0	1
0	62	23.5	129	76	191	5.25227	103	5.4	5.758	190	39	151	120	13.1	3.00224	1.09936	0.763532	-0.269801	27.0201	3.29658	0	0	0
0	72	28	122	69	66	4.18965	103	5.4	5.758	140	54	86	81.2	2.2	3.30537	1.19555	0.840625	-0.173609	29.7483	3.39277	0	0	0
0	85	17.2	130	66	83	4.41884	104	5.4	5.758	165	62	103	95	3.3	0.5	-0.693147	0.128395	-2.05264	4.39024	1.47938	0	0	0
0	72	20.2	140	82	101	4.61512	104	5.4	5.758	215	74	141	126	4.8	2.21726	0.796272	0.56937	-0.563224	19.4686	2.9688	0	1	1
0	74	27.4	124	74	98	4.58497	104	5.4	5.758	201	53.3	147.7	124.7	5.5	2.31445	0.839171	0.594327	-0.520325	20.322	3.0117	0	0	0
0	67	23.2	136	95	66	4.18965	104	5.4	5.758	227	88.4	138.6	125	4.2	3.50096	1.25304	0.899013	-0.106458	30.7402	3.42557	0	1	1
0	77	20.1	146	74	184	5.21494	105	5.4	5.758	214	69	145	113.5	10.3	2.89039	1.06139	0.749361	-0.288534	24.7748	3.20983	0	0	0
0	69	24	150	84	80	4.38203	105	5.4	5.758	232	77	155	136.6	5.5	4.49301	1.50252	1.16485	0.152596	38.5115	3.65096	0	1	1
0	73	23	115	65	237	5.46806	105	5.4	5.758	229	53.8	175.2	140.9	17.7	12.5364	2.52864	3.25018	1.17871	107.455	4.67707	0	0	1
0	66	24.3	154	102	101	4.61512	106	5.4	5.758	213	64	149	130	5.2	10.4719	2.34869	2.74078	1.00824	87.6713	4.47359	0	1	1
0	70	25.6	146	79	147	4.99043	107	5.4	5.758	204	34	170	135.7	9.1	3.05881	1.11803	0.80813	-0.213032	25.0266	3.21994	0	0	0
0	54	23.7	118	79	108	4.68213	107	5.4	5.758	277	72	205	183.5	11.1	3.54272	1.2649	0.935978	-0.0661631	28.9859	3.36681	0	0	0
0	71	25.1	91	53	158	5.0626	107	5.4	5.758	219	68.3	150.7	131.1	7.7	4.4703	1.49746	1.18104	0.166398	36.5752	3.59937	0	0	1
0	69	23.6	124	65	88	4.47734	107	5.4	5.758	192	57.9	134.1	115.2	5	5.38708	1.684	1.42325	0.352945	44.0761	3.78592	0	0	1
0	61	24.1	140	78	144	4.96981	107	5.4	5.758	210	60.3	149.7	123.3	9.6	5.94321	1.78225	1.57018	0.451191	48.6263	3.88416	0	0	1
0	61	21.5	139	79	89	4.48864	107	5.4	5.758	253	98	155	138	7.5	7.80996	2.0554	2.06337	0.724342	63.8997	4.15731	0	0	1
0	78	17	137	79	92	4.52179	108	5.4	5.758	201	80	121	110	4.8	9.02016	2.19946	2.40538	0.877706	72.1613	4.2789	0	0	0
0	84	21	160	76	84	4.43082	110	5.4	5.758	206	56.3	149.7	123.6	5	13.9686	2.63681	3.79394	1.33341	106.994	4.67277	0	0	0
0	75	25.9	130	60	114	4.7362	110	5.4	5.758	181	60	121	108	5.4	14.8533	2.69822	4.03422	1.39481	113.77	4.73418	0	0	1
0	69	21.9	153	91	264	5.57595	111	5.4	5.758	229	45.1	183.9	141.4	22	21.0746	3.04807	5.77601	1.75371	158.06	5.06297	0	0	1
0	74	22.2	98	50	78	4.35671	114	5.4	5.758	180	59.5	120.5	103.5	4.3	11.4996	2.44231	3.23692	1.17462	81.1736	4.39659	0	0	0
1	72	18.6	107	77	102	4.62497	80	5.4	5.758	181	65	116	103	5.6	0.5	-0.693147	0.0987654	-2.31501	10.5882	2.35974	0	1	0
1	87	26.8	154	93	46	3.82864	81	5.4	5.758	152	35.7	116.3	95.4	1.8	1.69674	0.528709	0.339348	-1.08073	33.9348	3.52444	0	1	1
1	68	20.4	119	74	44	3.78419	82	5.4	5.758	181	67	114	105	2.5	0.5	-0.693147	0.101235	-2.29032	9.47368	2.24852	1	1	0
1	76	22.1	124	72	97	4.57471	82	5.4	5.758	195	37.5	157.5	132.1	6.1	2.6978	0.992438	0.546222	-0.60473	51.1163	3.9341	0	0	1
1	67	21	142	80	76	4.33073	84	5.4	5.758	170	50	120	112	3.5	0.5	-0.693147	0.103704	-2.26622	8.57143	2.14843	0	1	1
1	69	22.4	143	78	148	4.99721	85	5.4	5.758	177	40.3	136.7	113.6	7	3.88177	1.35629	0.814693	-0.204944	63.5199	4.15135	0	1	0
1	58	21.3	115	77	103	4.63473	86	5.4	5.758	210	64	146	129	6.4	0.5	-0.693147	0.106173	-2.24269	7.82609	2.05746	0	1	0
1	48	23.3	120	73	101	4.61512	86	5.4	5.758	183	45.1	137.9	116.8	6.7	2.63442	0.968662	0.559407	-0.580878	41.2343	3.71927	1	0	0
1	67	22	127	68	231	5.44242	86	5.4	5.758	185	33.2	151.8	116	16.5	3.63743	1.29128	0.772393	-0.258262	56.9337	4.04189	0	0	0
1	66	23.7	89	53	55	4.00733	87	5.4	5.758	146	50.3	95.7	83.5	4	2.47518	0.906313	0.531705	-0.631666	37.1277	3.61436	0	0	0
1	71	25.9	145	78	120	4.78749	87	5.4	5.758	198	52	146	126.6	5.9	4.39963	1.48152	0.945107	-0.0564575	65.9945	4.18957	1	1	1
1	65	23.4	127	77	88	4.47734	89	5.4	5.758	172	55	117	108	3.7	2.66925	0.981797	0.586576	-0.533454	36.9588	3.6098	1	0	1
1	67	20.1	147	93	96	4.56435	89	5.4	5.758	198	64	134	122.8	5.4	2.72708	1.00323	0.599285	-0.512018	37.7596	3.63124	0	0	1
1	90	22.2	123	61	153	5.03044	89	5.4	5.758	144	35.4	108.6	80.8	10.3	3.26189	1.18231	0.716811	-0.332944	45.1646	3.81031	0	1	0
1	75	18	121	74	62	4.12713	90	5.4	5.758	177	57	120	107	3.2	0.5	-0.693147	0.111111	-2.19722	6.66667	1.89712	1	0	0
1	61	20.3	101	67	98	4.58497	90	5.4	5.758	207	52.8	154.2	127.6	7	1.43473	0.360977	0.318829	-1.1431	19.1297	2.95124	1	0	0
1	49	18.7	105	62	98	4.58497	90	5.4	5.758	173	65	108	89.6	7.1	1.44634	0.369037	0.321409	-1.13504	19.2845	2.9593	1	1	0
1	76	24.5	137	75	106	4.66344	90	5.4	5.758	213	51.8	161.2	134	4.3	1.59971	0.46982	0.35549	-1.03426	21.3294	3.06009	0	1	1
1	76	24.1	144	73	124	4.82028	90	5.4	5.758	197	37	160	137	6.6	2.04786	0.716796	0.45508	-0.787281	27.3048	3.30706	0	0	0
1	59	22.5	113	86	191	5.25227	90	5.4	5.758	264	47	217	186	13.6	2.12264	0.752659	0.471697	-0.751419	28.3018	3.34293	0	1	0
1	77	22.7	111	66	117	4.76217	90	5.4	5.758	198	68	130	112.7	6.5	2.2148	0.795164	0.492178	-0.708914	29.5307	3.38543	0	0	1
1	72	24.3	140	72	268	5.59099	90	5.4	5.758	228	39.5	188.5	148.3	18.2	7.61499	2.03012	1.69222	0.526041	101.533	4.62039	1	1	0
1	70	19.7	133	73	63	4.14313	91	5.4	5.758	140	58	82	74	2.4	0.5	-0.693147	0.112346	-2.18617	6.42857	1.86075	0	0	1
1	54	21.6	103	74	82	4.40672	91	5.4	5.758	222	57	165	150	6.2	0.5	-0.693147	0.112346	-2.18617	6.42857	1.86075	0	0	0
1	66	18	116	80	81	4.39445	91	5.4	5.758	227	94.4	132.6	116.6	5.5	1.7954	0.58523	0.403412	-0.907797	23.0838	3.13913	0	1	0
1	64	21	129	80	64	4.15888	92	5.4	5.758	203	74	129	118	3.5	0.5	-0.693147	0.11358	-2.17525	6.2069	1.82566	0	1	0
1	64	23.3	120	87	60	4.09434	92	5.4	5.758	186	54	132	123	3.7	0.5	-0.693147	0.11358	-2.17525	6.2069	1.82566	0	1	1
1	70	22	115	69	116	4.75359	92	5.4	5.758	212	62	150	130	6.7	0.5	-0.693147	0.11358	-2.17525	6.2069	1.82566	0	1	0
1	68	23	146	82	60	4.09434	92	5.4	5.758	194	86	108	98.8	3.4	1.59569	0.467304	0.362477	-1.01479	19.8085	2.98611	0	1	1
1	78	19.6	133	75	52	3.95124	92	5.4	5.758	153	70	83	75	2.1	2.83	1.04028	0.642864	-0.441822	35.131	3.55908	0	1	0
1	59	26.3	112	76	72	4.27667	92	5.4	5.758	195	50.8	144.2	125.1	4.7	3.96616	1.3778	0.900954	-0.104301	49.2351	3.89661	0	0	1
1	63	19.5	142	82	72	4.27667	92	5.4	5.758	181	54	127	107.5	3.5	4.58181	1.52209	1.04081	0.0399958	56.8776	4.0409	1	1	0
1	70	27.1	134	90	95	4.55388	92	5.4	5.758	131	43	88	74	3.1	4.61	1.52823	1.04721	0.0461294	57.2276	4.04704	0	1	1
1	70	22.5	140	89	78	4.35671	93	5.4	5.758	185	56	129	118	3.8	2.08855	0.736469	0.479592	-0.734819	25.0626	3.22138	0	1	1
1	83	21.2	164	88	146	4.98361	93	5.4	5.758	189	93	96	77	7.7	3.53067	1.26149	0.810746	-0.209801	42.368	3.74639	1	1	1
1	92	18.6	135	81	61	4.11087	94	5.4	5.758	175	58	117	108	3.3	0.5	-0.693147	0.116049	-2.15374	5.80645	1.75897	0	0	1
1	65	24.4	115	79	47	3.85015	94	5.4	5.758	235	93	142	132	4.7	0.5	-0.693147	0.116049	-2.15374	5.80645	1.75897	0	1	1
1	77	22.1	107	67	62	4.12713	94	5.4	5.758	108	43	65	53.7	1.6	0.710883	-0.341248	0.164995	-1.80184	8.25541	2.11087	0	1	0
1	80	23.6	127	56	44	3.78419	94	5.4	5.758	153	44.1	108.9	92.5	1.4	0.71097	-0.341125	0.165015	-1.80172	8.25642	2.11099	0	0	0
1	77	27	140	82	95	4.55388	94	5.4	5.758	180	42	138	117	4.4	10.7029	2.37052	2.48413	0.909924	124.292	4.82263	0	0	1
1	78	23.9	116	80	77	4.34381	95	5.4	5.758	178	73	105	89.8	4	1.20843	0.18932	0.283458	-1.26069	13.5948	2.60969	0	1	1
1	69	19.4	150	84	49	3.89182	95	5.4	5.758	205	83.7	121.3	108.3	3.8	1.80565	0.590922	0.423548	-0.859089	20.3136	3.01129	0	1	0
1	42	27.6	112	76	43	3.7612	95	5.4	5.758	180	67.6	112.4	100.5	3.8	1.96267	0.674307	0.46038	-0.775703	22.0801	3.09468	0	0	1
1	67	25.4	139	94	97	4.57471	95	5.4	5.758	194	59.5	134.5	118.5	3.7	1.99511	0.690699	0.467989	-0.759311	22.445	3.11107	0	1	1
1	74	24.6	131	73	242	5.48894	95	5.4	5.758	222	43.4	178.6	138.2	19.8	2.36793	0.862016	0.55544	-0.587995	26.6392	3.28238	0	1	1
1	61	17.4	135	94	56	4.02535	96	5.4	5.758	176	105	71	58	3	0.5	-0.693147	0.118519	-2.13269	5.45455	1.69645	1	1	0
1	71	20.8	127	84	121	4.79579	96	5.4	5.758	231	60	171	152	6.5	0.5	-0.693147	0.118519	-2.13269	5.45455	1.69645	0	1	1
1	79	20.7	140	80	97	4.57471	96	5.4	5.758	202	58.8	143.2	118.8	4.3	3.57476	1.2739	0.84735	-0.165641	38.9974	3.66349	0	0	0
1	74	24.8	111	70	55	4.00733	96	5.4	5.758	173	49.8	123.2	109.1	2.7	3.70557	1.30984	0.878356	-0.129703	40.4243	3.69943	0	1	1
1	69	24.9	140	91	156	5.04986	96	5.4	5.758	170	50	120	97.5	9.6	4.40587	1.48294	1.04435	0.0433994	48.0641	3.87253	0	1	1
1	80	24.7	143	85	139	4.93447	96	5.4	5.758	214	75	139	120.5	5.8	5.28576	1.66502	1.25292	0.225477	57.6628	4.05461	0	1	1
1	74	19.2	123	75	94	4.54329	96	5.4	5.758	184	72	112	105.9	3.3	8.03134	2.08335	1.90372	0.643812	87.6146	4.47295	0	0	0
1	68	19.5	97	57	43	3.7612	97	5.4	5.758	157	54	103	94	2.3	0.5	-0.693147	0.119753	-2.12232	5.29412	1.6666	0	0	0
1	66	17.7	138	86	57	4.04305	97	5.4	5.758	231	90	141	129.3	3.6	0.850532	-0.161893	0.203708	-1.59107	9.00564	2.19785	0	1	1
1	57	19.6	125	76	47	3.85015	97	5.4	5.758	165	58	107	95	3.2	1.12806	0.120495	0.270176	-1.30868	11.9441	2.48024	1	0	0
1	68	23.2	128	75	109	4.69135	97	5.4	5.758	155	64	91	76	5.3	2.42009	0.883805	0.579627	-0.545371	25.6245	3.24355	1	1	0
1	71	23.7	124	83	102	4.62497	97	5.4	5.758	205	58	147	125.9	5.9	2.47476	0.906142	0.59272	-0.523034	26.2033	3.26589	0	1	1
1	61	22	118	77	71	4.26268	97	5.4	5.758	137	48	89	75.9	2.5	3.34545	1.2076	0.801257	-0.221574	35.4224	3.56735	0	1	0
1	58	23	129	79	72	4.27667	97	5.4	5.758	193	57.2	135.8	116	5	3.98367	1.3822	0.954114	-0.0469721	42.1801	3.74195	0	1	1
1	45	25.1	134	81	195	5.273	98	5.4	5.758	200	56	144	113.8	13.7	1.84261	0.611181	0.445865	-0.807739	18.9525	2.94194	1	1	0
1	59	21	131	93	91	4.51086	98	5.4	5.758	186	55	131	118	3.7	2.13	0.756122	0.515407	-0.662798	21.9086	3.08688	0	0	1
1	79	24.8	130	73	98	4.58497	98	5.4	5.758	201	57.5	143.5	118.3	6.7	3.16621	1.15254	0.766146	-0.266383	32.5668	3.48329	0	0	0
1	84	24.8	126	68	201	5.3033	98	5.4	5.758	174	43	131	98.9	10.2	4.43746	1.49008	1.07376	0.0711623	45.6424	3.82084	0	1	1
1	63	24.3	122	88	90	4.49981	98	5.4	5.758	190	51.1	138.9	124.8	4.7	4.7143	1.5506	1.14074	0.131681	48.49	3.88136	0	1	1
1	73	24	144	79	71	4.26268	99	5.4	5.758	228	65	163	141.5	4.8	2.87645	1.05656	0.703131	-0.352212	28.7645	3.35914	0	1	1
1	54	30.1	122	76	87	4.46591	99	5.4	5.758	170	44.3	125.7	106.7	4.5	2.99751	1.09778	0.732724	-0.310986	29.9751	3.40037	0	0	0
1	78	20.5	121	68	238	5.47227	99	5.4	5.758	245	59	186	158.5	14.1	3.63924	1.29177	0.889591	-0.116993	36.3924	3.59436	0	0	0
1	77	19.9	142	85	110	4.70048	100	5.4	5.758	242	51	191	174	9.1	0.5	-0.693147	0.123457	-2.09186	4.86486	1.58204	0	1	1
1	73	24.7	161	89	105	4.65396	100	5.4	5.758	190	58.7	131.3	109.5	4.2	24.3042	3.19065	6.00103	1.79193	236.473	5.46583	0	0	0
1	69	28.2	138	100	81	4.39445	101	5.4	5.758	195	81	114	101.2	4.3	1.9687	0.677372	0.490959	-0.711394	18.6508	2.92589	0	1	1
1	71	18	138	92	63	4.14313	101	5.4	5.758	205	67	138	124.1	4.7	2.01841	0.702309	0.503356	-0.686458	19.1217	2.95083	0	0	0
1	72	21.7	139	89	72	4.27667	101	5.4	5.758	202	50.1	151.9	134.1	5	4.80685	1.57004	1.19874	0.181275	45.5386	3.81856	0	0	0
1	69	19.6	111	79	86	4.45435	102	5.4	5.758	218	116.7	101.3	86.9	5.2	1.314	0.273076	0.330933	-1.10584	12.1292	2.49562	0	1	1
1	67	20.9	122	74	51	3.93183	102	5.4	5.758	211	99	112	109.7	2.4	3.17223	1.15443	0.798931	-0.224481	29.2821	3.37698	0	1	0
1	52	21.3	130	89	80	4.38203	102	5.4	5.758	186	68	118	107.5	4	3.61441	1.28493	0.910296	-0.0939859	33.3638	3.50747	0	1	1
1	63	29.4	152	95	137	4.91998	102	5.4	5.758	197	58	139	124.7	6.4	3.76657	1.32617	0.948618	-0.0527489	34.7684	3.54871	0	1	1
1	72	22.3	128	81	111	4.70953	103	5.4	5.758	199	65	134	121.3	5.7	2.17226	0.775766	0.55245	-0.593392	19.5503	2.97299	0	1	0
1	61	21.5	124	86	71	4.26268	104	5.4	5.758	186	61.8	124.2	110.1	4.3	1.89322	0.638278	0.48616	-0.721218	16.6234	2.81081	0	1	0
1	61	28.2	142	95	227	5.42495	104	5.4	5.758	193	40.6	152.4	117.3	15.5	2.13881	0.76025	0.549226	-0.599246	18.7798	2.93278	0	1	1
1	61	23.5	172	101	142	4.95583	104	5.4	5.758	269	74.2	194.8	172	8.9	2.21029	0.793125	0.567581	-0.566371	19.4075	2.96566	0	1	1
1	76	19	131	84	77	4.34381	104	5.4	5.758	206	65	141	118.2	4.2	2.95019	1.08187	0.75758	-0.277626	25.9041	3.2544	0	1	1
1	59	22.3	151	94	138	4.92725	104	5.4	5.758	211	68	143	125.7	6.4	3.3043	1.19522	0.848512	-0.164271	29.0134	3.36776	0	1	0
1	82	24.9	146	82	101	4.61512	104	5.4	5.758	175	50	125	106	4.7	4.71034	1.54976	1.20957	0.190263	41.3591	3.72229	0	1	1
1	77	24.6	139	88	108	4.68213	105	5.4	5.758	247	104	143	120.7	5.8	3.76665	1.32619	0.976538	-0.0237414	32.2855	3.47462	0	1	1
1	74	26.9	167	95	85	4.44265	105	5.4	5.758	206	54.5	151.5	131	6.1	5.19085	1.6469	1.34578	0.29697	44.493	3.79533	0	0	1
1	74	23.1	124	70	153	5.03044	106	5.4	5.758	226	40.9	185.1	151.1	9.1	13.6124	2.61098	3.56276	1.27053	113.964	4.73589	0	0	0
1	67	23.5	113	72	69	4.23411	107	5.4	5.758	212	45.5	166.5	150.4	3.7	4.09742	1.41036	1.08253	0.0792989	33.5243	3.51227	0	1	1
1	76	20.5	164	86	119	4.77912	108	5.4	5.758	196	63	133	120	5.9	1.46336	0.380735	0.390229	-0.941021	11.7069	2.46018	0	1	0
1	72	19.1	116	80	46	3.82864	108	5.4	5.758	204	74.9	129.1	114.5	2.5	2.01246	0.699356	0.536655	-0.6224	16.0996	2.7788	0	1	1
1	56	19.9	136	89	183	5.20949	108	5.4	5.758	165	39	126	99	12.7	4.86285	1.58162	1.29676	0.259868	38.9028	3.66107	1	1	0
1	72	27	124	78	82	4.40672	108	5.4	5.758	200	80	120	98.3	3.3	13.7544	2.62136	3.66785	1.29961	110.036	4.7008	0	0	0
1	65	20.8	145	71	101	4.61512	109	5.4	5.758	188	96	92	80	5.1	1.03961	0.0388411	0.279795	-1.2737	8.13604	2.0963	1	1	0
1	54	25	126	77	122	4.80402	109	5.4	5.758	203	60	143	119.5	7.5	3.14234	1.14497	0.845717	-0.167571	24.5922	3.20243	0	1	1
1	63	24.6	136	86	49	3.89182	110	5.4	5.758	221	82.9	138.1	122.8	2.1	3.21931	1.16917	0.87438	-0.13424	24.6585	3.20512	0	1	1
1	70	22.6	121	72	72	4.27667	110	5.4	5.758	153	47.8	105.2	88	4.3	4.8697	1.58303	1.32263	0.279625	37.2998	3.61899	0	1	0
1	67	19.1	130	86	56	4.02535	111	5.4	5.758	168	91	77	70	2.6	0.5	-0.693147	0.137037	-1.9875	3.75	1.32176	1	1	0
1	53	24.6	103	72	127	4.84419	111	5.4	5.758	259	77.3	181.7	161.6	7.8	1.80924	0.592904	0.495865	-0.701453	13.5693	2.60781	0	1	1
1	73	22.5	133	80	68	4.21951	112	5.4	5.758	235	53	182	172	4	5.57	1.7174	1.54035	0.432007	40.9224	3.71168	0	1	0
1	59	30.3	144	83	157	5.05625	114	5.4	5.758	254	50	204	167.7	11.8	6.57523	1.88331	1.85081	0.615621	46.4134	3.83759	0	1	1
1	94	21.9	136	78	94	4.54329	115	5.4	5.758	162	52	110	91.5	1.8	7.3908	2.00024	2.09862	0.741281	51.1671	3.9351	0	1	0
1	74	24	153	79	72	4.27667	117	5.4	5.758	196	70.4	125.6	109.5	3.1	6.46425	1.86629	1.86745	0.624573	43.095	3.76341	0	1	1
1	71	26.2	126	69	91	4.51086	117	5.4	5.758	206	48	158	139.5	4.8	9.04301	2.20199	2.61243	0.960279	60.2867	4.09911	0	0	1
1	61	23.1	113	71	197	5.2832	117	5.4	5.758	149	46	103	77	8.8	10.17	2.31944	2.938	1.07773	67.8	4.21656	1	1	0
1	72	21	134	85	84	4.43082	122	5.4	5.758	187	84	103	89.8	4.5	5.8312	1.76322	1.75656	0.563357	35.5802	3.57179	0	1	0
0	61	17.1	127	77	90	4.49981	73	5.5	5.86	202	76	126	115	4.5	0.5	-0.693147	0.0901235	-2.40657	18	2.89037	0	0	0
0	65	18	107	63	69	4.23411	77	5.5	5.86	197	69.6	127.4	109.7	4.4	1.30435	0.265703	0.247987	-1.39438	33.5404	3.51275	0	1	0
0	43	24.9	156	97	76	4.33073	78	5.5	5.86	194	68	126	114.1	3.2	7.25734	1.98201	1.39771	0.334835	174.176	5.16007	0	0	0
0	85	20.6	139	72	89	4.48864	79	5.5	5.86	226	71	155	134.7	5.4	3.45542	1.23995	0.674021	-0.394494	77.747	4.35346	0	0	0
0	51	22.3	105	73	67	4.20469	82	5.5	5.86	246	67	179	173	5.5	0.5	-0.693147	0.101235	-2.29032	9.47368	2.24852	0	1	0
0	68	18.4	113	62	148	4.99721	82	5.5	5.86	217	66	151	134.8	10	1.19624	0.17918	0.242201	-1.41799	22.6655	3.12085	0	1	1
0	81	21.1	131	65	68	4.21951	82	5.5	5.86	162	48.8	113.2	95	3.8	1.52756	0.423674	0.309285	-1.17349	28.9433	3.36534	0	0	0
0	71	23	126	86	55	4.00733	82	5.5	5.86	245	73.7	171.3	156.1	4.6	2.38051	0.867316	0.48198	-0.729852	45.1044	3.80898	0	0	0
0	58	23	111	72	210	5.34711	83	5.5	5.86	297	75	222	197	18.7	2.20682	0.79155	0.452261	-0.793496	39.7227	3.68192	0	0	0
0	77	21.3	107	62	81	4.39445	83	5.5	5.86	195	56	139	126	3.7	2.5225	0.92525	0.516957	-0.659796	45.405	3.81562	0	0	1
0	72	23.6	144	81	78	4.35671	83	5.5	5.86	183	74	109	90.5	4.6	2.60611	0.957859	0.534092	-0.627187	46.91	3.84823	0	1	1
0	59	18.5	136	78	78	4.35671	83	5.5	5.86	236	62	174	161.2	5.2	3.04921	1.11488	0.6249	-0.470163	54.8858	4.00526	0	0	1
0	72	23.4	124	72	144	4.96981	83	5.5	5.86	208	65	143	128	6.5	6.02494	1.79591	1.23474	0.210862	108.449	4.68628	0	0	1
0	61	23	135	86	139	4.93447	83	5.5	5.86	198	47.6	150.4	118.9	9.6	6.98112	1.94321	1.4307	0.358164	125.66	4.83358	0	0	0
0	88	23.7	139	71	99	4.59512	84	5.5	5.86	196	50	146	121.4	5.4	2.6991	0.992919	0.559814	-0.580151	46.2703	3.8345	0	0	1
0	75	18.3	120	66	143	4.96284	84	5.5	5.86	164	52	112	93	6.6	2.83	1.04028	0.586963	-0.532794	48.5143	3.88186	0	0	0
0	57	21.4	95	54	70	4.2485	85	5.5	5.86	154	56	98	84	2.2	4.11665	1.41504	0.863989	-0.146195	67.3634	4.2101	0	0	0
0	70	26.1	121	70	187	5.23111	85	5.5	5.86	150	53	97	76	8.9	8.31736	2.11834	1.74562	0.557109	136.102	4.91341	0	0	0
0	78	23.1	93	58	76	4.33073	86	5.5	5.86	170	37	133	119	3.9	0.5	-0.693147	0.106173	-2.24269	7.82609	2.05746	0	1	1
0	66	21.9	132	80	51	3.93183	86	5.5	5.86	201	66	135	128	3.5	0.5	-0.693147	0.106173	-2.24269	7.82609	2.05746	0	0	1
0	53	22.8	152	96	126	4.83628	86	5.5	5.86	293	75	218	183.9	12.3	1.33768	0.29094	0.284051	-1.2586	20.9377	3.04155	0	0	1
0	60	21.4	110	66	90	4.49981	87	5.5	5.86	239	82	157	145	5.4	0.5	-0.693147	0.107407	-2.23113	7.5	2.0149	0	0	0
0	62	18.4	103	50	47	3.85015	87	5.5	5.86	231	70	161	151	3.5	0.5	-0.693147	0.107407	-2.23113	7.5	2.0149	0	0	1
0	66	15.1	102	54	59	4.07754	87	5.5	5.86	222	68	154	139.2	4.6	1.68046	0.51907	0.360989	-1.01891	25.207	3.22712	0	0	0
0	68	19.7	130	77	69	4.23411	87	5.5	5.86	198	67.4	130.6	118	3.4	1.83049	0.604581	0.393215	-0.933398	27.4573	3.31263	0	1	0
0	59	21.4	130	76	75	4.31749	87	5.5	5.86	203	73	130	120	3.9	2.06171	0.723536	0.442886	-0.814443	30.9256	3.43159	0	0	1
0	72	22.3	121	76	75	4.31749	87	5.5	5.86	289	64	225	207	4.8	2.7787	1.02198	0.596905	-0.515997	41.6804	3.73003	1	0	0
0	62	23.2	136	88	70	4.2485	87	5.5	5.86	177	44.5	132.5	114.3	4	3.61823	1.28599	0.77725	-0.251994	54.2735	3.99404	0	0	1
0	60	24.3	106	77	79	4.36945	87	5.5	5.86	159	58	101	87.4	3.5	4.17974	1.43025	0.897871	-0.107729	62.6961	4.1383	0	0	1
0	66	26.3	200	108	101	4.61512	87	5.5	5.86	168	43.3	124.7	106.1	6.2	4.55436	1.51608	0.978343	-0.0218946	68.3154	4.22413	0	0	1
0	74	22.7	130	66	73	4.29046	87	5.5	5.86	211	61.7	149.3	130.3	4.4	4.95504	1.60041	1.06442	0.0624264	74.3256	4.30846	0	0	1
0	73	20.8	120	68	156	5.04986	87	5.5	5.86	192	52	140	122	8.3	5.2582	1.65979	1.12954	0.121809	78.8729	4.36784	0	0	0
0	70	19.5	140	70	63	4.14313	88	5.5	5.86	196	64	132	121	3.2	0.5	-0.693147	0.108642	-2.2197	7.2	1.97408	0	0	0
0	63	21.4	94	64	82	4.40672	88	5.5	5.86	214	64	150	137	4.8	0.5	-0.693147	0.108642	-2.2197	7.2	1.97408	0	0	0
0	73	20.7	112	74	43	3.7612	88	5.5	5.86	247	95.6	151.4	137.9	4.6	1.82702	0.602688	0.396983	-0.923863	26.3091	3.26992	0	0	1
0	51	19.1	139	81	88	4.47734	88	5.5	5.86	307	107.5	199.5	183.3	9.2	2.0148	0.700519	0.437783	-0.826031	29.0131	3.36775	0	0	1
0	61	24.7	136	83	105	4.65396	88	5.5	5.86	187	55.1	131.9	108.7	6	2.58882	0.951201	0.562508	-0.57535	37.279	3.61843	0	0	0
0	70	31.8	117	64	174	5.15906	88	5.5	5.86	243	54.2	188.8	169	7.9	2.75012	1.01165	0.597557	-0.514905	39.6018	3.67887	0	1	1
0	76	26.6	120	78	96	4.56435	88	5.5	5.86	179	66	113	102	5.2	3.59693	1.28008	0.781554	-0.246471	51.7957	3.94731	0	0	1
0	77	25.1	145	91	69	4.23411	88	5.5	5.86	235	49	186	172	4	3.77	1.32708	0.81916	-0.199475	54.288	3.9943	0	0	1
0	68	24.2	130	86	120	4.78749	88	5.5	5.86	166	56	110	100.5	6.4	3.88803	1.3579	0.844807	-0.168647	55.9877	4.02513	0	0	1
0	65	23.3	132	79	68	4.21951	88	5.5	5.86	229	105	124	118.8	3.6	4.03022	1.39382	0.875703	-0.132728	58.0352	4.06105	0	0	1
0	60	18	132	87	102	4.62497	88	5.5	5.86	212	71	141	127	6.6	4.15	1.42311	0.901728	-0.103442	59.76	4.09034	0	0	1
0	69	26.1	149	86	110	4.70048	88	5.5	5.86	237	60	177	152	7.6	4.2986	1.45829	0.934016	-0.0682618	61.8998	4.12552	0	0	0
0	52	24.6	115	70	63	4.14313	88	5.5	5.86	190	65	125	103.7	5	4.67366	1.54194	1.01551	0.015393	67.3008	4.20917	0	0	0
0	73	21.2	116	59	95	4.55388	89	5.5	5.86	258	71.9	186.1	169.2	7.2	2.1066	0.745076	0.462932	-0.770175	29.1683	3.37308	0	1	0
0	60	21.1	123	83	82	4.40672	89	5.5	5.86	240	87	153	144	6.3	2.2	0.788457	0.483457	-0.726793	30.4615	3.41646	0	0	0
0	77	20.1	114	66	161	5.0814	89	5.5	5.86	215	63	152	129	11.1	2.49936	0.916034	0.549241	-0.599217	34.6065	3.54404	0	1	0
0	52	20.7	104	65	127	4.84419	89	5.5	5.86	189	56	133	116	6.2	2.95822	1.08459	0.650078	-0.430663	40.96	3.7126	0	1	1
0	68	24.1	126	71	59	4.07754	89	5.5	5.86	175	61.2	113.8	94.2	3	3.08451	1.12639	0.677831	-0.388857	42.7086	3.7544	0	0	1
0	71	20.2	138	75	68	4.21951	89	5.5	5.86	191	70	121	118.5	3.6	3.5711	1.27287	0.784759	-0.242378	49.4459	3.90088	0	0	0
0	61	31.5	164	72	168	5.12396	89	5.5	5.86	308	59.8	248.2	210.7	14.9	6.28502	1.83817	1.38115	0.322919	87.0234	4.46618	0	0	0
0	77	17.9	142	81	92	4.52179	90	5.5	5.86	144	63	81	75.9	3.9	1.81824	0.59787	0.404054	-0.906208	24.2432	3.18814	0	0	1
0	72	21.4	138	79	90	4.49981	90	5.5	5.86	263	67.4	195.6	175.7	7.1	1.89292	0.63812	0.420649	-0.865957	25.2389	3.22839	0	1	1
0	74	23	121	73	66	4.18965	90	5.5	5.86	226	68	158	138.5	4.6	2.16842	0.773997	0.48187	-0.730081	28.9122	3.36426	0	1	1
0	53	20.8	88	68	78	4.35671	90	5.5	5.86	261	64	197	181	5.9	3.43805	1.2349	0.764011	-0.269174	45.8406	3.82517	0	0	0
0	51	28.2	128	76	150	5.01064	90	5.5	5.86	214	53	161	125.2	9.8	5.98461	1.78919	1.32991	0.285114	79.7949	4.37946	0	0	0
0	62	21.1	109	73	52	3.95124	91	5.5	5.86	193	68	125	115	2.9	0.5	-0.693147	0.112346	-2.18617	6.42857	1.86075	0	0	0
0	77	18.4	140	70	72	4.27667	91	5.5	5.86	263	89.3	173.7	148.5	6.3	0.966685	-0.0338822	0.217206	-1.52691	12.4288	2.52002	0	0	0
0	74	19.2	137	75	46	3.82864	91	5.5	5.86	195	67.7	127.3	113.3	2.7	1.1427	0.13339	0.256754	-1.35964	14.6918	2.68729	0	0	1
0	68	18.9	158	75	83	4.41884	91	5.5	5.86	198	61.2	136.8	119.7	5.2	2.23789	0.805535	0.502835	-0.687493	28.7729	3.35943	0	0	0
0	61	24.9	111	80	149	5.00395	91	5.5	5.86	219	50	169	149	7.6	2.74447	1.00959	0.616658	-0.483441	35.286	3.56349	0	0	0
0	74	22.2	145	82	90	4.49981	91	5.5	5.86	205	74.5	130.5	110.2	4.3	2.90433	1.0662	0.652577	-0.426825	37.3414	3.6201	0	1	0
0	57	21.8	120	68	64	4.15888	91	5.5	5.86	229	76	153	135.7	3.5	3.18197	1.1575	0.71496	-0.335528	40.911	3.7114	0	0	0
0	59	19.9	139	88	169	5.1299	91	5.5	5.86	246	50.7	195.3	167.3	17	4.84242	1.57742	1.08805	0.0843875	62.2597	4.13131	0	0	0
0	53	19.1	138	75	86	4.45435	91	5.5	5.86	268	84	184	174.5	7.6	5.12445	1.63402	1.15142	0.140995	65.8858	4.18792	0	0	0
0	74	25.8	136	89	89	4.48864	91	5.5	5.86	189	55.6	133.4	115.9	4.4	7.1287	1.96413	1.60176	0.471101	91.6547	4.51803	0	0	1
0	68	23.8	111	74	140	4.94164	92	5.5	5.86	227	53	174	156	8.5	0.5	-0.693147	0.11358	-2.17525	6.2069	1.82566	0	1	1
0	68	23.2	140	74	76	4.33073	92	5.5	5.86	210	69.3	140.7	122.6	5.3	2.26114	0.815869	0.513642	-0.666229	28.0693	3.33468	0	0	1
0	75	23.5	156	90	43	3.7612	92	5.5	5.86	149	62	87	80	2.5	2.38093	0.867491	0.540853	-0.614607	29.5564	3.3863	0	0	0
0	61	17.9	117	78	89	4.48864	92	5.5	5.86	199	74	125	119	5.6	3.35	1.20896	0.760988	-0.273138	41.5862	3.72777	0	0	1
0	63	18.9	126	73	162	5.0876	92	5.5	5.86	212	72	140	116	8.6	3.4703	1.24424	0.788315	-0.237858	43.0796	3.76305	0	0	1
0	73	24.1	123	74	48	3.8712	92	5.5	5.86	185	62.8	122.2	108.1	1.9	3.47363	1.2452	0.789072	-0.236898	43.1209	3.76401	0	1	1
0	62	35.5	133	84	69	4.23411	92	5.5	5.86	200	60.9	139.1	119.4	3.8	5.33486	1.67426	1.21187	0.192165	66.2259	4.19307	0	0	0
0	78	17.2	144	93	76	4.33073	93	5.5	5.86	217	76	141	132	5.4	0.5	-0.693147	0.114815	-2.16443	6	1.79176	0	0	1
0	63	21.5	109	77	60	4.09434	93	5.5	5.86	258	86	172	158.3	6.5	2.06282	0.724075	0.473685	-0.747213	24.7539	3.20898	0	0	1
0	73	26.8	138	80	84	4.43082	93	5.5	5.86	234	69	165	151	5.2	2.44045	0.892182	0.560399	-0.579106	29.2854	3.37709	0	1	1
0	69	25.6	147	88	171	5.14166	93	5.5	5.86	256	59	197	171	13	3	1.09861	0.688889	-0.372675	36	3.58352	0	0	1
0	75	21.7	134	76	111	4.70953	93	5.5	5.86	164	52	112	95	5.8	3.01744	1.10441	0.692895	-0.366877	36.2093	3.58932	0	1	1
0	76	19.6	123	83	46	3.82864	94	5.5	5.86	235	88	147	137	5.4	0.5	-0.693147	0.116049	-2.15374	5.80645	1.75897	0	0	1
0	53	22.9	114	74	297	5.69373	94	5.5	5.86	202	38.2	163.8	116.5	24.9	4.28114	1.45422	0.993647	-0.00637279	49.7165	3.90634	0	0	0
0	74	22.4	128	88	139	4.93447	94	5.5	5.86	234	66	168	143.7	7.8	6.93732	1.93692	1.61014	0.476324	80.5625	4.38903	0	0	1
0	71	23.8	167	86	73	4.29046	94	5.5	5.86	201	71	130	119	3	7.51426	2.0168	1.74405	0.55621	87.2623	4.46892	0	0	1
0	69	23	150	87	107	4.67283	94	5.5	5.86	220	57.2	162.8	141.1	6.1	7.77907	2.05144	1.80551	0.590844	90.3375	4.50355	0	0	0
0	62	23	117	68	160	5.07517	94	5.5	5.86	167	53	114	91	8.1	9.78	2.28034	2.26993	0.819747	113.574	4.73246	0	1	1
0	71	20.7	149	103	158	5.0626	95	5.5	5.86	267	52.1	214.9	189.1	14.1	1.96341	0.674684	0.460554	-0.775326	22.0884	3.09505	0	0	1
0	69	21.1	122	72	122	4.80402	95	5.5	5.86	256	52.8	203.2	185.4	9	2.73301	1.0054	0.641076	-0.444607	30.7464	3.42577	0	1	1
0	79	26.6	160	88	68	4.21951	95	5.5	5.86	180	70	110	105	3.7	2.81945	1.03654	0.661353	-0.413467	31.7189	3.45691	0	0	0
0	69	21.1	150	98	52	3.95124	95	5.5	5.86	232	51.3	180.7	165	2.8	2.86834	1.05373	0.672821	-0.396276	32.2688	3.4741	0	0	1
0	63	21.8	135	71	228	5.42935	95	5.5	5.86	249	54.8	194.2	147.8	18.5	2.90792	1.06744	0.682104	-0.382574	32.714	3.4878	0	0	1
0	49	19	136	92	81	4.39445	95	5.5	5.86	226	77	149	133.3	6	3.76475	1.32568	0.883089	-0.124329	42.3534	3.74605	0	0	0
0	73	25.8	132	74	171	5.14166	95	5.5	5.86	176	60	116	97.9	10.6	4.66796	1.54072	1.09495	0.0907116	52.5145	3.96109	0	0	1
0	66	22.3	148	87	74	4.30407	95	5.5	5.86	227	59.6	167.4	152	5.4	5.63322	1.72868	1.32137	0.278671	63.3737	4.14905	0	0	0
0	64	23.3	140	72	76	4.33073	96	5.5	5.86	207	69	138	126	5.2	0.5	-0.693147	0.118519	-2.13269	5.45455	1.69645	0	0	0
0	59	22.9	160	89	43	3.7612	96	5.5	5.86	214	93.9	120.1	105.3	3.4	1.9103	0.647261	0.452812	-0.792278	20.8396	3.03686	0	1	0
0	49	22.8	113	76	54	3.98898	96	5.5	5.86	221	74	147	124.2	4.6	2.12346	0.753048	0.503339	-0.686491	23.165	3.14264	0	1	0
0	57	25.6	121	77	163	5.09375	96	5.5	5.86	248	51	197	163.3	11.6	2.29076	0.828882	0.542994	-0.610657	24.9901	3.21848	0	0	0
0	62	25.8	127	74	60	4.09434	96	5.5	5.86	203	47.1	155.9	134.2	4	3.37588	1.21665	0.800208	-0.222884	36.8277	3.60625	0	0	0
0	67	21	154	92	159	5.0689	96	5.5	5.86	240	71.6	168.4	137.4	10.2	3.7463	1.32077	0.888013	-0.118769	40.8688	3.71037	0	0	1
0	80	19.1	119	68	66	4.18965	96	5.5	5.86	177	77	100	81.6	2.9	3.79922	1.3348	0.900557	-0.104742	41.4461	3.72439	0	0	0
0	74	21	88	57	104	4.64439	96	5.5	5.86	224	97.7	126.3	108.3	6.9	3.82475	1.34149	0.906607	-0.0980461	41.7245	3.73109	0	0	0
0	69	21.3	145	75	67	4.20469	96	5.5	5.86	207	78.4	128.6	107.1	2.9	3.91277	1.36425	0.927472	-0.0752931	42.6848	3.75384	0	0	1
0	70	23.4	139	90	144	4.96981	96	5.5	5.86	255	70	185	165	10.9	3.99394	1.38478	0.946713	-0.0547597	43.5703	3.77438	0	1	1
0	78	26.9	143	92	131	4.8752	96	5.5	5.86	220	41	179	149.4	8	4.73441	1.55486	1.12223	0.115318	51.6481	3.94445	0	0	0
0	61	21.5	130	90	170	5.1358	96	5.5	5.86	256	49	207	183	12	5.12	1.63315	1.21363	0.193616	55.8545	4.02275	0	1	1
0	61	27.4	139	85	90	4.49981	96	5.5	5.86	194	54	140	125	4.2	6.34	1.84688	1.50281	0.40734	69.1636	4.23648	0	0	0
0	74	20.5	144	77	64	4.15888	97	5.5	5.86	179	63	116	100	2.6	0.5	-0.693147	0.119753	-2.12232	5.29412	1.6666	0	0	0
0	75	21.4	121	70	53	3.97029	97	5.5	5.86	183	54	129	119	2.6	0.5	-0.693147	0.119753	-2.12232	5.29412	1.6666	0	0	0
0	70	21.5	127	70	70	4.2485	97	5.5	5.86	212	62	150	145.2	3.2	1.80065	0.588148	0.431267	-0.841028	19.0657	2.94789	0	0	0
0	75	20.7	132	87	60	4.09434	97	5.5	5.86	216	97	119	114.6	4.3	2.07093	0.727997	0.496	-0.701179	21.9275	3.08774	0	0	1
0	72	24.1	124	58	119	4.77912	97	5.5	5.86	185	55.7	129.3	110.5	5.9	2.12463	0.753599	0.508863	-0.675577	22.4961	3.11334	0	0	0
0	54	23.8	146	97	47	3.85015	97	5.5	5.86	193	69.8	123.2	110.2	3.4	3.1164	1.13668	0.746398	-0.292496	32.9972	3.49642	0	1	1
0	67	23.4	148	70	76	4.33073	97	5.5	5.86	236	63.1	172.9	155.5	4.3	6.35277	1.84889	1.52153	0.419716	67.2647	4.20864	0	0	1
0	65	22.9	121	72	83	4.41884	98	5.5	5.86	191	88	103	90	3.8	0.5	-0.693147	0.120988	-2.11207	5.14286	1.63761	0	0	0
0	72	20.7	102	72	114	4.7362	98	5.5	5.86	225	62	163	148	8	0.5	-0.693147	0.120988	-2.11207	5.14286	1.63761	0	0	1
0	62	28.1	119	67	139	4.93447	98	5.5	5.86	196	40	156	135.2	7.1	1.95878	0.672322	0.473976	-0.746598	20.1474	3.00308	0	0	0
0	64	21.7	114	75	76	4.33073	98	5.5	5.86	251	91	160	149	5.3	2.35552	0.85676	0.569977	-0.562159	24.2282	3.18752	0	1	1
0	57	19	112	66	55	4.00733	98	5.5	5.86	172	70.4	101.6	87.6	3.1	2.81949	1.03656	0.682247	-0.382364	29.0005	3.36731	0	1	1
0	59	22.9	153	97	82	4.40672	98	5.5	5.86	189	65	124	117.1	5	3.67229	1.30082	0.888604	-0.118103	37.7722	3.63157	0	0	1
0	62	25.6	152	98	122	4.80402	98	5.5	5.86	273	73.2	199.8	174.2	8	3.86679	1.35243	0.935669	-0.066494	39.7727	3.68318	0	1	1
0	71	19.9	118	73	49	3.89182	98	5.5	5.86	210	86.7	123.3	109.3	2	3.88913	1.35819	0.941073	-0.0607343	40.0025	3.68894	0	1	1
0	70	25.4	149	90	90	4.49981	98	5.5	5.86	245	64.7	180.3	158.5	6.1	5.33696	1.67466	1.29141	0.255736	54.8944	4.00541	0	0	0
0	56	21.4	136	95	84	4.43082	98	5.5	5.86	246	91.8	154.2	135.9	5.7	5.80029	1.75791	1.40353	0.338989	59.6601	4.08866	0	0	1
0	69	22.5	142	83	73	4.29046	99	5.5	5.86	186	49.6	136.4	121.9	3.8	2.1563	0.768394	0.527096	-0.640373	21.563	3.07098	0	0	0
0	67	24.1	129	77	58	4.06044	99	5.5	5.86	230	74.8	155.2	135.7	4	2.94229	1.07919	0.719227	-0.329579	29.4229	3.38177	0	0	0
0	67	26.2	157	84	242	5.48894	99	5.5	5.86	256	46	210	163.2	16.5	3.5514	1.26734	0.868121	-0.141425	35.514	3.56993	0	0	0
0	70	24.2	133	87	87	4.46591	99	5.5	5.86	242	57.5	184.5	154.5	15.7	3.9801	1.38131	0.972914	-0.02746	39.801	3.68389	0	0	1
0	66	24.8	147	80	258	5.55296	99	5.5	5.86	202	39.8	162.2	123.4	20.5	6.56331	1.8815	1.60437	0.472728	65.6331	4.18408	0	0	1
0	74	24.7	146	83	81	4.39445	99	5.5	5.86	262	62	200	173.5	4.7	6.84818	1.92398	1.674	0.515216	68.4818	4.22657	0	1	1
0	58	18.8	128	80	61	4.11087	100	5.5	5.86	242	75	167	159.7	5.2	2.96069	1.08542	0.731034	-0.313296	28.8067	3.36061	0	0	0
0	80	21.3	143	83	233	5.45104	100	5.5	5.86	232	48	184	157	18	3.46	1.24127	0.854321	-0.157448	33.6649	3.51645	0	0	1
0	78	25.4	167	73	107	4.67283	100	5.5	5.86	202	53	149	134	4.7	4.08405	1.40709	1.00841	0.00837126	39.7367	3.68227	0	0	0
0	61	20	114	62	92	4.52179	101	5.5	5.86	205	77	128	118	5.6	2.99314	1.09632	0.746438	-0.292443	28.3561	3.34484	0	0	0
0	73	24.4	129	73	52	3.95124	101	5.5	5.86	245	85.7	159.3	139.4	3.5	3.62999	1.28923	0.905256	-0.0995371	34.3894	3.53775	0	0	1
0	71	22.2	138	75	130	4.86753	101	5.5	5.86	263	52.3	210.7	183.8	9.8	4.19716	1.43441	1.0467	0.0456405	39.7625	3.68292	0	0	0
0	79	26.9	116	66	145	4.97673	101	5.5	5.86	238	71	167	138.6	11.7	4.8994	1.58911	1.22183	0.200346	46.4154	3.83763	0	0	1
0	76	22.4	126	82	107	4.67283	102	5.5	5.86	199	53	146	128	5.2	5.54	1.71199	1.39526	0.33308	51.1385	3.93454	0	1	1
0	73	20.5	170	77	78	4.35671	103	5.5	5.86	248	85.1	162.9	137.6	6.6	2.50833	0.919616	0.63792	-0.449542	22.575	3.11684	0	0	1
0	81	19.6	119	73	86	4.45435	103	5.5	5.86	222	79	143	121.3	4.7	4.83154	1.57517	1.22876	0.206007	43.4839	3.77239	0	0	1
0	68	19	135	68	100	4.60517	104	5.5	5.86	233	52	181	156.9	5.7	3.3468	1.208	0.859424	-0.151493	29.3865	3.38054	0	0	0
0	63	22.7	179	97	117	4.76217	105	5.5	5.86	265	64	201	173.6	6.1	5.00999	1.61143	1.29889	0.261507	42.9427	3.75987	0	1	0
0	78	23.4	146	74	103	4.63473	106	5.5	5.86	187	64.5	122.5	98.5	5.4	4.42576	1.48744	1.15835	0.146994	37.0529	3.61235	0	0	1
0	67	26.5	118	73	184	5.21494	106	5.5	5.86	254	59.4	194.6	154.5	13.1	6.7356	1.90741	1.7629	0.566958	56.391	4.03231	0	1	1
0	77	27.2	153	91	124	4.82028	106	5.5	5.86	180	64	116	100	8.1	13.01	2.56572	3.40509	1.22527	108.921	4.69062	0	0	1
0	56	25.4	120	80	80	4.38203	107	5.5	5.86	216	59	157	136.3	4	5.10374	1.62997	1.3484	0.298916	41.7579	3.73189	0	0	0
0	72	25.9	114	58	107	4.67283	108	5.5	5.86	195	40	155	140	5.7	9.66	2.26799	2.576	0.946238	77.28	4.34744	0	0	1
0	70	22.8	159	79	66	4.18965	109	5.5	5.86	196	75	121	108.4	3.9	3.02036	1.10538	0.812887	-0.207163	23.6376	3.16284	0	0	1
0	67	23.5	149	80	131	4.8752	109	5.5	5.86	212	57	155	138.5	6.8	3.40249	1.22451	0.915731	-0.0880322	26.6282	3.28197	0	0	0
0	70	20.2	124	80	68	4.21951	111	5.5	5.86	201	65	136	128	5	8.62	2.15409	2.36252	0.859728	64.65	4.16899	0	0	1
0	69	19.6	137	89	86	4.45435	113	5.5	5.86	277	84	193	179.4	6.2	4.02031	1.39136	1.12171	0.114859	28.9462	3.36544	0	0	0
0	70	24.5	142	70	127	4.84419	114	5.5	5.86	216	51.5	164.5	143.3	8.3	6.49518	1.87106	1.82827	0.603372	45.8484	3.82534	0	0	1
0	84	19.8	155	80	114	4.7362	118	5.5	5.86	213	55	158	133.6	7.3	2.88271	1.05873	0.839899	-0.174473	18.8686	2.9375	0	0	0
0	69	23.7	109	77	91	4.51086	121	5.5	5.86	164	44	120	110.5	4.1	12.2898	2.50877	3.67177	1.30067	76.2816	4.33443	0	1	1
0	80	23.7	155	83	151	5.01728	125	5.5	5.86	183	40	143	123	8.7	6.69	1.90061	2.06481	0.725041	38.8452	3.65958	0	0	0
1	80	19.8	137	82	80	4.38203	77	5.5	5.86	147	52	95	85	3.7	0.5	-0.693147	0.0950617	-2.35323	12.8571	2.5539	0	1	0
1	82	17	118	85	47	3.85015	83	5.5	5.86	175	76	99	92	2	0.5	-0.693147	0.102469	-2.27819	9	2.19722	1	1	0
1	74	19.7	111	69	60	4.09434	84	5.5	5.86	198	77	121	112	3.4	2.20395	0.790251	0.457115	-0.782819	37.782	3.63183	1	1	1
1	67	24	116	68	97	4.57471	84	5.5	5.86	224	62.6	161.4	138.8	7.1	2.20662	0.791463	0.45767	-0.781607	37.8278	3.63304	0	1	1
1	66	27.6	144	88	118	4.77068	84	5.5	5.86	213	55.3	157.7	132.4	7.5	2.57723	0.946716	0.534537	-0.626354	44.1811	3.7883	0	1	1
1	62	29.1	129	76	104	4.64439	85	5.5	5.86	204	69	135	120	5.9	2.73	1.0043	0.572963	-0.556934	44.6727	3.79936	1	0	1
1	72	21.6	123	72	128	4.85203	86	5.5	5.86	200	68	132	116	5.6	2.72	1.00063	0.57758	-0.548908	42.5739	3.75124	0	1	1
1	70	21.4	112	67	82	4.40672	87	5.5	5.86	177	62.9	114.1	98.8	5.5	2.26537	0.817736	0.486634	-0.720243	33.9805	3.52579	0	1	0
1	66	25	133	81	108	4.68213	87	5.5	5.86	156	61	95	83.3	4.5	6.87036	1.92722	1.47586	0.389238	103.055	4.63527	0	1	1
1	79	26.1	138	79	69	4.23411	87	5.5	5.86	206	42	164	149.9	3.2	7.52776	2.0186	1.61707	0.480619	112.916	4.72665	0	1	1
1	78	22.3	142	86	84	4.43082	88	5.5	5.86	182	34	148	136	5.1	0.5	-0.693147	0.108642	-2.2197	7.2	1.97408	0	1	0
1	64	20.7	130	78	117	4.76217	88	5.5	5.86	201	47	154	139	7.9	0.5	-0.693147	0.108642	-2.2197	7.2	1.97408	1	1	0
1	68	21.7	150	92	92	4.52179	88	5.5	5.86	208	59.2	148.8	129.1	5.7	0.81665	-0.202545	0.177445	-1.7291	11.7598	2.46468	0	1	0
1	66	23.8	128	86	143	4.96284	88	5.5	5.86	194	56	138	121	9.2	2.45	0.896088	0.532346	-0.630462	35.28	3.56332	0	1	1
1	75	22.8	159	106	44	3.78419	89	5.5	5.86	208	97	111	110	2	0.5	-0.693147	0.109877	-2.2084	6.92308	1.93486	0	1	1
1	72	20.4	136	76	60	4.09434	89	5.5	5.86	216	100	116	110	2.7	2.84703	1.04628	0.625644	-0.468974	39.4204	3.67428	0	1	0
1	81	24	119	80	254	5.53733	89	5.5	5.86	190	57	133	101	13.6	8.28031	2.11388	1.81962	0.598629	114.65	4.74189	1	1	1
1	71	17.2	95	64	51	3.93183	90	5.5	5.86	239	100	139	128.6	4.6	0.31694	-1.14904	0.0704311	-2.65312	4.22587	1.44122	0	0	1
1	64	22.6	80	47	69	4.23411	90	5.5	5.86	161	55	106	88.8	3.9	2.74924	1.01132	0.610942	-0.492753	36.6565	3.60159	1	0	0
1	74	26.4	127	88	135	4.90527	90	5.5	5.86	180	47.5	132.5	110.7	6.7	3.00717	1.101	0.668259	-0.403079	40.0956	3.69127	0	1	1
1	81	24.5	170	98	249	5.51745	90	5.5	5.86	200	45	155	126	13.7	3.59943	1.28077	0.799873	-0.223303	47.9924	3.87104	0	1	1
1	70	26.5	139	96	97	4.57471	90	5.5	5.86	184	51.3	132.7	112.8	4.7	6.64266	1.89351	1.47615	0.389435	88.5688	4.48378	1	1	1
1	79	18.5	158	98	53	3.97029	91	5.5	5.86	205	94	111	104	2.6	0.5	-0.693147	0.112346	-2.18617	6.42857	1.86075	1	1	0
1	69	22.5	114	70	111	4.70953	91	5.5	5.86	190	48.1	141.9	121.6	6.4	4.61667	1.52967	1.03733	0.0366467	59.3572	4.08357	1	0	0
1	71	28	140	106	117	4.76217	91	5.5	5.86	196	42	154	142	6.3	6.24	1.83098	1.40207	0.337953	80.2286	4.38488	0	0	1
1	67	20.8	103	60	64	4.15888	92	5.5	5.86	206	85	121	116.7	4.3	1.50119	0.406257	0.341011	-1.07584	18.6355	2.92507	0	1	1
1	70	18.4	140	88	185	5.22036	92	5.5	5.86	222	45.2	176.8	145.7	11.7	3.54923	1.26673	0.806245	-0.215368	44.0594	3.78554	1	1	0
1	62	22.4	146	94	101	4.61512	93	5.5	5.86	262	61.8	200.2	172.2	6.1	1.62375	0.484737	0.372861	-0.98655	19.485	2.96964	0	0	0
1	69	22.7	134	87	79	4.36945	93	5.5	5.86	175	60	115	102	3.7	2.10322	0.743469	0.482961	-0.727819	25.2386	3.22838	1	1	0
1	75	22.9	124	74	71	4.26268	94	5.5	5.86	194	49	145	133	2.8	2.01338	0.699813	0.467302	-0.76078	23.3811	3.15193	0	1	1
1	63	25.7	134	83	100	4.60517	94	5.5	5.86	200	59.2	140.8	119.3	5.7	4.51027	1.50636	1.04683	0.0457645	52.3773	3.95847	0	0	0
1	67	24.6	134	88	207	5.33272	94	5.5	5.86	201	50	151	119	14.8	7.04939	1.95294	1.63615	0.492349	81.8639	4.40506	0	0	1
1	69	21.7	148	82	112	4.7185	95	5.5	5.86	223	51	172	153	6.6	0.5	-0.693147	0.117284	-2.14316	5.625	1.72722	0	1	0
1	73	18.7	117	78	66	4.18965	96	5.5	5.86	214	89.5	124.5	115.2	4.3	1.60105	0.470663	0.379509	-0.968876	17.4661	2.86026	0	1	1
1	57	30.7	130	90	263	5.57215	96	5.5	5.86	236	46.6	189.4	146.2	20	12.5518	2.52986	2.97523	1.09032	136.928	4.91946	0	0	0
1	65	20.4	130	76	68	4.21951	97	5.5	5.86	124	55	69	59	3	0.5	-0.693147	0.119753	-2.12232	5.29412	1.6666	0	1	1
1	72	20.4	102	69	64	4.15888	97	5.5	5.86	232	108.9	123.1	111.1	4.8	1.61618	0.480063	0.387084	-0.949113	17.1125	2.83981	0	0	0
1	68	19	144	80	88	4.47734	97	5.5	5.86	224	60.9	163.1	144.8	5	1.8497	0.615025	0.443015	-0.814151	19.5851	2.97477	0	1	0
1	72	22.4	139	90	78	4.35671	97	5.5	5.86	198	49.3	148.7	133.6	5	1.99862	0.692458	0.478683	-0.736718	21.1619	3.0522	0	1	1
1	62	23.5	138	94	57	4.04305	97	5.5	5.86	163	57	106	98	3.7	2.1	0.741937	0.502963	-0.687239	22.2353	3.10168	0	1	1
1	75	21.6	158	89	70	4.2485	97	5.5	5.86	157	65	92	84.7	3.1	2.32548	0.843926	0.556967	-0.58525	24.6227	3.20367	0	0	0
1	71	24	127	73	96	4.56435	98	5.5	5.86	173	71	102	89	4.1	0.5	-0.693147	0.120988	-2.11207	5.14286	1.63761	0	1	1
1	70	18.6	95	62	62	4.12713	98	5.5	5.86	186	86.8	99.2	91.8	3.1	2.18311	0.780749	0.528258	-0.63817	22.4548	3.11151	0	1	1
1	52	22.5	137	80	199	5.2933	99	5.5	5.86	240	55	185	151.3	10.4	2.27585	0.822355	0.55632	-0.586412	22.7585	3.12494	0	1	0
1	57	24	125	82	115	4.74493	99	5.5	5.86	205	46	159	143	6.6	2.95	1.08181	0.721111	-0.326962	29.5	3.38439	0	0	0
1	69	21.4	135	77	112	4.7185	99	5.5	5.86	225	66	159	149.6	6.7	3.68887	1.30532	0.901723	-0.103448	36.8887	3.6079	0	1	1
1	76	24.3	122	66	186	5.22575	99	5.5	5.86	226	30	196	150.4	12.2	5.38259	1.68317	1.31574	0.274402	53.8259	3.98575	1	0	0
1	74	21.8	136	80	82	4.40672	100	5.5	5.86	200	69.7	130.3	110.7	3.8	1.5018	0.406667	0.370816	-0.99205	14.6121	2.68185	0	1	0
1	78	21.1	154	100	104	4.64439	100	5.5	5.86	266	86	180	157	8	2.02236	0.704267	0.499349	-0.69445	19.677	2.97945	0	1	1
1	73	19.1	104	64	94	4.54329	100	5.5	5.86	196	66	130	101.9	3.8	3.34743	1.20819	0.826525	-0.190525	32.5695	3.48338	0	0	1
1	58	17	100	59	79	4.36945	101	5.5	5.86	177	64	113	98.2	5.9	1.64204	0.495942	0.409497	-0.892825	15.5562	2.74446	1	1	0
1	60	23.6	135	91	74	4.30407	102	5.5	5.86	219	80	139	128	3.6	2.24737	0.809761	0.566004	-0.569153	20.745	3.0323	0	1	1
1	81	20.5	160	80	52	3.95124	102	5.5	5.86	180	62	118	109	2.8	2.74796	1.01086	0.692079	-0.368055	25.3658	3.2334	0	1	1
1	73	20.6	126	79	85	4.44265	102	5.5	5.86	200	74	126	118	4.1	3.35	1.20896	0.843704	-0.169954	30.9231	3.4315	0	1	1
1	74	24.8	133	79	79	4.36945	102	5.5	5.86	233	51.5	181.5	162.2	3.6	5.62652	1.72749	1.41705	0.348578	51.9371	3.95003	0	1	1
1	61	26.2	159	101	100	4.60517	103	5.5	5.86	199	51.5	147.5	126.3	4.6	2.44538	0.894199	0.62191	-0.474959	22.0084	3.09142	1	1	0
1	71	26.3	129	76	212	5.35659	103	5.5	5.86	195	47	148	121.6	13.9	3.00054	1.09879	0.763101	-0.270365	27.0049	3.29602	0	0	0
1	67	23.6	157	84	75	4.31749	103	5.5	5.86	193	45.6	147.4	126.3	3.8	3.41569	1.22838	0.86868	-0.14078	30.7412	3.4256	1	1	1
1	74	21.8	136	88	75	4.31749	105	5.5	5.86	207	58.3	148.7	129.3	3.1	2.62017	0.963239	0.679303	-0.386688	22.4586	3.11167	0	1	0
1	56	25.9	145	90	246	5.50533	105	5.5	5.86	207	47	160	127	18	7.95	2.07317	2.06111	0.723245	68.1429	4.22161	1	1	0
1	64	25.4	138	84	117	4.76217	106	5.5	5.86	166	52	114	95	10.3	3.60049	1.28107	0.94235	-0.059378	30.1436	3.40597	0	1	1
1	62	29.2	141	98	137	4.91998	106	5.5	5.86	204	67	137	115.7	6.5	5.53722	1.71149	1.44925	0.371045	46.3581	3.8364	0	1	1
1	69	17.7	131	81	35	3.55535	107	5.5	5.86	197	83	114	109	2.3	0.5	-0.693147	0.132099	-2.02421	4.09091	1.40877	0	1	1
1	72	27.2	158	88	94	4.54329	107	5.5	5.86	246	64.1	181.9	160.6	5.4	1.39684	0.33421	0.369041	-0.996848	11.4287	2.43612	0	1	1
1	63	22.3	128	88	136	4.91265	107	5.5	5.86	215	97	118	96.5	8.5	6.40266	1.85671	1.69157	0.525655	52.3854	3.95863	0	1	0
1	55	26.4	123	88	187	5.23111	107	5.5	5.86	176	44	132	102	12.3	6.46761	1.86681	1.70873	0.535748	52.9168	3.96872	1	0	0
1	55	24.5	130	89	127	4.84419	108	5.5	5.86	177	71	106	80.9	5.4	1.79457	0.584768	0.478553	-0.736988	14.3566	2.66421	0	1	1
1	61	23.5	104	63	96	4.56435	108	5.5	5.86	243	56.8	186.2	164	6.3	2.03425	0.710125	0.542466	-0.611631	16.274	2.78957	1	1	0
1	67	25.5	118	67	62	4.12713	108	5.5	5.86	270	79	191	174.1	3.6	3.15852	1.1501	0.842272	-0.171652	25.2682	3.22955	0	1	1
1	62	20.8	96	63	67	4.20469	109	5.5	5.86	151	62	89	85.5	3	1.08113	0.0780064	0.290971	-1.23453	8.46101	2.13547	0	1	0
1	68	24.6	166	95	85	4.44265	111	5.5	5.86	206	77	129	124.3	3.5	5.7989	1.75767	1.58933	0.463311	43.4917	3.77257	0	1	1
1	64	26.2	146	85	70	4.2485	112	5.5	5.86	183	76	107	91.2	3.6	2.86232	1.05163	0.791554	-0.233757	21.0293	3.04591	0	1	1
1	72	26	130	91	180	5.19296	112	5.5	5.86	196	56	140	118	10.4	20.66	3.0282	5.71338	1.74281	151.788	5.02248	0	0	0
1	70	20.3	132	83	324	5.78074	116	5.5	5.86	210	72	138	105.7	19.4	3.71035	1.31113	1.06272	0.0608287	25.2024	3.22694	0	1	0
1	58	24.8	141	84	161	5.0814	117	5.5	5.86	169	50	119	92.2	7.4	5.48344	1.70173	1.5841	0.460019	36.5562	3.59885	0	1	1
0	85	16.3	116	78	77	4.34381	73	5.6	5.962	191	82	109	98.2	4.5	0.828247	-0.188444	0.149289	-1.90187	29.8169	3.39507	0	0	0
0	59	19.1	103	66	61	4.11087	77	5.6	5.962	218	64	154	144.4	4.1	2.89072	1.06151	0.549594	-0.598575	74.3329	4.30855	0	0	0
0	68	21.3	124	76	84	4.43082	81	5.6	5.962	228	71	157	146	5.1	2.79659	1.0284	0.559318	-0.581037	55.9318	4.02413	0	1	0
0	68	19	144	77	72	4.27667	83	5.6	5.962	183	66	117	103.9	3.1	1.55276	0.440034	0.31822	-1.14501	27.9497	3.33041	0	0	1
0	74	19.4	139	84	159	5.0689	83	5.6	5.962	158	43	115	97.6	7.4	1.66719	0.511138	0.341671	-1.07391	30.0094	3.40151	0	0	0
0	58	20.6	107	64	55	4.00733	84	5.6	5.962	241	97	144	129	5.6	2.41218	0.880532	0.500304	-0.692538	41.3517	3.72211	0	1	0
0	61	18.8	126	77	200	5.29832	84	5.6	5.962	301	55	246	216	19.4	3.50775	1.25497	0.727533	-0.318096	60.1328	4.09656	0	0	0
0	24	19.1	103	55	44	3.78419	85	5.6	5.962	186	59	127	115	2.4	0.5	-0.693147	0.104938	-2.25438	8.18182	2.10191	0	0	1
0	85	21.1	134	85	113	4.72739	85	5.6	5.962	220	55.3	164.7	138.4	7	3.48995	1.24989	0.732458	-0.31135	57.1082	4.04495	0	0	1
0	61	27.5	136	87	109	4.69135	85	5.6	5.962	213	62	151	125.2	7.6	5.93595	1.78103	1.24582	0.219791	97.1337	4.57609	0	0	0
0	62	30.2	158	88	142	4.95583	85	5.6	5.962	199	49.7	149.3	123.6	8.4	8.3468	2.12188	1.7518	0.560642	136.584	4.91694	0	1	1
0	72	19.4	145	79	49	3.89182	86	5.6	5.962	227	69	158	145.7	3.2	0.96589	-0.0347053	0.205103	-1.58425	15.1183	2.7159	0	0	1
0	67	26.7	138	51	96	4.56435	87	5.6	5.962	270	61	209	194	5.5	1.90704	0.645551	0.40966	-0.892428	28.6056	3.3536	0	1	1
0	67	21.7	128	68	82	4.40672	87	5.6	5.962	275	83.7	191.3	170	7.1	2.09892	0.741422	0.450878	-0.796557	31.4838	3.44947	0	1	1
0	73	21.2	127	72	75	4.31749	87	5.6	5.962	169	61	108	99	3.4	3.17	1.15373	0.680963	-0.384247	47.55	3.86178	0	0	1
0	57	22.6	110	71	94	4.54329	88	5.6	5.962	208	75	133	120	6.4	0.5	-0.693147	0.108642	-2.2197	7.2	1.97408	0	0	0
0	68	17.7	125	79	80	4.38203	88	5.6	5.962	214	81	133	128	4.5	0.5	-0.693147	0.108642	-2.2197	7.2	1.97408	0	1	0
0	74	23.2	131	78	64	4.15888	88	5.6	5.962	176	75	101	91.3	2.7	2.43564	0.890211	0.529226	-0.636339	35.0733	3.55744	0	0	0
0	60	22.6	110	76	105	4.65396	88	5.6	5.962	263	71.3	191.7	167.8	8.2	2.92972	1.07491	0.636581	-0.451643	42.188	3.74214	0	1	1
0	72	27.2	144	81	146	4.98361	88	5.6	5.962	235	53.8	181.2	140.3	7.7	3.83324	1.34371	0.832901	-0.18284	55.1986	4.01094	0	0	0
0	70	20.4	148	70	83	4.41884	88	5.6	5.962	252	67.6	184.4	162.9	7.1	4.50971	1.50623	0.979887	-0.0203178	64.9398	4.17346	0	0	1
0	61	26.2	133	83	166	5.11199	88	5.6	5.962	220	63	157	133	10.1	5.02	1.61343	1.09077	0.0868797	72.288	4.28066	0	0	0
0	59	24.7	156	91	386	5.95584	88	5.6	5.962	179	33	146	96	25.3	5.73	1.74572	1.24504	0.219165	82.512	4.41294	0	1	1
0	70	21.2	109	63	225	5.4161	89	5.6	5.962	204	49	155	128	14	0.5	-0.693147	0.109877	-2.2084	6.92308	1.93486	0	1	0
0	62	20.9	117	52	93	4.5326	89	5.6	5.962	225	63	162	150	7.6	0.5	-0.693147	0.109877	-2.2084	6.92308	1.93486	0	0	0
0	74	26.4	127	78	112	4.7185	89	5.6	5.962	210	46	164	150	6.8	3.16	1.15057	0.69442	-0.364679	43.7538	3.77858	0	1	1
0	69	27.4	141	74	83	4.41884	89	5.6	5.962	191	52.4	138.6	124.3	4.4	5.84115	1.76493	1.28361	0.249677	80.8775	4.39294	0	0	1
0	72	22.3	150	73	89	4.48864	90	5.6	5.962	211	53	158	145	6.2	0.5	-0.693147	0.111111	-2.19722	6.66667	1.89712	0	0	0
0	60	19.9	122	70	57	4.04305	90	5.6	5.962	239	59	180	172	4.7	0.5	-0.693147	0.111111	-2.19722	6.66667	1.89712	0	0	1
0	57	18.8	125	76	102	4.62497	90	5.6	5.962	204	58	146	125.9	6.9	1.59522	0.467012	0.354493	-1.03707	21.2696	3.05728	0	0	0
0	62	22.1	110	71	241	5.4848	90	5.6	5.962	209	49	160	127	15	2.01119	0.698727	0.446931	-0.80535	26.8159	3.28899	0	0	1
0	62	23.9	135	89	56	4.02535	90	5.6	5.962	248	78.8	169.2	152.8	4.5	2.65372	0.975964	0.589716	-0.528114	35.383	3.56623	0	0	1
0	65	25.2	119	72	95	4.55388	90	5.6	5.962	255	65	190	171	4	4.88334	1.58583	1.08519	0.081752	65.1112	4.1761	0	0	0
0	70	27.5	140	82	82	4.40672	90	5.6	5.962	253	67.2	185.8	168	6.7	28.9021	3.36391	6.42268	1.85984	385.361	5.95418	0	1	1
0	57	19.7	139	84	84	4.43082	91	5.6	5.962	188	70.8	117.2	99.3	5.3	0.779006	-0.249737	0.175036	-1.74276	10.0158	2.30416	0	1	1
0	83	18.2	125	75	75	4.31749	91	5.6	5.962	193	68	125	110.3	4.3	0.826419	-0.190654	0.185689	-1.68368	10.6254	2.36325	0	0	0
0	75	21.8	109	72	228	5.42935	91	5.6	5.962	159	37	122	87	15.5	2.11586	0.749462	0.475416	-0.743566	27.2039	3.30336	0	0	0
0	71	25	131	66	65	4.17439	91	5.6	5.962	211	72	139	137.7	4.6	2.37441	0.864748	0.533509	-0.62828	30.5281	3.41865	0	0	0
0	58	19.2	107	59	113	4.72739	91	5.6	5.962	213	53	160	139.4	6.4	4.88242	1.58564	1.09704	0.0926136	62.774	4.13954	0	0	1
0	73	24.2	143	73	99	4.59512	91	5.6	5.962	242	62.9	179.1	156.5	7.1	5.9786	1.78819	1.34334	0.295158	76.8677	4.34209	0	0	1
0	73	20.6	144	88	133	4.89035	91	5.6	5.962	150	43.6	106.4	86.4	7.6	7.01543	1.94811	1.57631	0.455085	90.1984	4.50201	0	0	1
0	78	21.4	150	82	140	4.94164	92	5.6	5.962	200	51.8	148.2	117.7	10.4	2.03148	0.708766	0.461473	-0.773333	25.2184	3.22757	0	0	1
0	74	21.8	124	65	102	4.62497	92	5.6	5.962	281	84.2	196.8	174.1	7.7	2.57016	0.943968	0.583839	-0.53813	31.9054	3.46278	0	0	1
0	74	26	145	91	189	5.24175	92	5.6	5.962	279	61	218	181.1	13.9	2.93051	1.07518	0.665696	-0.406922	36.3787	3.59398	0	0	0
[truncated: 500 more rows]
