# Supplementary material for: Effect of Serum Cholesterol on Insulin Secretory Capacity: Shimane CoHRE Study
Source: PLoS One. 2016 Feb 16;11(2):e0149452. doi: 10.1371/journal.pone.0149452 (PMC4755542; doi:10.1371/journal.pone.0149452)
Supplement: S2 File — (XLSX) [file pone.0149452.s002.xlsx]

## Sheet: total
SEX	AGE	BMI	SBP	DBP	TG	LNTG	FBS	HbA1c	TC	HDLC	TG/HDLC	NONHDLC	LDLC	RLPC	IRI	LNIRI	HOMAR	LNHOMAR	HOMAB	LNHOMAB	SMOKE	DRINK	EXERCISE
1	68	15.9	139	74	52	3.95124	94	5.452	119	68	0.764706	51	49.9	1.8	1.89844	0.641033	0.440626	-0.819559	22.0464	3.09315	1	0	1
1	22	21.2	101	60	48	3.8712	74	4.942	157	62	0.774194	95	84.5	1.9	2.25738	0.814207	0.41246	-0.885615	73.878	4.30242	1	0	1
1	65	24.2	89	62	56	4.02535	95	5.554	163	67	0.835821	96	88	4.4	6.57214	1.88284	1.54161	0.432829	73.9365	4.30321	1	0	1
1	70	16.6	100	64	68	4.21951	88	6.676	162	59	1.15254	103	92	2.1	0.5	-0.693147	0.108642	-2.2197	7.2	1.97408	1	0	1
1	83	27.6	133	85	80	4.38203	86	5.554	159	46	1.73913	113	92.1	3.6	3.09922	1.13115	0.658107	-0.418388	48.5096	3.88176	1	0	1
1	68	26.2	131	77	106	4.66344	116	5.656	157	40	2.65	117	96	4.9	13.5512	2.60648	3.88134	1.35618	92.0462	4.52229	1	0	1
1	49	23.6	115	74	91	4.51086	80	5.044	151	31	2.93548	120	98.5	3.9	4.60769	1.52773	0.91016	-0.0941349	97.5745	4.58062	1	0	1
1	72	23.2	185	98	103	4.63473	100	5.452	169	52	1.98077	117	101	6.2	7.72812	2.04487	1.90818	0.646149	75.1926	4.32005	1	0	1
1	65	23.4	127	77	88	4.47734	89	5.758	172	55	1.6	117	108	3.7	2.66925	0.981797	0.586576	-0.533454	36.9588	3.6098	1	0	1
1	38	20	110	63	69	4.23411	163	5.146	201	77	0.896104	124	109	5	11.8772	2.47462	4.7802	1.56448	42.7579	3.75555	1	0	1
1	91	25.8	142	61	111	4.70953	88	5.35	172	38	2.92105	134	115	6.8	3.82893	1.34258	0.831965	-0.183965	55.1366	4.00981	1	0	1
1	77	21.3	140	84	105	4.65396	88	5.452	187	58	1.81034	129	117	5.6	0.5	-0.693147	0.108642	-2.2197	7.2	1.97408	1	0	1
1	62	29.1	129	76	104	4.64439	85	5.86	204	69	1.50725	135	120	5.9	2.73	1.0043	0.572963	-0.556934	44.6727	3.79936	1	0	1
1	75	25.4	179	99	79	4.36945	92	5.656	222	80	0.9875	142	134.3	3.9	1.1984	0.180987	0.272229	-1.30111	14.8767	2.69979	1	0	1
1	81	24.1	129	68	220	5.39363	94	5.554	206	42	5.2381	164	135	13.4	4.34114	1.46814	1.00757	0.00754451	50.4132	3.92025	1	0	1
1	67	24.3	133	75	146	4.98361	90	5.656	205	43	3.39535	162	136	9.2	0.5	-0.693147	0.111111	-2.19722	6.66667	1.89712	1	0	1
1	55	19.2	106	58	102	4.62497	88	5.452	242	77	1.32468	165	143.1	6.1	1.64868	0.499978	0.358233	-1.02657	23.7411	3.16721	1	0	1
1	24	25.4	135	72	107	4.67283	87	4.84	218	41	2.60976	177	148.4	7.6	3.53898	1.26384	0.760225	-0.274141	53.0847	3.97189	1	0	1
1	65	19.7	85	62	98	4.58497	91	5.656	219	47.4	2.06751	171.6	151.3	5.5	3.69717	1.30757	0.830722	-0.18546	47.535	3.86147	1	0	1
1	27	26	105	64	142	4.95583	94	5.248	228	44	3.22727	184	151.6	13	5.99425	1.7908	1.39126	0.330209	69.6107	4.24292	1	0	1
1	44	24	130	80	295	5.68698	91	5.248	254	44	6.70455	210	156.7	22.2	2.86527	1.05266	0.643802	-0.440364	36.8392	3.60656	1	0	1
1	63	24.1	128	94	139	4.93447	92	5.656	247	59	2.35593	188	168	9.7	0.5	-0.693147	0.11358	-2.17525	6.2069	1.82566	1	0	1
1	74	21.7	148	74	127	4.84419	92	5.554	249	47.9	2.65136	201.1	173.2	7.7	3.48271	1.24781	0.791135	-0.234287	43.2337	3.76662	1	0	1
1	56	23.7	110	73	154	5.03695	88	5.452	254	36	4.27778	218	181.4	10.6	2.89481	1.06292	0.628996	-0.463631	41.6853	3.73015	1	0	1
1	69	20.7	136	91	46	3.82864	89	5.248	145	72.2	0.637119	72.8	63.1	3.4	4.23491	1.44336	0.930635	-0.071888	58.6373	4.07137	0	0	1
1	70	19.6	138	83	50	3.91202	113	5.554	147	58.2	0.859107	88.8	70.2	5.2	19.0073	2.94482	5.30328	1.66833	136.853	4.91891	0	0	1
1	70	19.7	133	73	63	4.14313	91	5.758	140	58	1.08621	82	74	2.4	0.5	-0.693147	0.112346	-2.18617	6.42857	1.86075	0	0	1
1	20	18.9	91	51	41	3.71357	92	5.044	135	49	0.836735	86	74.7	1.6	7.6208	2.03088	1.73114	0.548783	94.603	4.54969	0	0	1
1	75	19.9	131	76	60	4.09434	82	4.942	151	66	0.909091	85	75.3	2.6	0.310618	-1.16919	0.0628906	-2.76636	5.8854	1.77248	0	0	1
1	77	17.3	149	82	120	4.78749	89	5.044	147	59	2.0339	88	76	5.5	1.21652	0.195998	0.267335	-1.31925	16.8442	2.82401	0	0	1
1	44	23	134	98	61	4.11087	89	5.962	159	74	0.824324	85	76	2.6	2.6	0.955511	0.571358	-0.559739	36	3.58352	0	0	1
1	75	20	121	79	60	4.09434	90	5.656	146	56	1.07143	90	81	2.1	0.5	-0.693147	0.111111	-2.19722	6.66667	1.89712	0	0	1
1	28	19.9	133	88	108	4.68213	81	4.534	158	50	2.16	108	89.7	4.4	2.88201	1.05849	0.576402	-0.550949	57.6402	4.05422	0	0	1
1	66	25.5	142	83	57	4.04305	91	5.248	177	72	0.791667	105	92.1	3.2	1.27112	0.239899	0.28561	-1.25313	16.343	2.7938	0	0	1
1	82	20.8	153	79	56	4.02535	93	5.35	163	56	1	107	94.3	3.3	1.2376	0.213175	0.28419	-1.25811	14.8512	2.69808	0	0	1
1	79	21.3	145	78	73	4.29046	93	5.962	154	38.5	1.8961	115.5	96.8	4.3	0.970388	-0.0300594	0.22283	-1.50135	11.6447	2.45485	0	0	1
1	64	20.9	105	56	85	4.44265	113	5.35	164	50	1.7	114	97.1	3.6	18.4895	2.9172	5.15881	1.64071	133.125	4.89129	0	0	1
1	77	20.2	102	67	106	4.66344	88	5.656	163	51	2.07843	112	99	5.6	0.5	-0.693147	0.108642	-2.2197	7.2	1.97408	0	0	1
1	42	27.6	112	76	43	3.7612	95	5.758	180	67.6	0.636095	112.4	100.5	3.8	1.96267	0.674307	0.46038	-0.775703	22.0801	3.09468	0	0	1
1	80	20	96	62	45	3.80666	83	5.248	169	58	0.775862	111	101.9	2.3	0.880011	-0.127821	0.180348	-1.71287	15.8402	2.76255	0	0	1
1	73	19.1	104	64	94	4.54329	100	5.86	196	66	1.42424	130	101.9	3.8	3.34743	1.20819	0.826525	-0.190525	32.5695	3.48338	0	0	1
1	72	20.8	120	76	83	4.41884	91	5.962	158	40.5	2.04938	117.5	103.7	5	9.78279	2.28062	2.19811	0.787597	125.779	4.83452	0	0	1
1	69	27.7	122	78	123	4.81218	98	6.064	164	37.6	3.27128	126.4	104.1	6.7	3.54111	1.26444	0.856862	-0.154478	36.4229	3.5952	0	0	1
1	73	22.2	120	83	86	4.45435	86	5.35	166	44	1.95455	122	104.4	4	2.03678	0.711371	0.432502	-0.838169	31.8801	3.46198	0	0	1
1	74	25.3	116	74	60	4.09434	86	6.064	206	80.8	0.742574	125.2	104.8	4.2	2.29755	0.831843	0.487874	-0.717697	35.9616	3.58245	0	0	1
1	76	19.6	136	54	89	4.48864	133	5.86	173	57	1.5614	116	105	4.2	39.6234	3.67942	13.0121	2.56588	203.777	5.31703	0	0	1
1	74	21.3	114	67	39	3.66356	92	5.452	157	47	0.829787	110	105.2	1.5	1.88913	0.636116	0.429136	-0.845983	23.4513	3.15492	0	0	1
1	92	18.6	135	81	61	4.11087	94	5.758	175	58	1.05172	117	108	3.3	0.5	-0.693147	0.116049	-2.15374	5.80645	1.75897	0	0	1
1	72	18.9	112	75	75	4.31749	101	5.962	186	62.9	1.19237	123.1	108.3	4.9	1.53483	0.428419	0.38276	-0.960348	14.5405	2.67694	0	0	1
1	70	25.1	121	91	74	4.30407	83	5.656	203	72.6	1.01928	130.4	110.3	3.7	7.57999	2.02551	1.55343	0.440465	136.44	4.91588	0	0	1
1	82	21.1	137	75	87	4.46591	83	5.554	198	57.3	1.51832	140.7	111.2	4.8	1.06568	0.0636118	0.218398	-1.52143	19.1822	2.95398	0	0	1
1	44	19.2	136	71	63	4.14313	84	4.942	176	52	1.21154	124	112.4	3.7	1.74954	0.55935	0.362867	-1.01372	29.992	3.40093	0	0	1
1	77	22.7	111	66	117	4.76217	90	5.758	198	68	1.72059	130	112.7	6.5	2.2148	0.795164	0.492178	-0.708914	29.5307	3.38543	0	0	1
1	74	22.1	145	87	81	4.39445	91	5.962	187	52.7	1.537	134.3	113.2	4.3	2.38353	0.868584	0.535559	-0.624444	30.6454	3.42248	0	0	1
1	77	28.4	139	77	124	4.82028	102	5.146	179	39	3.17949	140	113.3	7	9.24524	2.22411	2.32843	0.845195	85.3407	4.44665	0	0	1
1	87	18.1	148	83	57	4.04305	87	5.554	190	73	0.780822	117	113.7	3	1.25292	0.225479	0.269146	-1.3125	18.7938	2.93353	0	0	1
1	66	24.6	128	62	68	4.21951	111	5.656	178	57	1.19298	121	114	3.7	7.43278	2.0059	2.03713	0.711543	55.7459	4.0208	0	0	1
1	65	23.9	134	81	130	4.86753	100	6.064	213	76	1.71053	137	114	7.3	5.02045	1.61352	1.23962	0.214804	48.8477	3.88871	0	0	1
1	69	22.3	120	77	75	4.31749	79	4.942	187	57	1.31579	130	114.5	3.8	24.8902	3.21448	4.85513	1.58004	560.031	6.32799	0	0	1
1	69	21.5	124	83	61	4.11087	93	5.554	191	59.6	1.02349	131.4	114.7	3.7	3.73036	1.3165	0.856601	-0.154783	44.7643	3.80141	0	0	1
1	77	23.6	125	69	107	4.67283	109	6.574	191	49.7	2.15292	141.3	116.4	5.8	3.97278	1.37947	1.06922	0.0669267	31.0913	3.43693	0	0	1
1	66	16.8	99	68	60	4.09434	81	5.656	222	95	0.631579	127	116.5	4.9	0.5	-0.693147	0.1	-2.30259	10	2.30259	0	0	1
1	77	27	140	82	95	4.55388	94	5.758	180	42	2.2619	138	117	4.4	10.7029	2.37052	2.48413	0.909924	124.292	4.82263	0	0	1
1	73	17.7	140	81	91	4.51086	95	6.064	178	37.6	2.42021	140.4	117.6	6.4	2.01487	0.700557	0.472625	-0.749454	22.6673	3.12092	0	0	1
1	59	21	131	93	91	4.51086	98	5.758	186	55	1.65455	131	118	3.7	2.13	0.756122	0.515407	-0.662798	21.9086	3.08688	0	0	1
1	45	25.2	129	89	195	5.273	92	5.554	204	50.6	3.85375	153.4	119	16.4	5.29673	1.66709	1.20321	0.184991	65.7525	4.1859	0	0	1
1	67	24.6	134	88	207	5.33272	94	5.86	201	50	4.14	151	119	14.8	7.04939	1.95294	1.63615	0.492349	81.8639	4.40506	0	0	1
1	70	26.2	147	92	135	4.90527	131	5.86	173	41	3.29268	132	120.4	7	41.8204	3.73338	13.5271	2.60469	221.402	5.39998	0	0	1
1	76	19.8	137	70	49	3.89182	96	5.962	213	80	0.6125	133	122	2.7	0.5	-0.693147	0.118519	-2.13269	5.45455	1.69645	0	0	1
1	74	24	135	71	99	4.59512	125	6.574	206	64	1.54688	142	122.2	5.3	5.22585	1.65362	1.61292	0.478044	30.3436	3.41259	0	0	1
1	67	20.1	147	93	96	4.56435	89	5.758	198	64	1.5	134	122.8	5.4	2.72708	1.00323	0.599285	-0.512018	37.7596	3.63124	0	0	1
1	83	19.2	129	81	73	4.29046	86	6.064	198	65	1.12308	133	123	2.8	0.5	-0.693147	0.106173	-2.24269	7.82609	2.05746	0	0	1
1	78	26.1	132	71	50	3.91202	115	6.982	215	77	0.649351	138	123.3	3.9	0.931571	-0.0708824	0.26452	-1.32984	6.44934	1.86398	0	0	1
1	78	22.3	140	70	98	4.58497	85	6.268	181	43	2.27907	138	124	5.3	0.5	-0.693147	0.104938	-2.25438	8.18182	2.10191	0	0	1
1	72	22.3	143	82	85	4.44265	93	5.452	198	63	1.34921	135	125	2.5	0.5	-0.693147	0.114815	-2.16443	6	1.79176	0	0	1
1	62	22.7	163	93	65	4.17439	94	5.452	184	53	1.22642	131	125	4.1	1.65644	0.504672	0.384458	-0.95592	19.2361	2.95679	0	0	1
1	59	26.3	112	76	72	4.27667	92	5.758	195	50.8	1.41732	144.2	125.1	4.7	3.96616	1.3778	0.900954	-0.104301	49.2351	3.89661	0	0	1
1	59	26.7	139	100	83	4.41884	114	5.962	185	37	2.24324	148	125.5	4.2	18.1227	2.89716	5.1012	1.62948	127.925	4.85144	0	0	1
1	57	21.7	155	87	80	4.38203	103	6.778	226	75.5	1.0596	150.5	125.8	5.3	2.42823	0.887163	0.61755	-0.481995	21.8541	3.08439	0	0	1
1	71	22	103	67	128	4.85203	98	6.472	206	58.2	2.19931	147.8	126	6.6	3.35524	1.21052	0.811885	-0.208397	34.511	3.54128	0	0	1
1	68	18.5	106	65	53	3.97029	110	6.982	211	79	0.670886	132	126	3.9	0.5	-0.693147	0.135802	-1.99655	3.82979	1.34281	0	0	1
1	72	23	134	75	109	4.69135	106	5.962	213	61	1.78689	152	126.4	4.4	2.49606	0.914712	0.653289	-0.425736	20.8972	3.03962	0	0	1
1	61	20.6	98	64	100	4.60517	86	5.248	194	58	1.72414	136	127	6	0.5	-0.693147	0.106173	-2.24269	7.82609	2.05746	0	0	1
1	73	22.5	137	84	97	4.57471	102	5.452	196	43.7	2.21968	152.3	127.3	4.9	7.68676	2.0395	1.93593	0.660586	70.9547	4.26204	0	0	1
1	49	24.4	103	63	55	4.00733	88	5.656	194	49.2	1.11789	144.8	127.4	2.5	2.2228	0.798766	0.482978	-0.727785	32.0083	3.46599	0	0	1
1	71	17.2	95	64	51	3.93183	90	5.86	239	100	0.51	139	128.6	4.6	0.31694	-1.14904	0.0704311	-2.65312	4.22587	1.44122	0	0	1
1	74	26.9	167	95	85	4.44265	105	5.758	206	54.5	1.55963	151.5	131	6.1	5.19085	1.6469	1.34578	0.29697	44.493	3.79533	0	0	1
1	76	22.1	124	72	97	4.57471	82	5.758	195	37.5	2.58667	157.5	132.1	6.1	2.6978	0.992438	0.546222	-0.60473	51.1163	3.9341	0	0	1
1	74	17.3	112	68	61	4.11087	85	5.656	204	53.2	1.14662	150.8	132.3	4.5	4.64974	1.53681	0.975872	-0.0244237	76.0867	4.33187	0	0	1
1	81	22.1	118	66	67	4.20469	86	5.452	222	65	1.03077	157	137	4.6	1.87264	0.627352	0.397648	-0.922188	29.311	3.37796	0	0	1
1	71	26.2	126	69	91	4.51086	117	5.758	206	48	1.89583	158	139.5	4.8	9.04301	2.20199	2.61243	0.960279	60.2867	4.09911	0	0	1
1	78	26.8	143	74	184	5.21494	102	6.676	210	27.8	6.61871	182.2	140.6	13.6	5.89525	1.77415	1.48473	0.395232	54.4177	3.99669	0	0	1
1	66	22.5	154	86	52	3.95124	98	5.656	212	60	0.866667	152	142	2.9	3.42611	1.23143	0.829035	-0.187493	35.24	3.56218	0	0	1
1	71	28	140	106	117	4.76217	91	5.86	196	42	2.78571	154	142	6.3	6.24	1.83098	1.40207	0.337953	80.2286	4.38488	0	0	1
1	80	25.3	134	82	103	4.63473	93	5.554	220	51	2.01961	169	142.1	6.7	4.81243	1.5712	1.10508	0.0999136	57.7491	4.05611	0	0	1
1	72	25.5	114	80	117	4.76217	98	5.962	225	62.5	1.872	162.5	143	10.2	8.53695	2.1444	2.06573	0.725484	87.8087	4.47516	0	0	1
1	72	25	129	86	115	4.74493	95	6.268	215	58	1.98276	157	143	7.1	0.5	-0.693147	0.117284	-2.14316	5.625	1.72722	0	0	1
1	56	24.9	118	89	172	5.14749	99	5.452	218	38	4.52632	180	144.9	10.7	3.40104	1.22408	0.831365	-0.184686	34.0104	3.52667	0	0	1
1	78	23.5	143	83	94	4.54329	100	5.452	215	56	1.67857	159	145.9	5.3	3.5843	1.27656	0.885013	-0.122153	34.8743	3.55175	0	0	1
1	74	23.9	131	90	192	5.2575	85	5.452	224	43	4.46512	181	146.1	11.9	3.34732	1.20816	0.702523	-0.353077	54.7743	4.00322	0	0	1
1	76	17.9	117	55	84	4.43082	114	5.962	275	93.8	0.895522	181.2	149.3	5.2	1.72001	0.542332	0.484152	-0.725356	12.1413	2.49661	0	0	1
1	70	22.4	135	73	98	4.58497	95	5.35	217	42	2.33333	175	150	5.8	2.31548	0.839618	0.543138	-0.610392	26.0492	3.25999	0	0	1
1	85	22.6	162	78	98	4.58497	100	5.146	231	51	1.92157	180	152	5.9	3.15873	1.15017	0.779934	-0.248546	30.7336	3.42536	0	0	1
1	67	22.9	136	88	162	5.0876	112	7.084	233	51.8	3.12741	181.2	153.4	8.6	4.03335	1.3946	1.1154	0.109209	29.6328	3.38888	0	0	1
1	66	27	134	86	214	5.36598	90	5.452	240	57	3.75439	183	155.2	12.6	3.34542	1.20759	0.743426	-0.296486	44.6055	3.79786	0	0	1
1	54	22.7	114	80	110	4.70048	109	6.268	269	69.6	1.58046	199.4	168.4	8.4	2.72007	1.00066	0.732069	-0.31188	21.2875	3.05812	0	0	1
1	58	20.4	109	77	200	5.29832	102	5.962	270	58.3	3.43053	211.7	176.8	18	14.7595	2.69189	3.71721	1.31297	136.242	4.91443	0	0	1
1	59	20.6	124	80	148	4.99721	88	5.962	288	54	2.74074	234	218	11.3	0.5	-0.693147	0.108642	-2.2197	7.2	1.97408	0	0	1
1	42	23.4	109	73	53	3.97029	88	5.044	128	61	0.868852	67	57.1	1.9	3.33891	1.20564	0.725492	-0.320906	48.0803	3.87287	1	1	1
1	73	29.2	126	82	649	6.47543	81	6.166	166	29	22.3793	137	65	33.2	14.7656	2.6923	2.95312	1.08286	295.312	5.68803	1	1	1
1	54	24.2	163	96	152	5.02388	92	5.248	131	44.5	3.41573	86.5	65.2	6.7	1.44667	0.369268	0.328627	-1.11283	17.9587	2.88808	1	1	1
1	73	23.5	132	81	176	5.17048	91	5.554	144	54	3.25926	90	69	8.3	4.3622	1.47298	0.980148	-0.0200515	56.0854	4.02688	1	1	1
1	83	21.2	164	88	146	4.98361	93	5.758	189	93	1.56989	96	77	7.7	3.53067	1.26149	0.810746	-0.209801	42.368	3.74639	1	1	1
1	77	23	164	91	46	3.82864	96	4.738	177	91	0.505495	86	78.9	2.1	0.692231	-0.367835	0.164084	-1.80737	7.55162	2.02176	1	1	1
1	69	17.9	139	87	55	4.00733	88	5.35	162	68.7	0.800582	93.3	79.2	2.7	1.4255	0.354525	0.309739	-1.17203	20.5272	3.02175	1	1	1
1	59	16.9	126	91	73	4.29046	97	5.35	182	82.3	0.886999	99.7	80.2	3.1	1.01324	0.0131504	0.242677	-1.41603	10.7284	2.37289	1	1	1
1	55	18.5	124	83	206	5.32788	81	4.738	199	87	2.36782	112	80.5	13.1	1.43307	0.359818	0.286614	-1.24962	28.6614	3.35555	1	1	1
1	69	21.3	138	86	136	4.91265	99	6.064	164	57.9	2.34888	106.1	82.1	6.4	1.34911	0.299448	0.329783	-1.10932	13.4911	2.60203	1	1	1
1	66	21.3	122	73	84	4.43082	99	5.962	177	76.1	1.10381	100.9	88.2	4.2	4.19407	1.43367	1.02522	0.0249042	41.9407	3.73626	1	1	1
1	57	24.4	141	92	77	4.34381	101	5.35	171	74	1.04054	97	90.8	4.4	1.75503	0.562485	0.437674	-0.826282	16.6266	2.811	1	1	1
1	24	20.4	129	75	36	3.58352	103	5.248	197	93	0.387097	104	93.6	2.1	8.56513	2.1477	2.17829	0.778541	77.0862	4.34492	1	1	1
1	57	23.6	119	81	114	4.7362	94	5.452	161	55	2.07273	106	94	4.8	3.01753	1.10444	0.700366	-0.356152	35.0423	3.55656	1	1	1
1	53	21.8	112	72	102	4.62497	113	5.656	176	65	1.56923	111	94.3	6.2	1.94169	0.663559	0.541756	-0.61294	13.9802	2.63764	1	1	1
1	73	22.6	154	80	74	4.30407	181	5.656	163	54	1.37037	109	94.3	3	19.2197	2.95593	8.58953	2.15054	58.6362	4.07135	1	1	1
1	26	27.5	126	75	61	4.11087	85	4.942	159	47	1.29787	112	95.7	2.2	2.34825	0.853672	0.492843	-0.707564	38.426	3.64873	1	1	1
1	30	23	140	82	67	4.20469	107	5.35	194	78	0.858974	116	96	5.8	2.39575	0.873696	0.632951	-0.457362	19.6016	2.97561	1	1	1
1	63	23.2	127	87	63	4.14313	95	5.452	170	62	1.01613	108	96	3.7	0.5	-0.693147	0.117284	-2.14316	5.625	1.72722	1	1	1
1	30	21	119	72	49	3.89182	83	4.534	183	74	0.662162	109	98.2	2.5	2.68347	0.987112	0.549946	-0.597935	48.3025	3.87748	1	1	1
1	74	20.4	145	89	40	3.68888	99	5.656	182	71.1	0.562588	110.9	98.9	1.8	1.22623	0.203946	0.299746	-1.20482	12.2623	2.50653	1	1	1
1	20	26.5	135	61	91	4.51086	95	5.146	182	61	1.4918	121	100.6	4.8	6.65261	1.89501	1.56049	0.444998	74.8418	4.31538	1	1	1
1	61	21.6	135	79	76	4.33073	111	6.064	189	61.2	1.24183	127.8	100.9	5	1.96162	0.673769	0.537628	-0.620588	14.7121	2.68867	1	1	1
1	81	24	119	80	254	5.53733	89	5.86	190	57	4.45614	133	101	13.6	8.28031	2.11388	1.81962	0.598629	114.65	4.74189	1	1	1
1	72	21.9	136	85	62	4.12713	100	5.554	177	61	1.01639	116	101.6	3.4	2.93193	1.07566	0.723934	-0.323055	28.5269	3.35085	1	1	1
1	68	20.4	130	77	64	4.15888	97	6.064	169	46	1.3913	123	107	3.7	5.02802	1.61503	1.20424	0.185849	53.2378	3.97477	1	1	1
1	76	25.2	119	74	92	4.52179	97	5.35	204	83	1.10843	121	109	4.3	3.11136	1.13506	0.74519	-0.294116	32.9438	3.4948	1	1	1
1	57	20.6	128	90	112	4.7185	93	5.35	205	71	1.57746	134	110.1	6.2	3.01451	1.10344	0.69222	-0.367852	36.1741	3.58834	1	1	1
1	41	22.8	121	79	119	4.77912	90	5.146	189	52	2.28846	137	110.4	6.7	1.07058	0.0681963	0.237906	-1.43588	14.2743	2.65846	1	1	1
1	28	22.4	133	83	107	4.67283	84	4.84	195	60	1.78333	135	111.3	6.2	3.17876	1.15649	0.659299	-0.416578	54.4931	3.99807	1	1	1
1	29	19.8	125	75	82	4.40672	89	5.146	190	59	1.38983	131	111.3	4.7	1.63786	0.49339	0.359924	-1.02186	22.678	3.1214	1	1	1
1	68	24.2	154	80	114	4.7362	94	5.248	179	50	2.28	129	112	7.3	4.85	1.57898	1.12568	0.118386	56.3226	4.0311	1	1	1
1	74	19.7	111	69	60	4.09434	84	5.86	198	77	0.779221	121	112	3.4	2.20395	0.790251	0.457115	-0.782819	37.782	3.63183	1	1	1
1	73	18.6	124	70	60	4.09434	86	5.656	204	78	0.769231	126	112.6	2.6	0.560305	-0.579274	0.118978	-2.12881	8.76999	2.17134	1	1	1
1	70	26.5	139	96	97	4.57471	90	5.86	184	51.3	1.89084	132.7	112.8	4.7	6.64266	1.89351	1.47615	0.389435	88.5688	4.48378	1	1	1
1	68	17.9	122	73	67	4.20469	221	9.634	225	97	0.690722	128	114.3	4.6	1.33473	0.28873	0.728335	-0.316994	3.04116	1.11224	1	1	1
1	74	23.4	148	90	104	4.64439	171	8.206	182	48.4	2.14876	133.6	116.1	4.2	2.62677	0.965756	1.10908	0.103533	8.75591	2.16973	1	1	1
1	61	20.7	128	76	151	5.01728	85	5.35	205	64	2.35938	141	122	7.3	0.5	-0.693147	0.104938	-2.25438	8.18182	2.10191	1	1	1
1	23	24.2	112	56	111	4.70953	89	5.044	202	59	1.88136	143	125.1	7.4	6.46419	1.86628	1.42053	0.351027	89.5041	4.49428	1	1	1
1	70	18.2	123	77	125	4.82831	88	5.656	218	72	1.73611	146	126.1	9.4	0.63232	-0.458359	0.137393	-1.98491	9.10541	2.20887	1	1	1
1	67	23.6	157	84	75	4.31749	103	5.86	193	45.6	1.64474	147.4	126.3	3.8	3.41569	1.22838	0.86868	-0.14078	30.7412	3.4256	1	1	1
1	71	25.9	145	78	120	4.78749	87	5.758	198	52	2.30769	146	126.6	5.9	4.39963	1.48152	0.945107	-0.0564575	65.9945	4.18957	1	1	1
1	59	23.8	130	78	142	4.95583	95	6.064	200	52	2.73077	148	128	5.7	3.69355	1.30659	0.866389	-0.143422	41.5525	3.72696	1	1	1
1	61	19.1	154	84	80	4.38203	100	5.656	214	65.3	1.22511	148.7	130.1	4.7	1.81568	0.59646	0.448316	-0.802257	17.6661	2.87165	1	1	1
1	66	19.9	118	71	104	4.64439	99	5.656	210	53	1.96226	157	131.6	5.7	1.2009	0.18307	0.293553	-1.2257	12.009	2.48566	1	1	1
1	67	24.1	169	111	73	4.29046	117	6.268	240	100	0.73	140	132	3.9	4.25	1.44692	1.22778	0.205206	28.3333	3.34404	1	1	1
1	59	22.3	130	83	209	5.34233	215	10.246	223	59	3.54237	164	134.4	11.8	2.07121	0.728132	1.09953	0.0948834	4.90549	1.59036	1	1	1
1	53	24.3	152	94	198	5.28827	97	5.452	214	45	4.4	169	138	13.4	6.36765	1.85123	1.52509	0.422055	67.4222	4.21097	1	1	1
1	82	18.6	101	54	108	4.68213	90	5.35	135	65	1.66154	70	54.1	4.9	1.69502	0.527697	0.376672	-0.97638	22.6003	3.11796	0	1	1
1	63	20.5	116	74	162	5.0876	89	5.452	147	65	2.49231	82	58	12.9	0.5	-0.693147	0.109877	-2.2084	6.92308	1.93486	0	1	1
1	70	21.7	162	86	64	4.15888	108	5.452	137	68	0.941176	69	58	2.4	0.5	-0.693147	0.133333	-2.0149	4	1.38629	0	1	1
1	70	24	143	70	65	4.17439	93	5.962	143	70.6	0.92068	72.4	58.7	2.7	4.11982	1.41581	0.946033	-0.0554773	49.4379	3.90072	0	1	1
1	65	20.4	130	76	68	4.21951	97	5.86	124	55	1.23636	69	59	3	0.5	-0.693147	0.119753	-2.12232	5.29412	1.6666	0	1	1
1	67	23.1	136	89	42	3.73767	88	5.248	124	58	0.724138	66	63.2	1.1	1.65623	0.504542	0.359872	-1.02201	23.8497	3.17177	0	1	1
1	72	22.6	134	76	155	5.04343	95	5.554	162	74	2.09459	88	64	11.8	0.5	-0.693147	0.117284	-2.14316	5.625	1.72722	0	1	1
1	71	23.3	125	71	73	4.29046	91	5.248	156	68	1.07353	88	65.2	4.1	1.01028	0.0102275	0.227001	-1.4828	12.9893	2.56413	0	1	1
1	72	21.3	122	84	47	3.85015	86	5.656	115	43	1.09302	72	66	1.7	3.29	1.19089	0.698617	-0.358652	51.4957	3.9415	0	1	1
1	63	21.7	121	85	64	4.15888	87	5.554	141	64	1	77	67	1.8	0.5	-0.693147	0.107407	-2.23113	7.5	2.0149	0	1	1
1	74	17.9	123	85	65	4.17439	90	5.554	153	85	0.764706	68	68.8	3.8	2.04625	0.716011	0.454723	-0.788066	27.2834	3.30628	0	1	1
1	65	18.8	104	66	51	3.93183	101	6.37	161	78.6	0.648855	82.4	71.7	2.4	0.8097	-0.211092	0.201925	-1.59986	7.67084	2.03743	0	1	1
1	56	25.9	122	85	526	6.2653	84	5.656	225	43.5	12.092	181.5	73.7	49.5	0.94767	-0.0537487	0.196554	-1.62682	16.2458	2.78783	0	1	1
1	70	27.1	134	90	95	4.55388	92	5.758	131	43	2.2093	88	74	3.1	4.61	1.52823	1.04721	0.0461294	57.2276	4.04704	0	1	1
1	82	25.1	126	68	43	3.7612	87	5.656	137	50.2	0.856574	86.8	74.7	2.3	3.27069	1.185	0.702593	-0.352977	49.0604	3.89305	0	1	1
1	60	22	119	72	212	5.35659	91	5.452	145	48	4.41667	97	75	10.4	1.95958	0.672732	0.440301	-0.820296	25.1946	3.22663	0	1	1
1	47	23.7	99	64	67	4.20469	105	5.656	154	65.5	1.0229	88.5	75.4	2.1	2.21201	0.7939	0.573483	-0.556026	18.9601	2.94233	0	1	1
1	84	24.7	168	97	88	4.47734	121	6.574	135	50	1.76	85	76	4.7	2.64	0.970779	0.788741	-0.237318	16.3862	2.79644	0	1	1
1	74	21.7	119	73	153	5.03044	100	5.146	160	59	2.59322	101	77	6.8	11.7092	2.46037	2.89115	1.06166	113.927	4.73556	0	1	1
1	76	24.2	147	88	64	4.15888	105	6.064	150	61	1.04918	89	78	3.2	4.09949	1.41086	1.06283	0.0609362	35.1385	3.5593	0	1	1
1	83	20.9	101	58	42	3.73767	115	5.554	155	72	0.583333	83	79	4.6	17.59	2.86733	4.99469	1.60838	121.777	4.80219	0	1	1
1	73	19.7	132	70	122	4.80402	116	5.146	146	49.3	2.47465	96.7	79.3	5.2	2.07288	0.72894	0.593715	-0.521357	14.08	2.64475	0	1	1
1	85	22.1	165	97	61	4.11087	113	5.146	152	54.8	1.11314	97.2	80.8	3.1	4.14208	1.4212	1.15569	0.144699	29.823	3.39528	0	1	1
1	71	28.2	140	97	35	3.55535	94	5.35	178	88	0.397727	90	81	1.5	9.64922	2.26688	2.23957	0.806285	112.055	4.71899	0	1	1
1	66	20.7	118	81	45	3.80666	98	5.554	180	93	0.483871	87	82	2	0.5	-0.693147	0.120988	-2.11207	5.14286	1.63761	0	1	1
1	73	22.6	114	78	120	4.78749	90	5.554	152	53	2.26415	99	82	6.4	5.83	1.76302	1.29556	0.25894	77.7333	4.35328	0	1	1
1	63	28.6	165	106	256	5.54518	206	8.41	171	62	4.12903	109	84.5	12.1	3.92573	1.36755	1.99679	0.691541	9.88296	2.29081	0	1	1
1	76	23.9	144	98	99	4.59512	105	5.554	143	46	2.15217	97	85.6	4.6	2.11819	0.75056	0.549159	-0.599366	18.1559	2.89899	0	1	1
1	66	22.5	143	80	89	4.48864	96	5.248	188	69	1.28986	119	85.7	4.5	2.04317	0.714502	0.484307	-0.725037	22.2891	3.1041	0	1	1
1	74	25.6	169	106	112	4.7185	132	5.962	134	30	3.73333	104	86	6	13.52	2.60417	4.40652	1.48308	70.5391	4.25617	0	1	1
1	62	21.5	115	76	51	3.93183	87	5.248	162	65.1	0.78341	96.9	86.2	2.3	1.39368	0.331951	0.299384	-1.20603	20.9053	3.04	0	1	1
1	69	19.6	111	79	86	4.45435	102	5.758	218	116.7	0.736932	101.3	86.9	5.2	1.314	0.273076	0.330933	-1.10584	12.1292	2.49562	0	1	1
1	79	18.7	103	66	82	4.40672	94	5.248	163	63	1.30159	100	87	4.6	1.87176	0.626879	0.434433	-0.833713	21.7366	3.079	0	1	1
1	55	23.7	127	86	44	3.78419	77	5.35	181	88	0.5	93	88	1.8	2.00863	0.697454	0.381888	-0.962628	51.6505	3.9445	0	1	1
1	76	23	119	82	83	4.41884	90	5.656	156	55	1.50909	101	88	3.9	4.67029	1.54122	1.03784	0.0371445	62.2706	4.13149	0	1	1
1	73	23.1	113	76	58	4.06044	85	4.738	158	67	0.865672	91	88.1	2.5	1.69693	0.52882	0.356146	-1.03242	27.7679	3.32388	0	1	1
1	64	19.1	132	77	55	4.00733	77	5.656	170	69	0.797101	101	89	1.7	0.5	-0.693147	0.0950617	-2.35323	12.8571	2.5539	0	1	1
1	66	25	127	76	111	4.70953	135	8.308	157	50	2.22	107	89.7	4.8	4.82662	1.57415	1.60887	0.475534	24.1331	3.18358	0	1	1
1	78	23.9	116	80	77	4.34381	95	5.758	178	73	1.05479	105	89.8	4	1.20843	0.18932	0.283458	-1.26069	13.5948	2.60969	0	1	1
1	76	20.5	130	74	42	3.73767	110	6.472	163	64	0.65625	99	91	1.8	5.73635	1.74682	1.55802	0.443417	43.938	3.78278	0	1	1
1	74	23.4	135	78	104	4.64439	75	5.656	178	71	1.46479	107	91.1	4.6	1.34155	0.293824	0.248435	-1.39258	40.2464	3.69502	0	1	1
1	69	21.7	130	92	79	4.36945	99	6.166	193	85	0.929412	108	91.4	4.2	2.77586	1.02096	0.678544	-0.387805	27.7586	3.32355	0	1	1
1	70	18.6	95	62	62	4.12713	98	5.86	186	86.8	0.714286	99.2	91.8	3.1	2.18311	0.780749	0.528258	-0.63817	22.4548	3.11151	0	1	1
1	67	25.6	147	81	99	4.59512	104	5.656	157	54	1.83333	103	92	3.9	9.12	2.21047	2.34193	0.850974	80.078	4.383	0	1	1
1	71	23.4	128	72	61	4.11087	87	6.064	178	71.8	0.849582	106.2	92.2	3	0.5	-0.693147	0.107407	-2.23113	7.5	2.0149	0	1	1
1	73	18	127	87	79	4.36945	91	5.656	159	58	1.36207	101	93	3.7	0.5	-0.693147	0.112346	-2.18617	6.42857	1.86075	0	1	1
1	72	24.2	119	61	89	4.48864	106	6.676	180	77	1.15584	103	93.2	4	1.43172	0.358874	0.374721	-0.981574	11.9865	2.48378	0	1	1
1	78	18.5	131	80	79	4.36945	96	5.656	155	39.8	1.98492	115.2	93.4	3.2	3.19273	1.16087	0.756794	-0.278664	34.8297	3.55047	0	1	1
1	74	17.4	115	72	83	4.41884	74	5.248	162	59	1.40678	103	94	5	0.5	-0.693147	0.091358	-2.39297	16.3636	2.79506	0	1	1
1	74	24.8	119	80	100	4.60517	90	6.472	161	43	2.32558	118	94.2	5.3	4.54997	1.51512	1.0111	0.0110431	60.6663	4.10539	0	1	1
1	67	23.5	132	76	64	4.15888	93	5.044	189	92	0.695652	97	94.3	2.8	1.09017	0.086337	0.250336	-1.38495	13.0821	2.57124	0	1	1
1	73	27.5	146	82	69	4.23411	98	5.452	180	75	0.92	105	94.6	3.5	6.31843	1.84347	1.52891	0.424552	64.9896	4.17423	0	1	1
1	70	25.1	158	98	118	4.77068	90	4.942	164	50	2.36	114	94.9	6.2	1.77819	0.575598	0.395154	-0.92848	23.7092	3.16586	0	1	1
1	76	21.7	145	82	125	4.82831	93	5.656	169	62	2.01613	107	95.4	6.2	5.31524	1.67058	1.22054	0.19929	63.7829	4.15548	0	1	1
1	75	22.9	143	81	86	4.45435	93	6.166	166	53	1.62264	113	95.6	3.5	1.2436	0.21801	0.285567	-1.25328	14.9232	2.70292	0	1	1
1	66	24.9	146	84	61	4.11087	104	6.166	206	94.2	0.647558	111.8	95.6	3.2	1.97608	0.681115	0.507438	-0.678381	17.3509	2.85365	0	1	1
1	72	22.6	128	86	138	4.92725	99	5.452	162	52	2.65385	110	96	7.5	4.64	1.53471	1.13422	0.125947	46.4	3.8373	0	1	1
1	75	18	117	76	35	3.55535	133	5.656	192	87	0.402299	105	96	2.2	14.5468	2.67737	4.77709	1.56383	74.812	4.31498	0	1	1
1	69	24.9	140	91	156	5.04986	96	5.758	170	50	3.12	120	97.5	9.6	4.40587	1.48294	1.04435	0.0433994	48.0641	3.87253	0	1	1
1	59	21.2	123	100	85	4.44265	102	5.35	214	100.6	0.84493	113.4	97.8	5.1	3.12575	1.13967	0.787226	-0.239239	28.8531	3.36222	0	1	1
1	65	20	117	82	62	4.12713	103	5.554	189	87	0.712644	102	98	2.6	0.5	-0.693147	0.12716	-2.06231	4.5	1.50408	0	1	1
1	77	20.6	109	65	62	4.12713	113	6.268	179	74	0.837838	105	98	4.4	2.05	0.71784	0.571975	-0.558659	14.76	2.69192	0	1	1
1	75	23.2	147	85	90	4.49981	131	6.982	170	50	1.8	120	99	4.2	4.11463	1.41455	1.33091	0.28586	21.7833	3.08115	0	1	1
1	66	23.1	128	80	113	4.72739	189	7.594	192	71	1.59155	121	99	9.3	17.55	2.86505	8.19	2.10291	50.1429	3.91488	0	1	1
1	64	20.4	114	84	138	4.92725	102	5.044	166	47	2.93617	119	100	6.7	3.44543	1.23705	0.867738	-0.141865	31.804	3.45959	0	1	1
1	58	27.1	139	95	200	5.29832	90	5.248	170	39	5.12821	131	101	12.5	4.02	1.39128	0.893333	-0.112795	53.6	3.98155	0	1	1
1	79	20.2	119	58	67	4.20469	104	5.554	175	63	1.06349	112	101	4	12.7495	2.54549	3.27395	1.186	111.947	4.71802	0	1	1
1	76	20.3	133	79	51	3.93183	96	5.554	170	61	0.836066	109	101	3.1	0.5	-0.693147	0.118519	-2.13269	5.45455	1.69645	0	1	1
1	69	28.2	138	100	81	4.39445	101	5.758	195	81	1	114	101.2	4.3	1.9687	0.677372	0.490959	-0.711394	18.6508	2.92589	0	1	1
1	70	22.4	127	75	73	4.29046	93	6.064	186	67.3	1.0847	118.7	101.4	5.1	1.76736	0.569488	0.405838	-0.9018	21.2083	3.05439	0	1	1
1	72	21.1	139	80	80	4.38203	95	5.248	194	76	1.05263	118	101.8	5	1.43061	0.358099	0.335575	-1.09191	16.0943	2.77847	0	1	1
1	72	21.1	111	73	38	3.63759	86	5.35	208	102	0.372549	106	102	2.5	0.5	-0.693147	0.106173	-2.24269	7.82609	2.05746	0	1	1
1	70	26.1	139	82	96	4.56435	99	5.248	190	71	1.35211	119	102.1	6	3.37566	1.21659	0.825162	-0.192175	33.7566	3.51918	0	1	1
1	84	18.6	119	67	74	4.30407	92	5.248	183	73	1.0137	110	102.2	3.9	0.3474	-1.05728	0.0789155	-2.53938	4.31255	1.46153	0	1	1
1	79	22.8	158	87	53	3.97029	92	5.248	180	74	0.716216	106	102.2	3.2	3.03255	1.1094	0.688876	-0.372694	37.6455	3.62821	0	1	1
1	83	21.3	125	77	72	4.27667	114	5.554	176	54	1.33333	122	102.6	3	5.39314	1.68513	1.51807	0.417439	38.0692	3.63941	0	1	1
1	64	22.8	121	73	93	4.5326	92	5.146	183	68	1.36765	115	103	6.5	3.72	1.31372	0.845037	-0.168375	46.1793	3.83253	0	1	1
1	74	20.9	98	50	45	3.80666	93	5.35	169	61	0.737705	108	103	2	0.5	-0.693147	0.114815	-2.16443	6	1.79176	0	1	1
1	73	23.5	131	84	78	4.35671	88	5.452	179	65	1.2	114	103	4.2	3.44	1.23547	0.747457	-0.291079	49.536	3.9027	0	1	1
1	57	23.4	122	87	292	5.67675	92	5.554	183	41	7.12195	142	103	16.3	2.3561	0.85701	0.535214	-0.625089	29.2482	3.37582	0	1	1
1	67	27.7	126	90	190	5.24702	89	5.656	181	50	3.8	131	103	10.7	0.5	-0.693147	0.109877	-2.2084	6.92308	1.93486	0	1	1
1	71	20.3	119	65	94	4.54329	109	6.676	188	74	1.27027	114	103.9	5	2.0267	0.706407	0.545457	-0.606132	15.8611	2.76387	0	1	1
1	73	19.4	122	71	55	4.00733	92	5.248	189	76	0.723684	113	104.4	3.6	0.430198	-0.843509	0.097724	-2.32561	5.34039	1.6753	0	1	1
1	76	23.7	133	74	108	4.68213	89	5.044	161	39	2.76923	122	105	4.3	6.82017	1.91988	1.49875	0.404634	94.4332	4.54789	0	1	1
1	41	23.4	121	75	78	4.35671	93	5.146	172	49.9	1.56313	122.1	105	4.5	4.12384	1.41679	0.946957	-0.0545018	49.4861	3.90169	0	1	1
1	79	23.3	148	76	57	4.04305	101	6.064	182	69	0.826087	113	105	2.4	0.5	-0.693147	0.124691	-2.08191	4.73684	1.55537	0	1	1
1	73	24	125	69	113	4.72739	104	6.166	195	69.4	1.62824	125.6	105.4	7.2	0.5	-0.693147	0.128395	-2.05264	4.39024	1.47938	0	1	1
1	81	20.9	124	80	78	4.35671	113	5.248	176	51	1.52941	125	106.2	2.4	1.79708	0.586162	0.501407	-0.690337	12.939	2.56024	0	1	1
1	67	22.7	116	68	72	4.27667	89	5.044	176	58	1.24138	118	107	2.6	2.08066	0.732684	0.457231	-0.782566	28.8091	3.36069	0	1	1
1	76	18.2	113	72	98	4.58497	128	5.962	172	54	1.81481	118	107	4.6	2.24	0.806476	0.707951	-0.345381	12.4062	2.51819	0	1	1
1	52	21.3	130	89	80	4.38203	102	5.758	186	68	1.17647	118	107.5	4	3.61441	1.28493	0.910296	-0.0939859	33.3638	3.50747	0	1	1
1	56	27.1	119	79	148	4.99721	104	6.064	187	56	2.64286	131	107.7	6.2	3.48622	1.24882	0.895226	-0.110679	30.6107	3.42135	0	1	1
1	52	24.8	168	111	95	4.55388	112	5.656	192	76	1.25	116	108.5	5.7	2.32108	0.842034	0.64188	-0.443354	17.0529	2.83632	0	1	1
1	53	21	112	83	107	4.67283	102	5.35	178	57	1.87719	121	109	6.3	6.89	1.93007	1.73526	0.551157	63.6	4.15261	0	1	1
1	69	17.7	131	81	35	3.55535	107	5.86	197	83	0.421687	114	109	2.3	0.5	-0.693147	0.132099	-2.02421	4.09091	1.40877	0	1	1
1	81	20.5	160	80	52	3.95124	102	5.86	180	62	0.83871	118	109	2.8	2.74796	1.01086	0.692079	-0.368055	25.3658	3.2334	0	1	1
1	59	25.5	118	70	66	4.18965	94	5.962	195	79	0.835443	116	109	4.5	0.5	-0.693147	0.116049	-2.15374	5.80645	1.75897	0	1	1
1	52	22.4	125	78	217	5.3799	97	5.452	210	62	3.5	148	109.1	15.1	1.91798	0.651275	0.459369	-0.777901	20.3081	3.01102	0	1	1
1	74	24.8	111	70	55	4.00733	96	5.758	173	49.8	1.10442	123.2	109.1	2.7	3.70557	1.30984	0.878356	-0.129703	40.4243	3.69943	0	1	1
1	70	24.4	140	83	78	4.35671	103	6.064	170	46.1	1.69197	123.9	109.1	2.9	2.16207	0.771068	0.549861	-0.59809	19.4587	2.96829	0	1	1
1	71	23.3	141	88	127	4.84419	100	5.452	200	68.2	1.86217	131.8	109.5	6.5	3.6461	1.29366	0.900272	-0.105058	35.4756	3.56884	0	1	1
1	58	24	106	72	61	4.11087	104	5.656	183	61	1	122	109.7	10.5	1.41848	0.349585	0.364251	-1.00991	12.4549	2.52212	0	1	1
1	75	19.4	145	90	76	4.33073	84	5.044	167	46	1.65217	121	110	2.3	4.32154	1.46361	0.89632	-0.109458	74.0836	4.30519	0	1	1
1	75	22.8	159	106	44	3.78419	89	5.86	208	97	0.453608	111	110	2	0.5	-0.693147	0.109877	-2.2084	6.92308	1.93486	0	1	1
1	79	19.7	124	70	149	5.00395	126	6.064	170	35	4.25714	135	110	5.9	11.8019	2.46826	3.67169	1.30065	67.4392	4.21123	0	1	1
1	79	18.1	140	82	78	4.35671	126	6.676	211	91	0.857143	120	110.3	4.2	0.359859	-1.02204	0.111956	-2.18965	2.05634	0.720927	0	1	1
1	74	23.1	148	82	64	4.15888	101	5.35	180	66	0.969697	114	111.1	2.5	1.36312	0.309776	0.339938	-1.07899	12.9138	2.55829	0	1	1
1	73	24.9	120	82	111	4.70953	97	5.554	193	57.3	1.93717	135.7	111.7	6.2	7.10857	1.9613	1.70255	0.532125	75.2672	4.32104	0	1	1
1	74	26.4	114	75	57	4.04305	97	5.656	176	49.3	1.15619	126.7	112	2.8	8.82533	2.17763	2.11372	0.74845	93.4447	4.53737	0	1	1
1	67	21	142	80	76	4.33073	84	5.758	170	50	1.52	120	112	3.5	0.5	-0.693147	0.103704	-2.26622	8.57143	2.14843	0	1	1
1	68	27.9	120	94	105	4.65396	104	6.37	199	74	1.41892	125	112	7	4.25735	1.44865	1.09324	0.0891502	37.3816	3.62118	0	1	1
1	78	21.9	150	82	75	4.31749	90	5.146	188	56.1	1.3369	131.9	112.3	3.9	2.02956	0.707819	0.451013	-0.796258	27.0608	3.29809	0	1	1
1	67	19.3	123	79	91	4.51086	79	5.044	196	66	1.37879	130	112.7	3.6	1.15991	0.148341	0.226254	-1.4861	26.0979	3.26186	0	1	1
1	56	21.7	118	84	82	4.40672	98	5.962	177	45.7	1.79431	131.3	112.9	3.6	2.12292	0.752792	0.513694	-0.666128	21.8357	3.08355	0	1	1
1	76	22.9	138	86	108	4.68213	98	5.656	181	47	2.29787	134	113.9	5.2	0.829096	-0.187419	0.200621	-1.60634	8.52785	2.14334	0	1	1
1	72	19.1	116	80	46	3.82864	108	5.758	204	74.9	0.614152	129.1	114.5	2.5	2.01246	0.699356	0.536655	-0.6224	16.0996	2.7788	0	1	1
1	54	22.8	172	106	63	4.14313	96	5.656	204	79	0.797468	125	115	3.6	2.09548	0.739785	0.496707	-0.699754	22.8598	3.12938	0	1	1
1	73	18.7	117	78	66	4.18965	96	5.86	214	89.5	0.73743	124.5	115.2	4.3	1.60105	0.470663	0.379509	-0.968876	17.4661	2.86026	0	1	1
1	58	23	129	79	72	4.27667	97	5.758	193	57.2	1.25874	135.8	116	5	3.98367	1.3822	0.954114	-0.0469721	42.1801	3.74195	0	1	1
1	72	21.6	123	72	128	4.85203	86	5.86	200	68	1.88235	132	116	5.6	2.72	1.00063	0.57758	-0.548908	42.5739	3.75124	0	1	1
1	67	22.2	129	77	65	4.17439	100	5.962	187	58	1.12069	129	116	6	2.32851	0.845227	0.57494	-0.55349	22.6557	3.12041	0	1	1
1	71	24.5	146	95	61	4.11087	95	5.452	196	62.9	0.969793	133.1	116.6	2.7	5.64824	1.73134	1.3249	0.281334	63.5427	4.15171	0	1	1
1	66	22.9	130	80	110	4.70048	90	5.452	197	59	1.86441	138	116.7	5.6	2.1995	0.788231	0.488778	-0.715846	29.3267	3.3785	0	1	1
1	67	20.8	103	60	64	4.15888	92	5.86	206	85	0.752941	121	116.7	4.3	1.50119	0.406257	0.341011	-1.07584	18.6355	2.92507	0	1	1
1	63	23	141	85	101	4.61512	106	6.064	186	54	1.87037	132	117	5.2	2.5	0.916291	0.654321	-0.424157	20.9302	3.04119	0	1	1
1	62	31.3	142	88	339	5.826	114	6.166	208	36.9	9.18699	171.1	117.1	22.3	9.72541	2.27474	2.73752	1.00705	68.65	4.22902	0	1	1
1	61	28.2	142	95	227	5.42495	104	5.758	193	40.6	5.59113	152.4	117.3	15.5	2.13881	0.76025	0.549226	-0.599246	18.7798	2.93278	0	1	1
1	66	23.2	139	86	57	4.04305	91	5.35	207	79.3	0.718789	127.7	117.4	3.7	4.11394	1.41438	0.924367	-0.0786456	52.8936	3.96828	0	1	1
1	70	16.7	115	74	75	4.31749	94	5.554	198	63.8	1.17555	134.2	117.8	5.3	0.87677	-0.13151	0.203497	-1.5921	10.1819	2.32061	0	1	1
1	70	22.5	140	89	78	4.35671	93	5.758	185	56	1.39286	129	118	3.8	2.08855	0.736469	0.479592	-0.734819	25.0626	3.22138	0	1	1
1	73	20.6	126	79	85	4.44265	102	5.86	200	74	1.14865	126	118	4.1	3.35	1.20896	0.843704	-0.169954	30.9231	3.4315	0	1	1
1	76	19	131	84	77	4.34381	104	5.758	206	65	1.18462	141	118.2	4.2	2.95019	1.08187	0.75758	-0.277626	25.9041	3.2544	0	1	1
1	67	24.9	155	85	100	4.60517	88	6.472	193	49.1	2.03666	143.9	119.9	4.6	5.37966	1.68262	1.16891	0.156074	77.467	4.34985	0	1	1
1	65	23	132	80	56	4.02535	87	5.248	189	58	0.965517	131	120	4.6	2.87607	1.05642	0.617823	-0.481554	43.1411	3.76448	0	1	1
1	77	24.2	146	76	125	4.82831	114	6.064	199	53	2.35849	146	120	7.1	3.25119	1.17902	0.915149	-0.0886687	22.9496	3.1333	0	1	1
1	67	20.2	107	66	82	4.40672	83	5.35	193	66	1.24242	127	120.2	4.2	0.926995	-0.0758068	0.189977	-1.66085	16.6859	2.81456	0	1	1
1	70	22.8	132	79	77	4.34381	92	6.064	214	77.7	0.990991	136.3	122.7	5.1	1.14415	0.134666	0.259907	-1.34743	14.2033	2.65347	0	1	1
1	71	25.6	135	77	101	4.61512	95	5.248	197	57	1.77193	140	122.8	4.3	2.42409	0.885457	0.568614	-0.564553	27.271	3.30582	0	1	1
1	71	24	121	81	193	5.26269	99	7.186	192	43	4.48837	149	123	12.3	3.6	1.28093	0.88	-0.127833	36	3.58352	0	1	1
1	66	23.7	118	77	91	4.51086	90	5.656	189	49.4	1.84211	139.6	123.6	5	26.1081	3.26224	5.80179	1.75817	348.108	5.85251	0	1	1
1	59	23.8	152	98	103	4.63473	94	5.554	214	80	1.2875	134	124	7.5	0.5	-0.693147	0.116049	-2.15374	5.80645	1.75897	0	1	1
1	74	26.6	134	75	122	4.80402	97	5.554	192	51	2.39216	141	124	6.7	6.21	1.82616	1.48733	0.396985	65.7529	4.1859	0	1	1
1	63	24.3	122	88	90	4.49981	98	5.758	190	51.1	1.76125	138.9	124.8	4.7	4.7143	1.5506	1.14074	0.131681	48.49	3.88136	0	1	1
1	70	26.9	128	80	304	5.71703	177	5.758	204	39	7.79487	165	125	21.9	115.83	4.75212	50.622	3.92439	365.779	5.90203	0	1	1
1	74	19.1	128	74	57	4.04305	103	5.962	199	62	0.919355	137	125	4.1	0.5	-0.693147	0.12716	-2.06231	4.5	1.50408	0	1	1
1	69	22.4	140	90	125	4.82831	112	5.452	203	51.6	2.42248	151.4	125.7	6.4	3.9096	1.36344	1.08117	0.0780477	28.7236	3.35772	0	1	1
1	71	23.7	124	83	102	4.62497	97	5.758	205	58	1.75862	147	125.9	5.9	2.47476	0.906142	0.59272	-0.523034	26.2033	3.26589	0	1	1
1	65	21.6	136	83	97	4.57471	96	5.656	204	63	1.53968	141	126	5.4	2.14025	0.760923	0.507319	-0.678616	23.3482	3.15052	0	1	1
1	81	24.5	170	98	249	5.51745	90	5.86	200	45	5.53333	155	126	13.7	3.59943	1.28077	0.799873	-0.223303	47.9924	3.87104	0	1	1
1	63	23.1	130	85	47	3.85015	105	5.248	233	96	0.489583	137	126.7	3.8	1.52544	0.422282	0.395484	-0.927645	13.0752	2.57072	0	1	1
1	64	22.3	119	76	103	4.63473	99	5.656	203	52	1.98077	151	127	5.5	3.75953	1.32429	0.918997	-0.0844729	37.5953	3.62688	0	1	1
1	72	27.9	132	77	170	5.1358	97	5.962	213	70	2.42857	143	127.1	9.9	5.00166	1.60977	1.19793	0.180593	52.9587	3.96951	0	1	1
1	68	26.1	136	89	117	4.76217	88	5.554	208	55	2.12727	153	127.3	8	4.78262	1.56499	1.03919	0.0384377	68.8697	4.23222	0	1	1
1	63	21.5	110	70	72	4.27667	94	5.656	215	68	1.05882	147	127.5	3.9	1.22542	0.203282	0.284418	-1.25731	14.2307	2.6554	0	1	1
1	50	30.5	140	90	128	4.85203	87	4.942	204	62	2.06452	142	128	6.8	2.08	0.732368	0.446815	-0.805611	31.2	3.44042	0	1	1
1	61	22.9	121	75	82	4.40672	102	6.064	243	103	0.796117	140	128	5.1	0.5	-0.693147	0.125926	-2.07206	4.61538	1.5294	0	1	1
1	68	19.9	150	89	103	4.63473	92	5.554	195	43.6	2.36239	151.4	128.2	6.3	4.88498	1.58617	1.10968	0.104068	60.6412	4.10497	0	1	1
1	71	25.8	124	70	97	4.57471	102	5.248	196	46.2	2.09957	149.8	128.4	5.6	2.74932	1.01135	0.69242	-0.367562	25.3783	3.23389	0	1	1
1	70	20.9	138	85	90	4.49981	97	5.656	215	69	1.30435	146	128.4	5.7	0.551128	-0.595788	0.131999	-2.02496	5.83547	1.76396	0	1	1
1	66	17.7	138	86	57	4.04305	97	5.758	231	90	0.633333	141	129.3	3.6	0.850532	-0.161893	0.203708	-1.59107	9.00564	2.19785	0	1	1
1	65	24.4	115	79	47	3.85015	94	5.758	235	93	0.505376	142	132	4.7	0.5	-0.693147	0.116049	-2.15374	5.80645	1.75897	0	1	1
1	80	22.2	150	90	81	4.39445	91	5.452	220	79	1.02532	141	132.3	4.8	1.81192	0.594388	0.407123	-0.898639	23.2961	3.14829	0	1	1
1	66	27.6	144	88	118	4.77068	84	5.86	213	55.3	2.13382	157.7	132.4	7.5	2.57723	0.946716	0.534537	-0.626354	44.1811	3.7883	0	1	1
1	73	21	128	81	108	4.68213	91	5.656	197	42.3	2.55319	154.7	132.8	6.2	1.66134	0.507622	0.373288	-0.985405	21.36	3.06152	0	1	1
1	54	24.9	113	80	55	4.00733	88	4.942	197	47	1.17021	150	132.9	2.9	4.39738	1.48101	0.95548	-0.0455411	63.3223	4.14824	0	1	1
1	60	25	116	74	80	4.38203	90	5.452	196	55	1.45455	141	133	3.2	7.37	1.99742	1.63778	0.49334	98.2667	4.58768	0	1	1
1	70	24.1	151	95	82	4.40672	94	5.554	199	57	1.4386	142	133	5.7	6.8	1.91692	1.57827	0.45633	78.9677	4.36904	0	1	1
1	72	22.4	139	90	78	4.35671	97	5.86	198	49.3	1.58215	148.7	133.6	5	1.99862	0.692458	0.478683	-0.736718	21.1619	3.0522	0	1	1
1	76	24.5	137	75	106	4.66344	90	5.758	213	51.8	2.04633	161.2	134	4.3	1.59971	0.46982	0.35549	-1.03426	21.3294	3.06009	0	1	1
1	72	22.4	140	82	241	5.4848	119	5.656	217	54	4.46296	163	135.4	12.2	5.91577	1.77762	1.73821	0.552858	38.0299	3.63837	0	1	1
1	75	27.4	134	80	78	4.35671	99	5.452	210	51.9	1.50289	158.1	135.8	3.9	5.12722	1.63456	1.25332	0.225796	51.2722	3.93715	0	1	1
1	39	21.4	127	87	150	5.01064	96	5.452	235	77	1.94805	158	136	10.1	4.08415	1.40711	0.968094	-0.032426	44.5543	3.79671	0	1	1
1	79	24.4	151	91	125	4.82831	91	5.452	202	40	3.125	162	136	5.7	3.30925	1.19672	0.74356	-0.296306	42.5475	3.75062	0	1	1
1	55	26.8	124	80	111	4.70953	97	6.166	210	58	1.91379	152	137	6.2	9.61009	2.26281	2.30167	0.833637	101.754	4.62256	0	1	1
1	72	25.7	141	82	115	4.74493	131	5.86	209	55	2.09091	154	137.2	4.2	16.7502	2.81841	5.41796	1.68972	88.6775	4.48501	0	1	1
1	72	27.9	114	66	104	4.64439	118	6.064	212	48.4	2.14876	163.6	137.5	4.6	6.4998	1.87177	1.89377	0.638569	42.5442	3.75054	0	1	1
1	77	25.7	147	90	223	5.40717	113	6.472	237	57	3.91228	180	137.8	17.9	4.05422	1.39976	1.13118	0.123258	29.1904	3.37384	0	1	1
1	77	27.3	134	80	67	4.20469	102	5.452	219	70	0.957143	149	138	4.1	2.97488	1.0902	0.749229	-0.28871	27.4604	3.31275	0	1	1
1	88	21.2	137	87	75	4.31749	84	5.554	221	72	1.04167	149	138	4.9	0.5	-0.693147	0.103704	-2.26622	8.57143	2.14843	0	1	1
1	73	22	129	97	107	4.67283	88	5.554	215	54.3	1.97053	160.7	138.8	7.5	3.70356	1.30929	0.804724	-0.217256	53.3312	3.97652	0	1	1
1	67	24	116	68	97	4.57471	84	5.86	224	62.6	1.54952	161.4	138.8	7.1	2.20662	0.791463	0.45767	-0.781607	37.8278	3.63304	0	1	1
1	76	23.2	128	77	58	4.06044	119	6.268	216	62	0.935484	154	138.9	3.5	1.93908	0.662216	0.569756	-0.562548	12.4655	2.52297	0	1	1
1	73	23.7	146	74	93	4.5326	100	5.962	208	57	1.63158	151	140	5.9	2.63	0.966984	0.649383	-0.431733	25.5892	3.24217	0	1	1
1	73	21.8	147	84	88	4.47734	86	5.554	223	57	1.54386	166	141.5	5.5	0.766197	-0.266316	0.162699	-1.81586	11.9927	2.48429	0	1	1
1	73	24	144	79	71	4.26268	99	5.758	228	65	1.09231	163	141.5	4.8	2.87645	1.05656	0.703131	-0.352212	28.7645	3.35914	0	1	1
1	72	19.3	120	69	89	4.48864	113	5.962	227	74	1.2027	153	142.3	6.1	1.45093	0.372206	0.404828	-0.904293	10.4467	2.34629	0	1	1
1	75	23	130	74	131	4.8752	100	5.656	218	55	2.38182	163	143	8.7	2.82143	1.03724	0.696649	-0.361473	27.4517	3.31243	0	1	1
1	77	25.1	108	58	164	5.09987	97	6.472	224	57	2.87719	167	143	9.6	5.77	1.75267	1.38195	0.323496	61.0941	4.11242	0	1	1
1	70	25.3	140	75	71	4.26268	96	5.248	240	70	1.01429	170	143.4	4.6	3.18102	1.1572	0.754018	-0.282338	34.702	3.5468	0	1	1
1	70	26.3	148	82	124	4.82028	101	5.554	219	48.3	2.56729	170.7	143.7	7.5	1.85055	0.615484	0.461496	-0.773283	17.5315	2.864	0	1	1
1	77	24.2	178	103	74	4.30407	102	5.554	223	55.9	1.32379	167.1	143.9	3.4	3.20861	1.16584	0.808094	-0.213077	29.6179	3.38838	0	1	1
1	65	23.8	138	84	188	5.23644	87	5.656	232	64	2.9375	168	144	11.1	2.22068	0.797812	0.477034	-0.740167	33.3102	3.50586	0	1	1
1	79	22	135	65	174	5.15906	103	5.962	218	47	3.70213	171	145	11	43.62	3.77552	11.0935	2.40636	392.58	5.97274	0	1	1
1	71	22.8	153	87	93	4.5326	98	5.962	217	49.8	1.86747	167.2	145	6.7	6.03504	1.79758	1.46033	0.378662	62.0747	4.12834	0	1	1
1	61	25	119	85	80	4.38203	115	6.88	203	44	1.81818	159	145	4.6	3.13	1.14103	0.888765	-0.117922	21.6692	3.07589	0	1	1
1	84	21.9	142	74	85	4.44265	124	6.166	221	62	1.37097	159	146	4.4	4.23156	1.44257	1.29559	0.258965	24.9731	3.2178	0	1	1
1	65	22.9	109	69	81	4.39445	91	5.656	221	52.8	1.53409	168.2	147.8	5.1	2.69125	0.990007	0.604702	-0.50302	34.6018	3.54391	0	1	1
1	74	20.8	106	68	98	4.58497	94	6.166	224	62	1.58065	162	148	5.4	0.5	-0.693147	0.116049	-2.15374	5.80645	1.75897	0	1	1
1	69	21.4	135	77	112	4.7185	99	5.86	225	66	1.69697	159	149.6	6.7	3.68887	1.30532	0.901723	-0.103448	36.8887	3.6079	0	1	1
1	79	26.1	138	79	69	4.23411	87	5.86	206	42	1.64286	164	149.9	3.2	7.52776	2.0186	1.61707	0.480619	112.916	4.72665	0	1	1
1	65	26.6	136	82	161	5.0814	95	5.656	259	70.8	2.27401	188.2	151.9	11.7	8.47587	2.13722	1.98817	0.687213	95.3535	4.55759	0	1	1
1	71	20.8	127	84	121	4.79579	96	5.758	231	60	2.01667	171	152	6.5	0.5	-0.693147	0.118519	-2.13269	5.45455	1.69645	0	1	1
1	70	24.2	114	70	127	4.84419	90	5.656	247	69.3	1.83261	177.7	154.1	10.6	3.1398	1.14416	0.697733	-0.359919	41.864	3.73443	0	1	1
1	74	19.3	188	97	136	4.91265	95	5.554	237	51	2.66667	186	154.3	8.4	3.63786	1.2914	0.853326	-0.158613	40.926	3.71176	0	1	1
1	78	22.3	138	93	63	4.14313	95	6.268	223	61	1.03279	162	154.9	3.3	3.3822	1.21853	0.793355	-0.231485	38.0497	3.63889	0	1	1
1	80	25.5	138	89	130	4.86753	109	5.962	252	81	1.60494	171	156	8.6	8.92	2.1883	2.40069	0.875757	69.8087	4.24576	0	1	1
1	54	20.6	103	55	59	4.07754	88	5.248	231	56	1.05357	175	156.1	2.4	0.909079	-0.0953232	0.197528	-1.62187	13.0907	2.57191	0	1	1
1	67	20.7	167	85	73	4.29046	96	5.248	244	71.7	1.01813	172.3	156.5	6	2.99616	1.09733	0.710202	-0.342206	32.6854	3.48693	0	1	1
1	78	21.1	154	100	104	4.64439	100	5.86	266	86	1.2093	180	157	8	2.02236	0.704267	0.499349	-0.69445	19.677	2.97945	0	1	1
1	66	25.3	130	93	108	4.68213	97	6.37	231	66	1.63636	165	158	7.7	7.72	2.04381	1.84899	0.614638	81.7412	4.40356	0	1	1
1	58	25.5	162	99	355	5.87212	160	8.002	255	38	9.34211	217	161.4	21.1	7.76395	2.04949	3.06724	1.12078	28.8147	3.36088	0	1	1
1	53	24.6	103	72	127	4.84419	111	5.758	259	77.3	1.64295	181.7	161.6	7.8	1.80924	0.592904	0.495865	-0.701453	13.5693	2.60781	0	1	1
1	74	22.9	140	82	110	4.70048	97	5.554	252	63	1.74603	189	163.4	6.4	2.79549	1.02801	0.669537	-0.40117	29.5993	3.38775	0	1	1
1	71	22.9	120	89	92	4.52179	95	5.554	265	81.4	1.13022	183.6	167.2	6.6	2.5545	0.937858	0.599204	-0.512152	28.7382	3.35823	0	1	1
1	63	18.7	101	72	123	4.81218	97	6.574	250	61.2	2.0098	188.8	167.9	9.1	1.97231	0.679206	0.47238	-0.74997	20.8833	3.03895	0	1	1
1	72	24.7	122	70	114	4.7362	95	6.37	233	40	2.85	193	172	7.3	0.5	-0.693147	0.117284	-2.14316	5.625	1.72722	0	1	1
1	68	22.7	112	72	101	4.61512	95	6.268	255	61	1.65574	194	173	7.1	4.81771	1.5723	1.13008	0.122289	54.1993	3.99267	0	1	1
1	77	19.9	142	85	110	4.70048	100	5.758	242	51	2.15686	191	174	9.1	0.5	-0.693147	0.123457	-2.09186	4.86486	1.58204	0	1	1
1	67	21.4	134	86	66	4.18965	93	5.656	271	79	0.835443	192	178	5	3.83637	1.34453	0.880944	-0.126762	46.0364	3.82943	0	1	1
1	70	20.6	113	72	134	4.89784	123	6.778	319	85	1.57647	234	206.1	11	4.15909	1.4253	1.26313	0.233594	24.9546	3.21706	0	1	1
1	70	25	145	86	136	4.91265	109	5.554	381	65.9	2.06373	315.1	281.9	13.2	3.78037	1.32982	1.01743	0.017283	29.5855	3.38728	0	1	1
1	23	17.3	124	63	32	3.46574	91	5.452	133	62	0.516129	71	64	1.3	3.53236	1.26197	0.793691	-0.231062	45.416	3.81587	1	0	0
1	80	16	93	65	36	3.58352	86	5.656	117	38	0.947368	79	75	2.1	0.5	-0.693147	0.106173	-2.24269	7.82609	2.05746	1	0	0
1	20	22.8	115	65	154	5.03695	93	4.84	136	36	4.27778	100	78.5	6.1	6.74596	1.90894	1.54907	0.437656	80.9515	4.39385	1	0	0
1	66	27.9	149	97	243	5.49306	86	5.146	159	55	4.41818	104	79.3	12.7	5.45959	1.69737	1.15932	0.147834	85.4544	4.44798	1	0	0
1	57	25.6	121	85	198	5.28827	83	5.146	158	41	4.82927	117	87.6	10.3	10.1347	2.31596	2.07698	0.730916	182.424	5.20633	1	0	0
1	64	22.6	80	47	69	4.23411	90	5.86	161	55	1.25455	106	88.8	3.9	2.74924	1.01132	0.610942	-0.492753	36.6565	3.60159	1	0	0
1	58	26.3	142	80	80	4.38203	90	5.248	186	85.3	0.937866	100.7	89.6	5.7	13.2644	2.58509	2.94765	1.08101	176.859	5.17535	1	0	0
1	85	24.7	147	78	83	4.41884	102	4.942	175	61.4	1.35179	113.6	92.7	10.2	4.46535	1.49635	1.12461	0.117433	41.2186	3.71889	1	0	0
1	26	22.1	110	67	190	5.24702	88	4.942	171	52	3.65385	119	94	10.1	11.6975	2.45938	2.54169	0.932827	168.444	5.12661	1	0	0
1	57	19.6	125	76	47	3.85015	97	5.758	165	58	0.810345	107	95	3.2	1.12806	0.120495	0.270176	-1.30868	11.9441	2.48024	1	0	0
1	65	28	131	83	89	4.48864	121	6.268	175	48.6	1.83128	126.4	101.4	5.2	7.75776	2.04869	2.31775	0.840597	48.1516	3.87435	1	0	0
1	55	26.4	123	88	187	5.23111	107	5.86	176	44	4.25	132	102	12.3	6.46761	1.86681	1.70873	0.535748	52.9168	3.96872	1	0	0
1	75	18	121	74	62	4.12713	90	5.758	177	57	1.08772	120	107	3.2	0.5	-0.693147	0.111111	-2.19722	6.66667	1.89712	1	0	0
1	81	23	125	67	109	4.69135	94	6.166	177	50	2.18	127	107.7	5.6	1.86909	0.62545	0.433813	-0.835143	21.7055	3.07757	1	0	0
1	66	18.8	146	60	75	4.31749	104	7.594	173	43.4	1.72811	129.6	108.5	5.5	2.0303	0.708185	0.521362	-0.651311	17.8271	2.88072	1	0	0
1	54	28.2	117	76	106	4.66344	89	5.35	182	61	1.7377	121	110.3	6.7	6.65542	1.89543	1.46255	0.380181	92.152	4.52344	1	0	0
1	50	23.5	118	73	100	4.60517	90	5.452	178	40.8	2.45098	137.2	113.2	5.9	3.35325	1.20993	0.745167	-0.294147	44.71	3.8002	1	0	0
1	79	24.5	108	69	133	4.89035	84	5.35	189	48	2.77083	141	113.7	8	1.66053	0.507136	0.344406	-1.06593	28.4662	3.34872	1	0	0
1	51	20.5	126	82	59	4.07754	99	5.044	206	77	0.766234	129	114.1	3.8	3.01972	1.10516	0.738153	-0.303604	30.1972	3.40775	1	0	0
1	48	23.3	120	73	101	4.61512	86	5.758	183	45.1	2.23947	137.9	116.8	6.7	2.63442	0.968662	0.559407	-0.580878	41.2343	3.71927	1	0	0
1	70	21.6	129	73	98	4.58497	88	6.472	187	48	2.04167	139	117	5.9	1.94222	0.663831	0.422013	-0.862719	27.968	3.33106	1	0	0
1	75	20.3	90	67	131	4.8752	95	6.064	187	50	2.62	137	118	6.9	3.76	1.32442	0.881975	-0.125591	42.3	3.74479	1	0	0
1	53	31.7	136	83	137	4.91998	96	5.554	191	39	3.51282	152	119.4	10	7.37302	1.99783	1.74768	0.558289	80.433	4.38742	1	0	0
1	64	29.2	128	84	102	4.62497	105	6.166	176	34.3	2.97376	141.7	121.4	5.6	8.88279	2.18412	2.30295	0.834189	76.1382	4.33255	1	0	0
1	69	22.5	114	70	111	4.70953	91	5.86	190	48.1	2.30769	141.9	121.6	6.4	4.61667	1.52967	1.03733	0.0366467	59.3572	4.08357	1	0	0
1	64	22.4	105	56	71	4.26268	124	6.268	206	78	0.910256	128	121.8	2.5	2.33596	0.848423	0.715207	-0.335183	13.786	2.62365	1	0	0
1	47	22	152	92	153	5.03044	117	5.146	199	38	4.02632	161	125.4	8.6	3.41955	1.22951	0.987871	-0.012203	22.797	3.12663	1	0	0
1	66	17.7	122	78	91	4.51086	86	5.554	210	60.9	1.49425	149.1	126	7	1.50046	0.405771	0.318616	-1.14377	23.4854	3.15638	1	0	0
1	60	18.9	112	71	68	4.21951	94	5.656	190	45.5	1.49451	144.5	126.5	3.3	2.26867	0.819193	0.526555	-0.641399	26.3458	3.27131	1	0	0
1	78	22.1	101	56	76	4.33073	87	5.962	195	48	1.58333	147	127	5.4	2.29413	0.830355	0.492814	-0.707624	34.412	3.53841	1	0	0
1	61	20.3	101	67	98	4.58497	90	5.758	207	52.8	1.85606	154.2	127.6	7	1.43473	0.360977	0.318829	-1.1431	19.1297	2.95124	1	0	0
1	53	26.1	142	74	288	5.66296	115	6.676	210	38.2	7.53927	171.8	128.5	19.2	9.01267	2.19863	2.55915	0.939676	62.3954	4.13349	1	0	0
1	67	21.7	100	71	104	4.64439	119	6.166	201	49	2.12245	152	132	6.3	3.89	1.35841	1.14299	0.133646	25.0071	3.21916	1	0	0
1	22	31.3	128	74	281	5.63835	101	5.044	214	28	10.0357	186	133.6	17.6	53.3038	3.97601	13.293	2.58724	504.983	6.22453	1	0	0
1	56	24.7	104	76	352	5.86363	88	5.452	228	35	10.0571	193	137.5	22.6	11.5504	2.44672	2.50972	0.920171	166.326	5.11395	1	0	0
1	65	16.9	93	60	113	4.72739	105	8.104	200	42	2.69048	158	140	6.1	0.5	-0.693147	0.12963	-2.04307	4.28571	1.45529	1	0	0
1	57	18.7	119	79	80	4.38203	87	5.452	238	76	1.05263	162	140.3	5.3	1.21275	0.192893	0.260517	-1.34509	18.1913	2.90094	1	0	0
1	72	23.8	138	80	132	4.8828	86	5.962	230	57.7	2.28769	172.3	142.7	7.9	2.95435	1.08328	0.627344	-0.46626	46.242	3.83389	1	0	0
1	27	29.2	139	84	152	5.02388	94	5.35	222	43	3.53488	179	145	11.1	4.04729	1.39805	0.939372	-0.0625441	47.0008	3.85017	1	0	0
1	69	21.6	110	67	114	4.7362	83	5.452	204	39	2.92308	165	145	5.8	0.5	-0.693147	0.102469	-2.27819	9	2.19722	1	0	0
1	30	26.8	118	66	217	5.3799	101	5.146	235	41	5.29268	194	147.8	18.2	10.1439	2.31687	2.52971	0.928106	96.1001	4.56539	1	0	0
1	58	20.8	115	65	77	4.34381	94	5.452	224	52	1.48077	172	148.3	6.7	1.80002	0.587795	0.417781	-0.872797	20.9034	3.03991	1	0	0
1	76	24.3	122	66	186	5.22575	99	5.86	226	30	6.2	196	150.4	12.2	5.38259	1.68317	1.31574	0.274402	53.8259	3.98575	1	0	0
1	58	20.8	112	71	110	4.70048	108	6.37	222	47.5	2.31579	174.5	150.9	5.8	3.66948	1.30005	0.978528	-0.0217064	29.3558	3.37949	1	0	0
1	48	25	141	87	147	4.99043	99	5.35	236	66	2.22727	170	151.2	9	3.75687	1.32359	0.918346	-0.0851808	37.5687	3.62617	1	0	0
1	31	28.5	123	74	378	5.93489	105	5.35	246	37	10.2162	209	152.8	21.4	18.8294	2.93542	4.8817	1.58549	161.395	5.08385	1	0	0
1	20	51.1	152	81	116	4.75359	81	5.044	234	42	2.7619	192	160.4	6.1	22.6588	3.12055	4.53176	1.51111	453.176	6.11628	1	0	0
1	56	24.8	107	77	190	5.24702	101	6.166	246	55	3.45455	191	164	10.6	3.6037	1.28196	0.898702	-0.106804	34.1404	3.53048	1	0	0
1	48	19.7	109	69	166	5.11199	89	5.554	269	51	3.2549	218	178.1	13.2	2.75283	1.01263	0.604942	-0.502622	38.1161	3.64064	1	0	0
1	54	28.8	136	96	164	5.09987	103	6.064	272	35	4.68571	237	216	14	8.03428	2.08372	2.04329	0.71456	72.3086	4.28094	1	0	0
1	54	28.1	104	74	239	5.47646	132	5.758	128	35.7	6.69468	92.3	55.7	10.5	31.689	3.45597	10.3283	2.33488	165.334	5.10797	0	0	0
1	79	21.8	105	66	33	3.49651	90	5.146	115	53	0.622642	62	58	1.4	0.5	-0.693147	0.111111	-2.19722	6.66667	1.89712	0	0	0
1	79	21.9	126	91	54	3.98898	125	6.37	132	56	0.964286	76	63.4	3.3	4.08973	1.40848	1.26226	0.232906	23.7468	3.16745	0	0	0
1	67	19.3	127	76	41	3.71357	73	5.248	130	50	0.82	80	71.4	1.9	0.59077	-0.526328	0.106485	-2.23976	21.2677	3.05719	0	0	0
1	75	23.1	149	75	108	4.68213	84	5.044	142	46	2.34783	96	78	5.3	2.22859	0.801367	0.462225	-0.771703	38.2043	3.64295	0	0	0
1	62	22.5	126	68	68	4.21951	96	6.064	142	48.9	1.39059	93.1	79.7	1.9	2.50094	0.916666	0.592815	-0.522873	27.283	3.30626	0	0	0
1	72	24.4	110	72	156	5.04986	96	6.064	139	31.1	5.01608	107.9	80.4	8.6	6.7451	1.90882	1.59884	0.469277	73.5829	4.29841	0	0	0
1	78	18.4	100	55	52	3.95124	97	5.35	142	58	0.896552	84	80.5	1.9	1.12444	0.117288	0.269311	-1.31189	11.9059	2.47703	0	0	0
1	60	25.9	153	86	220	5.39363	105	5.656	154	51	4.31373	103	82.7	9.4	55.1079	4.00929	14.2872	2.65937	472.353	6.15773	0	0	0
1	78	25	152	69	117	4.76217	102	5.35	150	55	2.12727	95	83	2.8	3.52018	1.25851	0.886564	-0.120402	32.494	3.48105	0	0	0
1	66	23.7	89	53	55	4.00733	87	5.758	146	50.3	1.09344	95.7	83.5	4	2.47518	0.906313	0.531705	-0.631666	37.1277	3.61436	0	0	0
1	60	24.4	114	75	43	3.7612	87	5.656	148	51	0.843137	97	84	3.8	3.97523	1.38008	0.853938	-0.157897	59.6284	4.08813	0	0	0
1	75	21.6	158	89	70	4.2485	97	5.86	157	65	1.07692	92	84.7	3.1	2.32548	0.843926	0.556967	-0.58525	24.6227	3.20367	0	0	0
1	70	21.9	135	89	79	4.36945	87	5.554	158	58	1.36207	100	84.9	3.3	2.7582	1.01458	0.592503	-0.523399	41.3731	3.72263	0	0	0
1	85	20.6	141	67	55	4.00733	90	5.248	152	49.4	1.11336	102.6	86.5	2.7	2.0195	0.702851	0.448778	-0.801227	26.9267	3.29312	0	0	0
1	81	20.2	137	64	42	3.73767	104	5.554	162	58.7	0.715503	103.3	86.5	2.2	3.32423	1.20124	0.853629	-0.158258	29.1883	3.37377	0	0	0
1	68	25.9	123	84	98	4.58497	99	5.452	173	74.1	1.32254	98.9	87.8	9.2	3.75014	1.32179	0.916702	-0.0869734	37.5014	3.62438	0	0	0
1	69	20.4	133	85	109	4.69135	100	5.962	162	49.6	2.19758	112.4	88.3	5.6	7.39866	2.0013	1.82683	0.602582	71.987	4.27648	0	0	0
1	83	20.7	141	76	56	4.02535	91	6.064	157	60	0.933333	97	89	2.7	0.5	-0.693147	0.112346	-2.18617	6.42857	1.86075	0	0	0
1	60	22.7	113	73	227	5.42495	116	5.248	166	52	4.36538	114	89.9	11.8	43.7736	3.77903	12.5376	2.52874	297.33	5.69484	0	0	0
1	71	22.1	122	78	72	4.27667	103	5.962	151	50	1.44	101	91	2.6	0.5	-0.693147	0.12716	-2.06231	4.5	1.50408	0	0	0
1	80	23.6	127	56	44	3.78419	94	5.758	153	44.1	0.997732	108.9	92.5	1.4	0.71097	-0.341125	0.165015	-1.80172	8.25642	2.11099	0	0	0
1	82	26.4	143	78	121	4.79579	88	5.554	169	64	1.89062	105	92.7	6.6	4.20997	1.43746	0.91476	-0.0890941	60.6236	4.10468	0	0	0
1	77	22.9	103	58	105	4.65396	86	4.84	155	36	2.91667	119	92.9	5.6	4.11552	1.41476	0.873912	-0.134775	64.4168	4.16537	0	0	0
1	73	21.5	109	68	139	4.93447	72	5.554	162	57	2.4386	105	93	5.6	17.0976	2.83894	3.03958	1.11172	683.905	6.52782	0	0	0
1	72	20.8	132	72	111	4.70953	90	5.962	163	54	2.05556	109	93	5.4	0.5	-0.693147	0.111111	-2.19722	6.66667	1.89712	0	0	0
1	73	26.1	124	73	69	4.23411	91	5.554	138	33	2.09091	105	93.4	3.2	3.49909	1.2525	0.786216	-0.240524	44.9883	3.8064	0	0	0
1	56	19.4	111	76	50	3.91202	91	5.248	194	88.1	0.567537	105.9	93.8	2.7	6.65418	1.89525	1.49514	0.402217	85.5537	4.44914	0	0	0
1	78	16.4	122	69	64	4.15888	88	5.554	155	55	1.16364	100	94	2	0.5	-0.693147	0.108642	-2.2197	7.2	1.97408	0	0	0
1	68	19.5	97	57	43	3.7612	97	5.758	157	54	0.796296	103	94	2.3	0.5	-0.693147	0.119753	-2.12232	5.29412	1.6666	0	0	0
1	56	20.9	119	82	38	3.63759	97	5.35	164	58.5	0.649573	105.5	94.7	3.1	3.70912	1.31079	0.888356	-0.118382	39.273	3.67054	0	0	0
1	67	22.2	134	72	51	3.93183	115	7.798	160	53	0.962264	107	95.3	2.2	1.36381	0.31028	0.387254	-0.948675	9.44174	2.24514	0	0	0
1	62	20.2	131	81	74	4.30407	95	6.064	174	65.9	1.12291	108.1	95.4	3.1	1.52141	0.41964	0.356875	-1.03037	17.1159	2.84001	0	0	0
1	62	22.8	127	77	113	4.72739	102	6.37	172	49.2	2.29675	122.8	95.4	4.5	3.16867	1.15331	0.798035	-0.225603	29.2493	3.37585	0	0	0
1	65	21.1	106	72	53	3.97029	86	5.146	177	81	0.654321	96	97.4	2.6	1.68137	0.51961	0.357032	-1.02993	26.3171	3.27022	0	0	0
1	68	22.4	145	75	147	4.99043	92	5.656	168	53	2.77358	115	98.2	5.7	2.19193	0.784782	0.49792	-0.697316	27.2102	3.30359	0	0	0
1	72	27	124	78	82	4.40672	108	5.758	200	80	1.025	120	98.3	3.3	13.7544	2.62136	3.66785	1.29961	110.036	4.7008	0	0	0
1	76	18.6	127	70	110	4.70048	95	6.37	172	61	1.80328	111	99	6.7	0.5	-0.693147	0.117284	-2.14316	5.625	1.72722	0	0	0
1	70	27.2	137	96	114	4.7362	104	5.452	178	56.4	2.02128	121.6	99.8	5.7	11.9325	2.47927	3.06415	1.11977	104.773	4.6518	0	0	0
1	69	23.6	125	84	69	4.23411	84	5.35	164	56	1.23214	108	100	2.5	0.5	-0.693147	0.103704	-2.26622	8.57143	2.14843	0	0	0
1	75	32.2	142	86	147	4.99043	95	5.452	165	41	3.58537	124	100	8.6	6.4978	1.87146	1.52418	0.421454	73.1003	4.29183	0	0	0
1	61	20	123	73	74	4.30407	93	5.656	169	60	1.23333	109	100	3.2	0.5	-0.693147	0.114815	-2.16443	6	1.79176	0	0	0
1	65	22.7	112	73	74	4.30407	103	5.656	152	36.1	2.04986	115.9	100.1	3.4	5.54803	1.71344	1.41098	0.344285	49.9323	3.91067	0	0	0
1	83	21.4	129	78	74	4.30407	90	5.452	181	76	0.973684	105	102	2.8	0.5	-0.693147	0.111111	-2.19722	6.66667	1.89712	0	0	0
1	70	26.3	160	97	124	4.82028	111	5.962	165	38.2	3.24607	126.8	102.7	6.7	12.6013	2.5338	3.45368	1.23944	94.5094	4.5487	0	0	0
1	75	31.9	129	80	60	4.09434	188	7.084	176	45	1.33333	131	102.7	3.9	20.1063	3.00103	9.33329	2.23359	57.9061	4.05882	0	0	0
1	72	23.2	113	72	121	4.79579	100	5.248	179	54.1	2.2366	124.9	103.9	7	25.6488	3.2445	6.33303	1.84578	249.556	5.51968	0	0	0
1	73	21.9	148	75	68	4.21951	88	5.452	195	72	0.944444	123	105.5	4.3	2.0375	0.711725	0.442717	-0.814825	29.34	3.37895	0	0	0
1	82	23.1	142	55	198	5.28827	93	6.574	179	33.8	5.85799	145.2	105.5	12	15.8496	2.76314	3.63953	1.29185	190.195	5.24805	0	0	0
1	80	22.6	157	81	72	4.27667	82	5.35	182	53	1.35849	129	105.6	3.7	3.42999	1.23256	0.694467	-0.364611	64.9892	4.17422	0	0	0
1	74	19.2	123	75	94	4.54329	96	5.758	184	72	1.30556	112	105.9	3.3	8.03134	2.08335	1.90372	0.643812	87.6146	4.47295	0	0	0
1	78	21.4	132	80	87	4.46591	81	5.044	166	42	2.07143	124	106.5	3	1.65078	0.501246	0.330155	-1.10819	33.0155	3.49698	0	0	0
1	54	30.1	122	76	87	4.46591	99	5.758	170	44.3	1.96388	125.7	106.7	4.5	2.99751	1.09778	0.732724	-0.310986	29.9751	3.40037	0	0	0
1	64	28.1	113	68	207	5.33272	93	5.656	176	35	5.91429	141	106.8	10.8	3.2239	1.17059	0.740304	-0.300694	38.6869	3.6555	0	0	0
1	74	23.3	136	86	169	5.1299	87	5.452	186	61	2.77049	125	108.3	10.5	3.93351	1.36953	0.844976	-0.168447	59.0026	4.07758	0	0	0
1	64	25.9	127	82	297	5.69373	138	6.472	179	34	8.73529	145	109	17.8	15.34	2.73046	5.22696	1.65383	73.632	4.29908	0	0	0
1	74	35.3	131	67	66	4.18965	68	7.084	183	52.6	1.25475	130.4	109.3	3	9.65335	2.2673	1.62081	0.482926	695.041	6.54397	0	0	0
1	73	24.7	161	89	105	4.65396	100	5.758	190	58.7	1.78876	131.3	109.5	4.2	24.3042	3.19065	6.00103	1.79193	236.473	5.46583	0	0	0
1	52	19.9	118	64	76	4.33073	99	5.35	208	89	0.853933	119	110	4.6	3.85	1.34807	0.94111	-0.0606952	38.5	3.65066	0	0	0
1	65	22.3	114	66	111	4.70953	126	5.452	184	49.6	2.2379	134.4	110.1	6.9	21.9066	3.08679	6.81538	1.91918	125.181	4.82976	0	0	0
1	49	22.2	126	71	88	4.47734	92	5.656	195	64.8	1.35802	130.2	110.4	6.4	2.31083	0.837607	0.52493	-0.644491	28.6862	3.35642	0	0	0
1	27	28.7	105	62	62	4.12713	81	4.942	197	60	1.03333	137	110.6	3.4	2.58666	0.950369	0.517333	-0.659069	51.7333	3.9461	0	0	0
1	66	23.9	135	91	180	5.19296	93	5.554	183	36	5	147	110.7	11	11.0625	2.40356	2.54027	0.932271	132.75	4.88847	0	0	0
1	79	19.6	134	75	151	5.01728	98	5.656	181	41	3.68293	140	110.7	8.3	1.74615	0.557415	0.422526	-0.861505	17.9604	2.88817	0	0	0
1	59	20.7	126	80	184	5.21494	114	5.554	197	55.2	3.33333	141.8	110.9	10.8	9.7819	2.28053	2.75343	1.01285	69.0487	4.23481	0	0	0
1	72	20.4	102	69	64	4.15888	97	5.86	232	108.9	0.587695	123.1	111.1	4.8	1.61618	0.480063	0.387084	-0.949113	17.1125	2.83981	0	0	0
1	68	24	156	90	137	4.91998	82	5.35	189	54	2.53704	135	112	7.6	4.052	1.39921	0.820405	-0.197957	76.7747	4.34088	0	0	0
1	81	19	125	80	129	4.85981	88	5.248	180	40	3.225	140	113.9	8.2	10.1923	2.32163	2.21462	0.79508	146.769	4.98886	0	0	0
1	74	22.9	114	84	52	3.95124	93	5.656	196	73	0.712329	123	114.5	2.5	4.3829	1.47771	1.00644	0.00642226	52.5948	3.96262	0	0	0
1	58	24.1	116	68	119	4.77912	94	5.044	178	40	2.975	138	115.1	6.1	4.10433	1.41204	0.952611	-0.0485489	47.6632	3.86416	0	0	0
1	63	23.1	117	79	84	4.43082	102	6.166	220	86.2	0.974478	133.8	115.5	5.2	3.70334	1.30923	0.932692	-0.0696804	34.1846	3.53178	0	0	0
1	67	22	127	68	231	5.44242	86	5.758	185	33.2	6.95783	151.8	116	16.5	3.63743	1.29128	0.772393	-0.258262	56.9337	4.04189	0	0	0
1	76	25.2	127	80	72	4.27667	92	5.248	175	43	1.67442	132	118	3.4	0.5	-0.693147	0.11358	-2.17525	6.2069	1.82566	0	0	0
1	72	26	130	91	180	5.19296	112	5.86	196	56	3.21429	140	118	10.4	20.66	3.0282	5.71338	1.74281	151.788	5.02248	0	0	0
1	79	24.8	130	73	98	4.58497	98	5.758	201	57.5	1.70435	143.5	118.3	6.7	3.16621	1.15254	0.766146	-0.266383	32.5668	3.48329	0	0	0
1	70	21.6	133	74	136	4.91265	118	5.962	191	45.8	2.96943	145.2	118.4	7	2.07582	0.730354	0.604806	-0.502848	13.5872	2.60912	0	0	0
1	79	20.7	140	80	97	4.57471	96	5.758	202	58.8	1.64966	143.2	118.8	4.3	3.57476	1.2739	0.84735	-0.165641	38.9974	3.66349	0	0	0
1	77	17	148	94	76	4.33073	86	5.248	195	65	1.16923	130	119	4.3	2.03959	0.712748	0.433098	-0.836791	31.924	3.46336	0	0	0
1	67	18.4	103	64	71	4.26268	83	5.656	198	67	1.0597	131	119	3.8	0.5	-0.693147	0.102469	-2.27819	9	2.19722	0	0	0
1	63	25.7	134	83	100	4.60517	94	5.86	200	59.2	1.68919	140.8	119.3	5.7	4.51027	1.50636	1.04683	0.0457645	52.3773	3.95847	0	0	0
1	69	24.5	130	70	114	4.7362	91	5.554	207	62.5	1.824	144.5	119.5	6.8	17.4706	2.86052	3.9255	1.36749	224.622	5.41442	0	0	0
1	84	17.9	138	79	66	4.18965	99	5.35	209	80	0.825	129	119.7	3.8	0.930239	-0.0723133	0.227392	-1.48108	9.30239	2.23027	0	0	0
1	56	22.1	103	64	61	4.11087	92	5.146	198	59	1.0339	139	120.9	3.3	2.74018	1.00802	0.62246	-0.474076	34.016	3.52683	0	0	0
1	61	23.4	128	88	132	4.8828	107	5.962	195	47.1	2.80255	147.9	121.3	8.4	6.30685	1.84164	1.66625	0.510579	51.6015	3.94355	0	0	0
1	71	26.3	129	76	212	5.35659	103	5.86	195	47	4.51064	148	121.6	13.9	3.00054	1.09879	0.763101	-0.270365	27.0049	3.29602	0	0	0
1	73	20.3	110	81	68	4.21951	103	5.554	197	55.3	1.22966	141.7	121.7	4.2	3.17245	1.1545	0.806821	-0.214654	28.552	3.35173	0	0	0
1	64	24.4	138	79	59	4.07754	107	6.166	192	67	0.880597	125	122.4	3.3	4.38593	1.4784	1.15875	0.147343	35.8849	3.58032	0	0	0
1	74	23.6	113	76	114	4.7362	82	5.248	204	68	1.67647	136	123	5.9	2.60904	0.958982	0.52825	-0.638186	49.4344	3.90065	0	0	0
1	72	21.4	128	82	60	4.09434	91	5.35	190	56	1.07143	134	123	3	3.95	1.37372	0.887531	-0.119312	50.7857	3.92762	0	0	0
1	71	18	138	92	63	4.14313	101	5.758	205	67	0.940299	138	124.1	4.7	2.01841	0.702309	0.503356	-0.686458	19.1217	2.95083	0	0	0
1	59	22.2	133	85	94	4.54329	106	5.452	226	78	1.20513	148	125.8	5.9	4.07767	1.40553	1.06724	0.0650782	34.1386	3.53043	0	0	0
1	73	27.2	160	90	84	4.43082	90	5.146	197	46	1.82609	151	126.6	5.9	3.54816	1.26643	0.78848	-0.237649	47.3088	3.8567	0	0	0
1	72	26.2	139	83	100	4.60517	100	6.064	210	67.2	1.4881	142.8	126.8	6.9	5.67794	1.73659	1.40196	0.337871	55.2448	4.01177	0	0	0
1	65	24	139	79	84	4.43082	102	5.962	193	54	1.55556	139	127	4.5	8.99824	2.19703	2.26622	0.818115	83.0607	4.41957	0	0	0
1	60	25	110	72	71	4.26268	88	5.554	193	47	1.51064	146	127.7	5.7	2.52652	0.926843	0.548972	-0.599707	36.3819	3.59407	0	0	0
1	79	23.9	149	67	115	4.74493	88	5.962	191	44	2.61364	147	128.2	6.4	3.55738	1.26903	0.772962	-0.257525	51.2263	3.93625	0	0	0
1	64	24.5	137	84	111	4.70953	88	5.248	197	44	2.52273	153	128.4	6.2	4.48974	1.5018	0.975549	-0.0247549	64.6523	4.16902	0	0	0
1	74	21.5	181	99	111	4.70953	111	6.37	204	54.5	2.0367	149.5	129.7	8	1.7522	0.560871	0.480232	-0.733486	13.1415	2.57577	0	0	0
1	61	28.1	152	78	113	4.72739	99	6.166	203	49.9	2.26453	153.1	130.3	8	3.34642	1.20789	0.818013	-0.200877	33.4642	3.51048	0	0	0
1	91	20.8	125	73	88	4.47734	90	6.064	202	57	1.54386	145	132	4.2	2.91	1.06815	0.646667	-0.435924	38.8	3.65842	0	0	0
1	74	25.5	173	104	64	4.15888	83	5.35	235	79	0.810127	156	132.8	5.7	3.1036	1.13256	0.636047	-0.452483	55.8649	4.02294	0	0	0
1	61	21.9	117	86	177	5.17615	103	6.064	213	52.5	3.37143	160.5	132.9	16.5	1.57353	0.453319	0.400181	-0.915839	14.1617	2.65054	0	0	0
1	66	19.4	130	77	134	4.89784	85	5.248	196	44	3.04545	152	133	8.7	0.5	-0.693147	0.104938	-2.25438	8.18182	2.10191	0	0	0
1	75	23.3	116	78	74	4.30407	86	5.656	201	55	1.34545	146	134	4.9	2.62491	0.965047	0.557389	-0.584493	41.0856	3.71566	0	0	0
1	72	21.7	139	89	72	4.27667	101	5.758	202	50.1	1.43713	151.9	134.1	5	4.80685	1.57004	1.19874	0.181275	45.5386	3.81856	0	0	0
1	84	23	142	81	63	4.14313	97	5.962	231	79	0.797468	152	135.2	3.8	5.22751	1.65394	1.25202	0.224759	55.3501	4.01368	0	0	0
1	68	24.3	124	88	86	4.45435	101	6.064	220	62.9	1.36725	157.1	135.4	5.1	4.69455	1.5464	1.17074	0.157635	44.4746	3.79492	0	0	0
1	76	24.1	144	73	124	4.82028	90	5.758	197	37	3.35135	160	137	6.6	2.04786	0.716796	0.45508	-0.787281	27.3048	3.30706	0	0	0
1	66	23.4	132	84	88	4.47734	95	5.248	208	59	1.49153	149	137.4	6	2.6737	0.983462	0.627163	-0.466548	30.0791	3.40383	0	0	0
1	77	21.9	127	72	67	4.20469	117	6.37	207	48	1.39583	159	138.3	4.6	4.53274	1.51133	1.30946	0.269613	30.2182	3.40845	0	0	0
1	64	23.8	121	85	108	4.68213	100	4.942	239	85	1.27059	154	139	4.6	0.5	-0.693147	0.123457	-2.09186	4.86486	1.58204	0	0	0
1	57	24	125	82	115	4.74493	99	5.86	205	46	2.5	159	143	6.6	2.95	1.08181	0.721111	-0.326962	29.5	3.38439	0	0	0
1	64	22.2	105	77	120	4.78749	89	5.452	228	66	1.81818	162	144	9.9	2.57545	0.946023	0.565962	-0.569228	35.66	3.57403	0	0	0
1	73	27.5	102	58	127	4.84419	105	5.656	209	34	3.73529	175	145	7.8	6.95235	1.93908	1.80246	0.589152	59.5915	4.08751	0	0	0
1	57	30.7	130	90	263	5.57215	96	5.86	236	46.6	5.64378	189.4	146.2	20	12.5518	2.52986	2.97523	1.09032	136.928	4.91946	0	0	0
1	63	28.5	148	109	125	4.82831	119	6.166	223	47.4	2.63713	175.6	147.4	7.8	3.15381	1.14861	0.926674	-0.0761533	20.2745	3.00936	0	0	0
1	68	24.3	124	66	98	4.58497	91	5.35	202	30	3.26667	172	149.6	5.6	6.93705	1.93688	1.55869	0.443849	89.1906	4.49078	0	0	0
1	72	26.2	119	69	114	4.7362	90	5.656	195	29	3.93103	166	150	7.3	2.92065	1.07181	0.649033	-0.432272	38.942	3.66207	0	0	0
1	54	21.6	103	74	82	4.40672	91	5.758	222	57	1.4386	165	150	6.2	0.5	-0.693147	0.112346	-2.18617	6.42857	1.86075	0	0	0
1	71	19.5	124	71	90	4.49981	83	5.656	240	84	1.07143	156	150.4	8.1	1.00777	0.00774106	0.206531	-1.57731	18.1399	2.89811	0	0	0
1	66	18.3	129	71	109	4.69135	132	6.166	222	41.8	2.60766	180.2	150.5	6.8	6.19154	1.82318	2.01798	0.702099	32.3037	3.47518	0	0	0
1	55	23.8	148	99	44	3.78419	83	5.554	229	64	0.6875	165	151	2.7	1.63192	0.489758	0.334443	-1.09529	29.3746	3.38013	0	0	0
1	74	23.1	124	70	153	5.03044	106	5.758	226	40.9	3.74083	185.1	151.1	9.1	13.6124	2.61098	3.56276	1.27053	113.964	4.73589	0	0	0
1	52	24	117	76	214	5.36598	90	5.248	238	43	4.97674	195	152.9	14.2	4.2035	1.43592	0.93411	-0.0681606	56.0466	4.02618	0	0	0
1	66	19.2	117	67	75	4.31749	90	5.656	244	81	0.925926	163	155.3	4.8	1.76888	0.570348	0.393085	-0.93373	23.5851	3.16061	0	0	0
1	76	24.5	133	71	97	4.57471	86	5.656	227	42.7	2.27166	184.3	155.3	5.8	2.57414	0.945517	0.546608	-0.604023	40.2909	3.69613	0	0	0
1	69	21	110	64	165	5.10595	89	5.962	241	49.5	3.33333	191.5	157.2	11.4	4.82475	1.57376	1.06025	0.0585072	66.8042	4.20177	0	0	0
1	78	20.5	121	68	238	5.47227	99	5.758	245	59	4.0339	186	158.5	14.1	3.63924	1.29177	0.889591	-0.116993	36.3924	3.59436	0	0	0
1	72	25.6	116	70	219	5.38907	101	6.064	251	65	3.36923	186	161	15.7	21.13	3.05069	5.26946	1.66193	200.179	5.29921	0	0	0
1	58	24.1	108	72	126	4.83628	80	5.452	255	42	3	213	161.9	9.7	2.53942	0.931935	0.501614	-0.689925	53.7759	3.98483	0	0	0
1	56	32.6	159	113	123	4.81218	92	5.452	240	38	3.23684	202	166.9	10.9	13.508	2.60328	3.06849	1.12118	167.686	5.12209	0	0	0
1	72	25.7	157	89	101	4.61512	154	6.166	237	42	2.40476	195	167.1	6.9	27.6566	3.31986	10.5163	2.35293	109.411	4.69511	0	0	0
1	62	28.1	140	94	93	4.5326	101	5.656	257	55.6	1.67266	201.4	168.6	5.8	5.8914	1.77349	1.46921	0.384727	55.8132	4.02201	0	0	0
1	66	22.9	114	74	71	4.26268	91	5.044	251	54	1.31481	197	170.4	6.3	1.58659	0.461587	0.356493	-1.03144	20.399	3.01549	0	0	0
1	48	23.9	126	80	89	4.48864	94	5.554	261	71	1.25352	190	170.6	7.3	3.31624	1.19883	0.769695	-0.26176	38.5112	3.65095	0	0	0
1	62	22.4	146	94	101	4.61512	93	5.86	262	61.8	1.6343	200.2	172.2	6.1	1.62375	0.484737	0.372861	-0.98655	19.485	2.96964	0	0	0
1	61	21.3	112	62	124	4.82028	87	5.554	263	65	1.90769	198	180	9.3	3.61	1.28371	0.775481	-0.254271	54.15	3.99176	0	0	0
1	43	22.8	102	81	124	4.82028	98	5.35	267	62	2	205	181	10.7	3.19724	1.16229	0.773652	-0.256633	32.8858	3.49304	0	0	0
1	64	26.5	118	84	179	5.18739	86	5.962	250	36	4.97222	214	187	13.1	6.82025	1.9199	1.44825	0.370357	106.752	4.67051	0	0	0
1	69	19.4	145	80	144	4.96981	223	8.308	88	53	2.71698	35	15.7	7.2	10.4618	2.34773	5.76042	1.75101	23.5389	3.15866	1	1	0
1	70	18.6	144	89	69	4.23411	144	5.758	119	63	1.09524	56	46	2.7	11.98	2.48324	4.25956	1.44916	53.2444	3.97489	1	1	0
1	78	14.8	127	67	49	3.89182	80	4.942	110	57	0.859649	53	50.4	1.8	0.464643	-0.766486	0.0917813	-2.38835	9.8395	2.2864	1	1	0
1	61	22	138	95	251	5.52545	86	5.452	126	37	6.78378	89	55	14.6	3.12	1.13783	0.662519	-0.411707	48.8348	3.88844	1	1	0
1	65	17.1	135	85	160	5.07517	88	5.452	135	52	3.07692	83	55.3	12.2	1.44922	0.371026	0.314892	-1.15552	20.8688	3.03825	1	1	0
1	44	21	116	71	113	4.72739	88	5.146	140	62	1.82258	78	56.9	3.6	1.36029	0.307699	0.29557	-1.21885	19.5882	2.97493	1	1	0
1	61	17.4	135	94	56	4.02535	96	5.758	176	105	0.533333	71	58	3	0.5	-0.693147	0.118519	-2.13269	5.45455	1.69645	1	1	0
1	67	19.9	134	75	564	6.33505	107	5.146	204	75	7.52	129	61.2	32.2	2.25006	0.810956	0.59446	-0.520103	18.4096	2.91287	1	1	0
1	60	23.6	125	83	99	4.59512	92	5.554	127	38.4	2.57812	88.6	66.3	4.8	5.82083	1.76144	1.32226	0.279345	72.2586	4.28025	1	1	0
1	57	19.7	131	83	134	4.89784	111	6.268	154	66	2.0303	88	68.4	6.7	2.07671	0.730785	0.569173	-0.563572	15.5753	2.74569	1	1	0
1	76	20.3	185	79	57	4.04305	93	5.35	168	99	0.575758	69	68.9	2.7	0.379926	-0.967779	0.0872422	-2.43907	4.55911	1.51713	1	1	0
1	57	28.7	122	76	96	4.56435	99	5.962	146	61	1.57377	85	69	4.5	3.03987	1.11181	0.743079	-0.296953	30.3987	3.4144	1	1	0
1	73	23.4	183	100	316	5.75574	100	5.962	182	62.1	5.08857	119.9	69.3	28.2	4.99187	1.60781	1.23256	0.209094	48.5696	3.883	1	1	0
1	67	19.1	130	86	56	4.02535	111	5.758	168	91	0.615385	77	70	2.6	0.5	-0.693147	0.137037	-1.9875	3.75	1.32176	1	1	0
1	58	18.8	118	73	56	4.02535	98	5.554	141	54	1.03704	87	71.8	2.7	0.908348	-0.0961279	0.219798	-1.51505	9.34301	2.23463	1	1	0
1	57	20.4	133	66	60	4.09434	119	5.656	161	78	0.769231	83	72	2.7	1.11818	0.111698	0.32855	-1.11307	7.18827	1.97245	1	1	0
1	59	26.3	132	84	80	4.38203	102	5.962	147	57	1.40351	90	73.3	3.9	5.39953	1.68631	1.35988	0.307397	49.8418	3.90885	1	1	0
1	83	18.8	131	69	53	3.97029	96	6.37	135	50	1.06	85	73.9	1.8	2.82496	1.0385	0.669621	-0.401043	30.8178	3.42809	1	1	0
1	63	18.2	130	74	61	4.11087	94	5.146	174	88.7	0.687711	85.3	74.2	2.7	2.84422	1.04529	0.660139	-0.415305	33.0296	3.4974	1	1	0
1	66	24.3	133	90	56	4.02535	98	4.942	162	76	0.736842	86	74.4	4.4	2.82909	1.03995	0.684569	-0.378965	29.0992	3.37071	1	1	0
1	25	21.7	118	66	44	3.78419	84	4.534	133	45	0.977778	88	75.7	1.5	2.36299	0.859929	0.490102	-0.713141	40.5085	3.70151	1	1	0
1	68	23.2	128	75	109	4.69135	97	5.758	155	64	1.70312	91	76	5.3	2.42009	0.883805	0.579627	-0.545371	25.6245	3.24355	1	1	0
1	61	23.1	113	71	197	5.2832	117	5.758	149	46	4.28261	103	77	8.8	10.17	2.31944	2.938	1.07773	67.8	4.21656	1	1	0
1	49	26.7	135	89	102	4.62497	118	4.942	161	63.1	1.61648	97.9	77.5	4.3	10.2294	2.32526	2.98041	1.09206	66.9559	4.20403	1	1	0
1	78	22.4	129	73	114	4.7362	90	5.452	147	53	2.15094	94	80	5.4	2.56	0.940007	0.568889	-0.56407	34.1333	3.53027	1	1	0
1	65	20.8	145	71	101	4.61512	109	5.758	188	96	1.05208	92	80	5.1	1.03961	0.0388411	0.279795	-1.2737	8.13604	2.0963	1	1	0
1	50	28.3	149	100	196	5.27811	84	5.35	170	63.1	3.10618	106.9	81.4	10.5	23.8057	3.16992	4.93748	1.59685	408.098	6.01151	1	1	0
1	60	22.1	154	111	194	5.26786	93	5.962	179	73	2.65753	106	82	10.9	0.5	-0.693147	0.114815	-2.16443	6	1.79176	1	1	0
1	69	21.1	138	84	156	5.04986	103	6.064	166	60.3	2.58706	105.7	83.3	7	4.7181	1.55141	1.19991	0.182249	42.4629	3.74863	1	1	0
1	29	20.2	109	66	39	3.66356	80	4.942	164	68	0.573529	96	85.6	1.8	3.67141	1.30058	0.725217	-0.321284	77.7475	4.35347	1	1	0
1	43	23.6	104	67	98	4.58497	86	5.35	163	49	2	114	85.6	5.1	4.91596	1.59249	1.04388	0.0429482	76.9455	4.3431	1	1	0
1	57	16.5	138	96	64	4.15888	89	4.738	169	77	0.831169	92	86.5	3.1	0.759168	-0.275532	0.16683	-1.79078	10.5116	2.35248	1	1	0
1	56	21.8	113	81	65	4.17439	82	5.35	180	75.7	0.858653	104.3	88.3	3.5	1.51277	0.41394	0.306289	-1.18323	28.6629	3.35561	1	1	0
1	45	21	122	66	140	4.94164	80	4.738	170	60	2.33333	110	88.5	7.6	1.5727	0.452795	0.310657	-1.16906	33.3043	3.50569	1	1	0
1	50	26.1	128	79	69	4.23411	97	5.656	166	61.3	1.12561	104.7	88.9	2.8	4.40589	1.48294	1.05524	0.0537655	46.6506	3.84269	1	1	0
1	53	19.1	101	65	48	3.8712	101	5.35	173	70	0.685714	103	89.4	2.8	2.05201	0.71882	0.511736	-0.669947	19.4401	2.96734	1	1	0
1	49	18.7	105	62	98	4.58497	90	5.758	173	65	1.50769	108	89.6	7.1	1.44634	0.369037	0.321409	-1.13504	19.2845	2.9593	1	1	0
1	69	17.6	107	66	80	4.38203	82	5.656	154	46	1.73913	108	90.3	3.6	0.554362	-0.589937	0.112241	-2.1871	10.5037	2.35173	1	1	0
1	58	32.8	132	86	120	4.78749	89	5.452	161	50	2.4	111	90.6	4.8	3.62854	1.28883	0.797382	-0.226422	50.2413	3.91684	1	1	0
1	58	26.9	146	91	88	4.47734	94	5.656	163	55	1.6	108	90.8	3.9	12.1496	2.4973	2.81991	1.03671	141.092	4.94942	1	1	0
1	62	22	123	84	115	4.74493	109	5.962	176	66	1.74242	110	91	5.6	3.20063	1.16335	0.861404	-0.149191	25.0484	3.22081	1	1	0
1	82	17	118	85	47	3.85015	83	5.86	175	76	0.618421	99	92	2	0.5	-0.693147	0.102469	-2.27819	9	2.19722	1	1	0
1	42	20.7	103	79	68	4.21951	85	5.248	165	59	1.15254	106	93	2	0.5	-0.693147	0.104938	-2.25438	8.18182	2.10191	1	1	0
1	50	20.7	114	83	249	5.51745	97	5.248	192	68	3.66176	124	93	14.8	0.5	-0.693147	0.119753	-2.12232	5.29412	1.6666	1	1	0
1	62	17.3	114	83	70	4.2485	94	5.962	179	72.8	0.961538	106.2	93	4.4	0.945125	-0.0564377	0.219362	-1.51703	10.9756	2.39568	1	1	0
1	59	18.9	130	84	59	4.07754	84	5.248	163	53	1.11321	110	93.2	3.2	1.01327	0.0131873	0.210161	-1.55988	17.3704	2.85477	1	1	0
1	75	24.6	113	60	60	4.09434	91	5.962	178	69	0.869565	109	93.5	2.6	0.864653	-0.145427	0.19428	-1.63845	11.117	2.40847	1	1	0
1	71	23.5	138	88	74	4.30407	86	5.35	168	58	1.27586	110	93.9	3.2	1.98391	0.685069	0.421274	-0.864471	31.0525	3.43568	1	1	0
1	50	23.4	142	86	202	5.30827	95	5.656	159	29	6.96552	130	95	10.3	27.751	3.32327	6.5095	1.87326	312.199	5.74364	1	1	0
1	42	25.4	108	77	244	5.49717	86	5.554	178	44.2	5.52036	133.8	97	15	14.1198	2.64758	2.99828	1.09804	221.005	5.39819	1	1	0
1	57	20.7	105	58	71	4.26268	75	5.656	196	90	0.788889	106	97	3.3	0.5	-0.693147	0.0925926	-2.37955	15	2.70805	1	1	0
1	58	20.5	121	68	344	5.84064	112	5.452	212	56	6.14286	156	97.1	28.5	2.27753	0.823091	0.629835	-0.462297	16.7329	2.81738	1	1	0
1	70	25.7	137	84	284	5.64897	107	5.146	201	67	4.23881	134	98.1	16.3	15.7842	2.75901	4.17016	1.42795	129.144	4.86093	1	1	0
1	58	17	100	59	79	4.36945	101	5.86	177	64	1.23438	113	98.2	5.9	1.64204	0.495942	0.409497	-0.892825	15.5562	2.74446	1	1	0
1	56	19.9	136	89	183	5.20949	108	5.758	165	39	4.69231	126	99	12.7	4.86285	1.58162	1.29676	0.259868	38.9028	3.66107	1	1	0
1	63	20.1	116	72	44	3.78419	269	10.45	180	70.6	0.623229	109.4	99.1	2.2	7.56741	2.02385	5.02625	1.61468	13.2246	2.58208	1	1	0
1	65	16.7	104	67	67	4.20469	94	5.656	179	68	0.985294	111	101	1.9	0.5	-0.693147	0.116049	-2.15374	5.80645	1.75897	1	1	0
1	73	23	158	84	87	4.46591	91	5.962	162	39.5	2.20253	122.5	101.3	5	1.78844	0.581345	0.401848	-0.911682	22.9943	3.13525	1	1	0
1	74	21.8	142	80	100	4.60517	144	6.064	190	67.3	1.48588	122.7	101.3	5.3	12.7052	2.54201	4.5174	1.50794	56.4675	4.03367	1	1	0
1	45	23.7	129	89	85	4.44265	94	5.248	194	75	1.13333	119	101.5	5	3.70842	1.31061	0.86072	-0.149986	43.0656	3.76272	1	1	0
1	54	21.7	119	73	91	4.51086	94	5.044	170	47	1.93617	123	101.6	4.6	3.81993	1.34023	0.886601	-0.12036	44.3605	3.79235	1	1	0
1	69	22.7	134	87	79	4.36945	93	5.86	175	60	1.31667	115	102	3.7	2.10322	0.743469	0.482961	-0.727819	25.2386	3.22838	1	1	0
1	72	19.3	107	67	50	3.91202	90	6.064	175	66	0.757576	109	102	2.8	0.5	-0.693147	0.111111	-2.19722	6.66667	1.89712	1	1	0
1	57	19.5	127	88	79	4.36945	89	5.656	170	54	1.46296	116	103	4.2	0.5	-0.693147	0.109877	-2.2084	6.92308	1.93486	1	1	0
1	72	21.6	156	100	144	4.96981	86	5.656	192	74	1.94595	118	103	6.2	2.40887	0.879156	0.511512	-0.670384	37.704	3.62977	1	1	0
1	79	18.5	158	98	53	3.97029	91	5.86	205	94	0.56383	111	104	2.6	0.5	-0.693147	0.112346	-2.18617	6.42857	1.86075	1	1	0
1	78	18.9	104	62	50	3.91202	91	5.656	188	71	0.704225	117	104.6	2.2	0.907807	-0.0967234	0.203976	-1.58975	11.6718	2.45718	1	1	0
1	50	20.7	123	81	94	4.54329	86	5.35	180	54	1.74074	126	104.9	5.3	1.25621	0.228102	0.266751	-1.32144	19.6625	2.97871	1	1	0
1	68	20.4	119	74	44	3.78419	82	5.758	181	67	0.656716	114	105	2.5	0.5	-0.693147	0.101235	-2.29032	9.47368	2.24852	1	1	0
1	62	26	126	86	209	5.34233	104	5.962	195	49.1	4.25662	145.9	106.4	14.7	5.40634	1.68757	1.38829	0.328076	47.4703	3.8601	1	1	0
1	38	22.4	151	96	141	4.94876	82	5.248	199	65	2.16923	134	106.8	10.4	2.18881	0.783356	0.443166	-0.813812	41.4721	3.72502	1	1	0
1	66	21.8	137	87	64	4.15888	96	5.554	175	52.4	1.22137	122.6	107	2.7	3.79254	1.33304	0.898974	-0.106502	41.3732	3.72263	1	1	0
1	63	19.5	142	82	72	4.27667	92	5.758	181	54	1.33333	127	107.5	3.5	4.58181	1.52209	1.04081	0.0399958	56.8776	4.0409	1	1	0
1	63	22.4	128	82	72	4.27667	107	5.962	185	68	1.05882	117	107.6	3.5	1.98029	0.683245	0.523189	-0.647813	16.2024	2.78516	1	1	0
1	73	18.1	144	83	67	4.20469	90	5.248	191	73	0.917808	118	108	4.3	0.5	-0.693147	0.111111	-2.19722	6.66667	1.89712	1	1	0
1	67	20.1	123	86	86	4.45435	202	5.656	224	92.4	0.930736	131.6	111.3	5.7	25.6429	3.24427	12.7898	2.54865	66.4132	4.1959	1	1	0
1	73	22.7	139	87	79	4.36945	88	5.146	186	56	1.41071	130	111.8	4.6	3.81128	1.33797	0.828131	-0.188584	54.8825	4.00519	1	1	0
1	60	21.9	111	68	79	4.36945	96	5.452	177	49	1.61224	128	112	4.3	4.17771	1.42976	0.990273	-0.00977444	45.5751	3.81936	1	1	0
1	60	27.3	139	89	102	4.62497	143	7.288	169	44	2.31818	125	113.6	3.8	6.09135	1.80687	2.15077	0.765827	27.4111	3.31095	1	1	0
1	45	25.1	134	81	195	5.273	98	5.758	200	56	3.48214	144	113.8	13.7	1.84261	0.611181	0.445865	-0.807739	18.9525	2.94194	1	1	0
1	61	23.3	124	78	73	4.29046	122	5.452	186	56.8	1.28521	129.2	116.2	4.2	9.88499	2.29102	2.9777	1.09115	60.3152	4.09958	1	1	0
1	63	25.8	138	86	122	4.80402	87	5.554	197	54	2.25926	143	117.4	6.4	0.697853	-0.359746	0.149909	-1.89773	10.4678	2.3483	1	1	0
1	55	23.8	172	98	77	4.34381	108	6.064	206	71.3	1.07994	134.7	117.8	4.8	3.1884	1.15952	0.850239	-0.162238	25.5072	3.23896	1	1	0
1	70	22.9	132	70	150	5.01064	104	6.472	182	43	3.48837	139	118	7.6	2.8561	1.04946	0.733418	-0.31004	25.0779	3.22199	1	1	0
1	53	21.7	140	89	157	5.05625	84	5.044	220	68	2.30882	152	118.6	19.7	3.57226	1.2732	0.740913	-0.299872	61.2387	4.11478	1	1	0
1	62	20	144	96	40	3.68888	100	5.044	254	119.5	0.334728	134.5	119.5	7.1	3.15591	1.14928	0.779237	-0.24944	30.7062	3.42446	1	1	0
1	51	18.8	104	57	111	4.70953	92	5.656	196	66	1.68182	130	119.8	5.5	2.07731	0.731071	0.471882	-0.751027	25.7872	3.24988	1	1	0
1	66	21	139	89	62	4.12713	85	5.656	224	82.6	0.750605	141.4	120.8	3.5	0.827222	-0.189682	0.173615	-1.75092	13.5364	2.60538	1	1	0
1	69	18.7	123	73	56	4.02535	98	6.982	217	85.9	0.651921	131.1	121.8	3.6	2.14029	0.760941	0.517897	-0.657979	22.0144	3.0917	1	1	0
1	54	17.6	99	68	112	4.7185	97	6.064	179	48	2.33333	131	122	5.2	0.5	-0.693147	0.119753	-2.12232	5.29412	1.6666	1	1	0
1	56	20	163	98	73	4.29046	99	4.942	209	65	1.12308	144	122.6	5	2.23897	0.806017	0.547304	-0.60275	22.3897	3.1086	1	1	0
1	63	18	92	58	45	3.80666	91	6.268	230	86.6	0.51963	143.4	122.6	3.1	0.995219	-0.00479202	0.223617	-1.49782	12.7957	2.54911	1	1	0
1	51	24.3	127	74	137	4.91998	98	5.35	195	46	2.97826	149	122.8	6.3	3.14498	1.14581	0.761007	-0.273113	32.3483	3.47656	1	1	0
1	62	24.6	107	69	72	4.27667	102	6.574	193	50.4	1.42857	142.6	122.9	5.1	2.74607	1.01017	0.691602	-0.368745	25.3483	3.23271	1	1	0
1	82	21.9	129	84	60	4.09434	88	5.452	193	59	1.01695	134	123	2.3	0.5	-0.693147	0.108642	-2.2197	7.2	1.97408	1	1	0
1	60	26.6	130	83	144	4.96981	205	5.758	189	43.1	3.34107	145.9	123	7.9	144.202	4.97121	72.9911	4.29034	365.582	5.90149	1	1	0
1	58	23.4	123	74	168	5.12396	85	5.554	223	69	2.43478	154	123.2	10	1.7716	0.571885	0.371818	-0.98935	28.9899	3.36695	1	1	0
1	67	27.1	113	76	122	4.80402	80	5.452	194	45	2.71111	149	123.5	6.4	4.23872	1.44426	0.837279	-0.177598	89.7612	4.49715	1	1	0
1	36	29.7	146	84	255	5.54126	100	4.738	208	48	5.3125	160	123.7	12.6	9.34977	2.23535	2.30858	0.836635	90.9707	4.51054	1	1	0
1	53	23.8	117	74	137	4.91998	96	5.554	214	64	2.14062	150	123.7	7.2	2.67238	0.982969	0.633453	-0.45657	29.1532	3.37257	1	1	0
1	75	18.8	102	71	63	4.14313	86	5.452	206	65	0.969231	141	124.3	3.4	1.4264	0.355154	0.30289	-1.19439	22.3263	3.10576	1	1	0
1	57	24.9	132	80	173	5.15329	98	5.656	212	56.9	3.04042	155.1	124.8	10.2	3.06366	1.11961	0.741331	-0.299308	31.512	3.45037	1	1	0
1	66	22.5	123	82	90	4.49981	132	5.962	195	59	1.52542	136	125	5	8.46	2.13535	2.75733	1.01426	44.1391	3.78735	1	1	0
1	59	19	124	75	63	4.14313	110	5.962	214	73	0.863014	141	125.8	4.5	1.23367	0.209994	0.335071	-1.09341	9.44939	2.24595	1	1	0
1	61	26.9	107	73	68	4.21951	159	7.288	200	56.3	1.20782	143.7	126.1	3.9	4.98322	1.60608	1.95637	0.671093	18.6871	2.92783	1	1	0
1	61	26.2	159	101	100	4.60517	103	5.86	199	51.5	1.94175	147.5	126.3	4.6	2.44538	0.894199	0.62191	-0.474959	22.0084	3.09142	1	1	0
1	56	25.9	145	90	246	5.50533	105	5.86	207	47	5.23404	160	127	18	7.95	2.07317	2.06111	0.723245	68.1429	4.22161	1	1	0
1	52	25.4	152	96	274	5.61313	94	5.35	230	54	5.07407	176	127.6	19.5	4.57456	1.52051	1.06175	0.0599188	53.124	3.97263	1	1	0
1	67	19.1	177	99	108	4.68213	87	5.146	198	50	2.16	148	128	5.7	2.91571	1.07011	0.626337	-0.467867	43.7356	3.77816	1	1	0
1	50	25.4	110	61	247	5.50939	324	13	236	61	4.04918	175	128.2	22.1	2.20821	0.79218	1.76656	0.569037	3.0458	1.11376	1	1	0
1	68	21.2	123	74	84	4.43082	91	5.656	221	72.2	1.16343	148.8	129.5	5.7	1.84716	0.61365	0.415041	-0.879378	23.7492	3.16755	1	1	0
1	62	22.6	122	82	60	4.09434	89	5.248	211	67	0.895522	144	130	3	0.5	-0.693147	0.109877	-2.2084	6.92308	1.93486	1	1	0
1	61	23.4	111	79	136	4.91265	105	5.962	205	56	2.42857	149	130	9.8	3.32664	1.20196	0.862462	-0.147965	28.514	3.3504	1	1	0
1	29	27.2	106	60	300	5.70378	92	5.146	234	47	6.38298	187	131.3	25.5	3.87202	1.35378	0.87957	-0.128322	48.0665	3.87258	1	1	0
1	48	20	118	76	124	4.82028	89	5.248	231	74	1.67568	157	131.9	7.9	0.555601	-0.587705	0.122095	-2.10296	7.69294	2.0403	1	1	0
1	72	20	122	83	121	4.79579	83	5.35	220	72	1.68056	148	132	9.4	2.7	0.993252	0.553333	-0.591795	48.6	3.88362	1	1	0
1	63	23.1	134	79	108	4.68213	106	5.962	227	64.8	1.66667	162.2	132.6	9.3	6.78437	1.91462	1.77566	0.574174	56.7994	4.03953	1	1	0
1	49	25.5	105	70	333	5.80814	88	5.146	242	44	7.56818	198	132.9	30.1	3.74808	1.32124	0.814397	-0.205307	53.9723	3.98847	1	1	0
1	48	20	135	97	177	5.17615	89	5.656	233	80	2.2125	153	134	10.6	6.96	1.94018	1.52948	0.424929	96.3692	4.56819	1	1	0
1	64	22.5	132	84	274	5.61313	92	5.248	234	50	5.48	184	135	19.1	2.61154	0.959938	0.593238	-0.52216	32.4191	3.47875	1	1	0
1	70	21.4	138	87	69	4.23411	86	5.35	232	84	0.821429	148	135	4.6	1.05016	0.0489458	0.222998	-1.50059	16.4373	2.79956	1	1	0
1	61	23.4	138	90	106	4.66344	85	5.656	212	51.9	2.04239	160.1	136.5	5.6	3.19027	1.16011	0.669563	-0.401129	52.2045	3.95517	1	1	0
1	68	23.7	133	76	126	4.83628	80	5.35	203	40	3.15	163	136.6	7.7	1.97445	0.680292	0.390016	-0.941569	41.812	3.73318	1	1	0
1	70	25.5	108	77	342	5.83481	177	5.758	222	48.7	7.02259	173.3	136.9	16.2	37.286	3.61862	16.2954	2.79088	117.745	4.76852	1	1	0
1	73	23.9	121	75	147	4.99043	95	5.452	204	43	3.4186	161	137	7.4	3.67235	1.30083	0.861416	-0.149178	41.314	3.7212	1	1	0
1	66	24.8	117	74	197	5.2832	90	5.554	199	34	5.79412	165	137	12.1	3.09	1.12817	0.686667	-0.375906	41.2	3.71844	1	1	0
1	68	22.3	135	79	156	5.04986	105	5.656	209	55	2.83636	154	137	9.5	2.06	0.722706	0.534074	-0.627221	17.6571	2.87114	1	1	0
1	63	19.8	117	78	60	4.09434	90	5.656	220	64.1	0.936037	155.9	137.8	3.4	4.5794	1.52157	1.01764	0.0174902	61.0586	4.11183	1	1	0
1	58	22.1	112	63	72	4.27667	115	5.554	232	74	0.972973	158	137.9	5.5	2.02773	0.706919	0.575776	-0.552036	14.0382	2.64178	1	1	0
1	47	23.2	115	68	104	4.64439	88	5.146	214	52	2	162	138.4	7	2.16931	0.774409	0.471356	-0.752141	31.2381	3.44164	1	1	0
1	64	20.7	130	78	117	4.76217	88	5.86	201	47	2.48936	154	139	7.9	0.5	-0.693147	0.108642	-2.2197	7.2	1.97408	1	1	0
1	63	24.4	146	91	611	6.4151	116	6.472	272	51	11.9804	221	139.6	43	4.4941	1.50277	1.2872	0.252469	30.526	3.41858	1	1	0
1	53	27.3	120	75	83	4.41884	79	5.452	220	54	1.53704	166	139.9	5.7	2.86923	1.05404	0.559676	-0.580396	64.5576	4.16756	1	1	0
1	71	21.2	115	66	58	4.06044	82	5.35	214	61	0.95082	153	140	2.8	0.5	-0.693147	0.101235	-2.29032	9.47368	2.24852	1	1	0
1	74	19.5	145	88	166	5.11199	103	6.268	212	40.9	4.05868	171.1	141.3	12.2	2.45721	0.899028	0.624921	-0.47013	22.1149	3.09625	1	1	0
1	70	18.4	140	88	185	5.22036	92	5.86	222	45.2	4.09292	176.8	145.7	11.7	3.54923	1.26673	0.806245	-0.215368	44.0594	3.78554	1	1	0
1	72	24.3	140	72	268	5.59099	90	5.758	228	39.5	6.78481	188.5	148.3	18.2	7.61499	2.03012	1.69222	0.526041	101.533	4.62039	1	1	0
1	54	22.9	134	84	167	5.11799	91	5.452	216	40	4.175	176	150	10.7	0.5	-0.693147	0.112346	-2.18617	6.42857	1.86075	1	1	0
1	66	20.9	142	84	70	4.2485	91	5.554	244	77	0.909091	167	153	4.8	0.5	-0.693147	0.112346	-2.18617	6.42857	1.86075	1	1	0
1	68	25.6	125	79	82	4.40672	122	6.37	224	59	1.38983	165	154	4.3	28.03	3.33328	8.4436	2.13341	171.031	5.14184	1	1	0
1	61	23.5	104	63	96	4.56435	108	5.86	243	56.8	1.69014	186.2	164	6.3	2.03425	0.710125	0.542466	-0.611631	16.274	2.78957	1	1	0
1	44	26.4	126	87	257	5.54908	96	5.656	268	57	4.50877	211	166.7	19.6	8.72238	2.16589	2.06753	0.726353	95.1532	4.55549	1	1	0
1	50	21.7	132	89	290	5.66988	164	9.94	250	43	6.74419	207	169	19.2	4.46373	1.49598	1.80753	0.591963	15.9103	2.76697	1	1	0
1	60	24.6	148	84	232	5.44674	104	6.88	265	46.5	4.98925	218.5	180.7	13.3	3.70645	1.31007	0.951779	-0.0494225	32.5444	3.48261	1	1	0
1	71	24.7	132	90	268	5.59099	86	6.064	284	50.4	5.31746	233.6	188.9	22.2	2.11018	0.746774	0.448088	-0.802766	33.0289	3.49738	1	1	0
1	52	25.9	128	85	134	4.89784	130	6.88	275	60	2.23333	215	193	8.1	3.40293	1.22464	1.0923	0.0882839	18.2844	2.90605	1	1	0
1	46	26.3	140	109	86	4.45435	96	5.554	291	58	1.48276	233	194.3	6.6	2.59515	0.953645	0.615147	-0.485894	28.3107	3.34324	1	1	0
1	60	17	150	96	310	5.73657	130	5.452	105	27	11.4815	78	23	20.3	5.3145	1.67044	1.70589	0.534086	28.5555	3.35185	0	1	0
1	74	18.8	139	81	46	3.82864	89	4.942	156	110	0.418182	46	36.4	4	0.936333	-0.0657837	0.205762	-1.58103	12.9646	2.56222	0	1	0
1	75	23.5	135	89	65	4.17439	104	4.942	108	45	1.44444	63	51	1.6	3.84826	1.34762	0.988195	-0.0118757	33.7896	3.52015	0	1	0
1	61	23.5	155	90	73	4.29046	95	5.35	147	79.7	0.915935	67.3	51.6	2.5	2.81793	1.036	0.660995	-0.414009	31.7017	3.45637	0	1	0
1	67	22	120	81	60	4.09434	79	3.616	127	65	0.923077	62	53.1	3.2	1.22986	0.206898	0.239898	-1.42754	27.6718	3.32041	0	1	0
1	77	22.1	107	67	62	4.12713	94	5.758	108	43	1.44186	65	53.7	1.6	0.710883	-0.341248	0.164995	-1.80184	8.25541	2.11087	0	1	0
1	62	24.2	175	96	192	5.2575	99	5.452	155	71.9	2.67038	83.1	54.8	11	1.60303	0.471897	0.391852	-0.93687	16.0303	2.77448	0	1	0
1	81	19.4	120	68	59	4.07754	93	5.452	133	66	0.893939	67	59	2.1	0.5	-0.693147	0.114815	-2.16443	6	1.79176	0	1	0
1	50	19.7	100	66	49	3.89182	112	5.554	196	126.2	0.388273	69.8	59.4	2.8	2.54403	0.933748	0.703533	-0.35164	18.6908	2.92803	0	1	0
1	77	18.6	128	92	53	3.97029	80	5.248	152	85	0.623529	67	62	2.5	0.5	-0.693147	0.0987654	-2.31501	10.5882	2.35974	0	1	0
1	72	20.3	112	68	57	4.04305	99	6.268	143	68	0.838235	75	63.9	3.7	0.5	-0.693147	0.122222	-2.10191	5	1.60944	0	1	0
1	63	18.3	154	90	48	3.8712	95	5.656	121	45.4	1.05727	75.6	64.7	2.4	1.54956	0.437972	0.363477	-1.01204	17.4326	2.85834	0	1	0
1	61	19.5	110	77	31	3.43399	95	5.656	150	75	0.413333	75	67	1.1	0.5	-0.693147	0.117284	-2.14316	5.625	1.72722	0	1	0
1	64	22.1	152	99	82	4.40672	95	5.35	151	72	1.13889	79	68	3.4	0.5	-0.693147	0.117284	-2.14316	5.625	1.72722	0	1	0
1	73	21	139	85	123	4.81218	107	6.472	164	75	1.64	89	68	5.4	1.64314	0.49661	0.434114	-0.834448	13.4439	2.59852	0	1	0
1	76	17.9	134	71	42	3.73767	91	5.044	163	91	0.461538	72	69	2	0.5	-0.693147	0.112346	-2.18617	6.42857	1.86075	0	1	0
1	58	27.4	156	94	230	5.43808	92	5.044	138	37	6.21622	101	69	13.2	4.41778	1.48564	1.00355	0.00353903	54.8414	4.00445	0	1	0
1	71	21.2	143	67	262	5.56834	98	5.248	188	71.7	3.65411	116.3	70.4	18	2.21481	0.795169	0.53593	-0.623751	22.781	3.12592	0	1	0
1	81	22	123	75	103	4.63473	112	6.064	161	73	1.41096	88	72	4.1	2.74983	1.01154	0.760448	-0.273848	20.2029	3.00582	0	1	0
1	72	23.5	131	83	153	5.03044	89	5.248	136	41	3.73171	95	72.5	7.2	3.02159	1.10578	0.664004	-0.409467	41.8374	3.73379	0	1	0
1	66	22.2	152	90	156	5.04986	94	5.452	149	55	2.83636	94	73	8.8	0.5	-0.693147	0.116049	-2.15374	5.80645	1.75897	0	1	0
1	79	23.9	136	79	96	4.56435	97	5.452	158	74	1.2973	84	73	5.2	3.50616	1.25452	0.839748	-0.174653	37.1241	3.61427	0	1	0
1	63	22.7	129	75	81	4.39445	94	5.452	134	53	1.5283	81	73.2	1.9	1.19411	0.177399	0.277151	-1.28319	13.8671	2.62952	0	1	0
1	70	20.1	128	96	142	4.95583	93	5.656	146	49.1	2.89206	96.9	73.5	10.1	1.86164	0.62146	0.427488	-0.849828	22.3397	3.10637	0	1	0
1	72	22.2	137	78	92	4.52179	103	5.656	157	74	1.24324	83	73.7	3.8	0.957089	-0.0438593	0.243408	-1.41302	8.6138	2.15337	0	1	0
1	73	22.6	130	61	89	4.48864	99	5.146	165	80	1.1125	85	74	3.7	0.5	-0.693147	0.122222	-2.10191	5	1.60944	0	1	0
1	77	17.5	110	72	58	4.06044	77	6.064	128	47	1.23404	81	74	2.1	0.5	-0.693147	0.0950617	-2.35323	12.8571	2.5539	0	1	0
1	73	20.5	132	96	69	4.23411	95	5.554	140	54.8	1.25912	85.2	74.4	2.8	1.35846	0.306349	0.31865	-1.14366	15.2826	2.72672	0	1	0
1	72	21.3	141	90	160	5.07517	89	4.942	150	50.3	3.18091	99.7	74.8	7.2	0.935009	-0.067199	0.205471	-1.58245	12.9463	2.56081	0	1	0
1	78	19.6	133	75	52	3.95124	92	5.758	153	70	0.742857	83	75	2.1	2.83	1.04028	0.642864	-0.441822	35.131	3.55908	0	1	0
1	72	22.8	127	73	96	4.56435	93	6.064	136	40.7	2.35872	95.3	75.3	4.7	7.1695	1.96984	1.64633	0.498548	86.034	4.45474	0	1	0
1	61	22	118	77	71	4.26268	97	5.758	137	48	1.47917	89	75.9	2.5	3.34545	1.2076	0.801257	-0.221574	35.4224	3.56735	0	1	0
1	64	24.5	108	75	66	4.18965	88	5.554	146	59	1.11864	87	76	4.1	2.60503	0.957443	0.566031	-0.569107	37.5124	3.62467	0	1	0
1	65	25.9	136	88	239	5.47646	94	5.554	144	29	8.24138	115	76	16.2	5.43349	1.69258	1.26111	0.231989	63.0986	4.1447	0	1	0
1	75	18.3	110	73	56	4.02535	92	6.268	171	91	0.615385	80	76.7	2.1	0.85411	-0.157695	0.19402	-1.63979	10.6027	2.36111	0	1	0
1	74	22	121	76	97	4.57471	84	5.044	142	51.1	1.89824	90.9	76.8	4.6	0.722074	-0.325628	0.149763	-1.8987	12.3784	2.51595	0	1	0
1	74	20.9	130	91	49	3.89182	90	5.554	175	93	0.526882	82	77	3.1	2.04595	0.715862	0.454655	-0.788216	27.2793	3.30613	0	1	0
1	72	19.7	147	82	117	4.76217	87	4.942	175	82	1.42683	93	77.3	5.6	0.627798	-0.465538	0.13486	-2.00352	9.41696	2.24251	0	1	0
1	74	25.7	148	90	119	4.77912	150	6.37	145	46.9	2.53731	98.1	77.8	6.1	26.9487	3.29393	9.98098	2.30068	111.512	4.71413	0	1	0
1	87	21.8	178	86	74	4.30407	90	5.554	136	40.4	1.83168	95.6	77.9	3.7	1.11003	0.104392	0.246674	-1.39969	14.8005	2.69466	0	1	0
1	85	19.2	119	70	82	4.40672	94	5.452	170	81	1.01235	89	78	5	0.5	-0.693147	0.116049	-2.15374	5.80645	1.75897	0	1	0
1	67	20	107	70	59	4.07754	93	5.248	158	78	0.75641	80	78.8	2.8	25.8122	3.25085	5.92725	1.77956	309.746	5.73575	0	1	0
1	73	19	86	54	64	4.15888	89	5.452	169	69.7	0.918221	99.3	78.9	5.4	1.8947	0.639062	0.416367	-0.876189	26.2343	3.26707	0	1	0
1	74	21.4	159	92	96	4.56435	118	4.84	137	43	2.23256	94	79.2	4.4	2.34793	0.853534	0.684088	-0.379668	15.3683	2.7323	0	1	0
1	70	24.6	149	88	93	4.5326	97	4.942	150	62	1.5	88	79.2	3.9	3.1286	1.14059	0.749319	-0.28859	33.1264	3.50033	0	1	0
1	72	23.6	127	81	89	4.48864	94	5.248	162	68	1.30882	94	79.2	5.2	2.9354	1.07684	0.681303	-0.383748	34.0885	3.52896	0	1	0
1	70	22.9	122	80	80	4.38203	94	5.656	139	42.2	1.89573	96.8	79.9	4.5	3.5203	1.25855	0.817058	-0.202045	40.8809	3.71066	0	1	0
1	66	20.3	144	98	68	4.21951	89	4.942	141	55	1.23636	86	80	4.4	0.5	-0.693147	0.109877	-2.2084	6.92308	1.93486	0	1	0
1	66	25.7	167	90	64	4.15888	99	6.472	121	33	1.93939	88	80	2.7	2.46	0.900161	0.601333	-0.508606	24.6	3.20275	0	1	0
1	70	24.4	136	79	49	3.89182	80	5.452	175	89	0.550562	86	80.5	2.5	2.40834	0.878937	0.475721	-0.742923	51.0001	3.93183	0	1	0
1	90	22.2	123	61	153	5.03044	89	5.758	144	35.4	4.32203	108.6	80.8	10.3	3.26189	1.18231	0.716811	-0.332944	45.1646	3.81031	0	1	0
1	55	24.5	130	89	127	4.84419	108	5.86	177	71	1.78873	106	80.9	5.4	1.79457	0.584768	0.478553	-0.736988	14.3566	2.66421	0	1	0
1	72	22.5	139	83	89	4.48864	98	5.962	134	47	1.89362	87	80.9	3.5	1.18645	0.170969	0.287093	-1.24795	12.2035	2.50172	0	1	0
1	64	21.3	123	69	71	4.26268	104	5.554	159	64	1.10938	95	81.5	2.7	1.67565	0.516201	0.43029	-0.843295	14.713	2.68873	0	1	0
1	70	20.6	123	74	61	4.11087	92	5.554	159	65.4	0.932722	93.6	82	3.1	3.35581	1.21069	0.762307	-0.271406	41.6583	3.7295	0	1	0
1	69	21.5	119	70	54	3.98898	85	6.268	161	68	0.794118	93	82.3	2.3	1.45717	0.376494	0.305825	-1.18474	23.8445	3.17156	0	1	0
1	74	20.3	123	75	71	4.26268	84	5.554	151	54	1.31481	97	82.6	4.9	1.52034	0.418933	0.315329	-1.15414	26.0629	3.26051	0	1	0
1	70	22.4	136	86	53	3.97029	107	5.656	178	87	0.609195	91	83	4	3.06344	1.11954	0.809354	-0.211519	25.0645	3.22145	0	1	0
1	51	28.6	120	84	59	4.07754	114	6.166	153	52.8	1.11742	100.2	83.1	2.9	8.08616	2.09015	2.2761	0.822465	57.0787	4.04443	0	1	0
1	60	28.1	134	88	379	5.93754	114	6.37	167	30.3	12.5083	136.7	83.2	22.3	4.7171	1.55119	1.32778	0.283505	33.2972	3.50547	0	1	0
1	66	25	133	81	108	4.68213	87	5.86	156	61	1.77049	95	83.3	4.5	6.87036	1.92722	1.47586	0.389238	103.055	4.63527	0	1	0
1	66	20.7	101	66	80	4.38203	89	5.554	180	89	0.898876	91	83.8	3.5	0.609359	-0.495347	0.133909	-2.0106	8.43728	2.13266	0	1	0
1	72	21.2	117	75	29	3.3673	94	5.35	205	113	0.256637	92	83.9	1.7	1.23784	0.213367	0.287301	-1.24723	14.3749	2.66548	0	1	0
1	71	19.4	129	87	76	4.33073	99	5.452	173	79	0.962025	94	84	2.7	5.79	1.75613	1.41533	0.347365	57.9	4.05872	0	1	0
1	84	16.3	111	60	71	4.26268	88	5.35	159	61	1.16393	98	84.4	3.4	0.675816	-0.391835	0.146844	-1.91839	9.73174	2.27539	0	1	0
1	70	21	103	60	43	3.7612	91	5.044	163	75	0.573333	88	85	2.4	2.00148	0.693887	0.449715	-0.799141	25.7333	3.24779	0	1	0
1	80	19.8	137	82	80	4.38203	77	5.86	147	52	1.53846	95	85	3.7	0.5	-0.693147	0.0950617	-2.35323	12.8571	2.5539	0	1	0
1	61	18.6	120	80	32	3.46574	93	5.554	214	122.1	0.26208	91.9	85.3	2.5	0.70916	-0.343675	0.162844	-1.81496	8.50991	2.14123	0	1	0
1	62	20.8	96	63	67	4.20469	109	5.86	151	62	1.08065	89	85.5	3	1.08113	0.0780064	0.290971	-1.23453	8.46101	2.13547	0	1	0
1	54	26.7	140	94	145	4.97673	94	5.044	160	52	2.78846	108	85.7	8.4	2.89043	1.06141	0.670865	-0.399187	33.5663	3.51352	0	1	0
1	71	24.3	168	85	92	4.52179	118	5.554	175	73.5	1.2517	101.5	85.7	4.6	1.99446	0.690373	0.581102	-0.54283	13.0546	2.56914	0	1	0
1	75	19.8	135	84	97	4.57471	89	5.554	148	48	2.02083	100	86	3.6	2.9604	1.08532	0.650556	-0.429928	40.9901	3.71333	0	1	0
1	62	17.7	137	96	69	4.23411	100	5.656	167	41	1.68293	126	86	15.3	3.13916	1.14395	0.7751	-0.254763	30.5431	3.41914	0	1	0
1	68	24.2	135	81	97	4.57471	101	6.268	156	55	1.76364	101	87	3.4	0.5	-0.693147	0.124691	-2.08191	4.73684	1.55537	0	1	0
1	71	19.9	143	77	71	4.26268	107	6.472	148	48.1	1.47609	99.9	87.2	3.6	2.91097	1.06849	0.76907	-0.262573	23.817	3.1704	0	1	0
1	73	16.7	144	83	47	3.85015	106	5.452	156	59	0.79661	97	87.6	2	1.02774	0.0273597	0.268988	-1.31309	8.60431	2.15226	0	1	0
1	66	24.3	162	88	77	4.34381	137	6.472	176	69.9	1.10157	106.1	87.7	4	5.12769	1.63465	1.73455	0.550749	24.9455	3.21669	0	1	0
1	70	22.6	121	72	72	4.27667	110	5.758	153	47.8	1.50628	105.2	88	4.3	4.8697	1.58303	1.32263	0.279625	37.2998	3.61899	0	1	0
1	75	19.9	134	81	64	4.15888	85	5.962	155	56	1.14286	99	88	3.1	0.5	-0.693147	0.104938	-2.25438	8.18182	2.10191	0	1	0
1	70	18.3	149	88	72	4.27667	84	5.962	167	66.8	1.07784	100.2	88.6	4.5	0.5	-0.693147	0.103704	-2.26622	8.57143	2.14843	0	1	0
1	77	19.8	133	87	65	4.17439	92	5.452	159	57	1.14035	102	88.7	2.4	1.65415	0.503287	0.375757	-0.978812	20.5343	3.0221	0	1	0
1	64	21.3	105	72	45	3.80666	95	5.146	159	62	0.725806	97	89	2.3	5.14273	1.63758	1.20632	0.187573	57.8557	4.05795	0	1	0
1	71	24	127	73	96	4.56435	98	5.86	173	71	1.35211	102	89	4.1	0.5	-0.693147	0.120988	-2.11207	5.14286	1.63761	0	1	0
1	73	27.3	126	75	76	4.33073	125	7.39	144	36.7	2.07084	107.3	89.5	3.2	2.57817	0.947079	0.795731	-0.228494	14.97	2.70605	0	1	0
1	71	20.8	163	90	56	4.02535	103	5.962	175	70	0.8	105	89.7	3.3	1.63889	0.49402	0.416805	-0.875138	14.75	2.69124	0	1	0
1	55	25.6	124	90	79	4.36945	92	5.656	159	54.1	1.46026	104.9	89.8	3.3	3.58209	1.27595	0.813709	-0.206152	44.4673	3.79475	0	1	0
1	72	21	134	85	84	4.43082	122	5.758	187	84	1	103	89.8	4.5	5.8312	1.76322	1.75656	0.563357	35.5802	3.57179	0	1	0
1	61	21.4	114	70	87	4.46591	71	5.656	173	73	1.19178	100	90	3.4	0.5	-0.693147	0.0876543	-2.43435	22.5	3.11352	0	1	0
1	70	19.8	117	63	70	4.2485	75	6.064	175	75	0.933333	100	90.3	2.1	0.166656	-1.79182	0.0308622	-3.47822	4.99968	1.60937	0	1	0
1	76	20.6	104	60	68	4.21951	99	5.35	155	51	1.33333	104	90.5	2.9	13.8425	2.62775	3.38373	1.21898	138.425	4.93033	0	1	0
1	67	21	124	92	74	4.30407	88	5.35	171	67.5	1.0963	103.5	91	4.4	1.42616	0.354988	0.309882	-1.17156	20.5367	3.02222	0	1	0
1	69	22.9	96	63	66	4.18965	89	5.962	166	63	1.04762	103	91	2.7	2.83483	1.04198	0.622963	-0.473269	39.2515	3.66999	0	1	0
1	64	26.2	146	85	70	4.2485	112	5.86	183	76	0.921053	107	91.2	3.6	2.86232	1.05163	0.791554	-0.233757	21.0293	3.04591	0	1	0
1	73	22.4	133	79	241	5.4848	241	7.696	174	44.2	5.45249	129.8	91.3	16.8	27.4079	3.31083	16.3094	2.79174	55.4317	4.01515	0	1	0
1	94	21.9	136	78	94	4.54329	115	5.758	162	52	1.80769	110	91.5	1.8	7.3908	2.00024	2.09862	0.741281	51.1671	3.9351	0	1	0
1	54	25.3	140	91	146	4.98361	92	4.84	179	64	2.28125	115	91.8	8	2.11304	0.748128	0.48	-0.73397	26.2309	3.26694	0	1	0
1	72	23.5	122	73	119	4.77912	96	5.044	158	44.7	2.66219	113.3	91.9	5.6	2.24086	0.80686	0.531167	-0.632679	24.4458	3.19646	0	1	0
1	70	22.1	139	77	74	4.30407	87	5.248	178	75	0.986667	103	91.9	3.9	1.90546	0.644722	0.409321	-0.893257	28.5819	3.35277	0	1	0
1	70	23.8	142	78	94	4.54329	101	5.656	174	66	1.42424	108	92	2.5	3.26873	1.1844	0.815164	-0.204365	30.9669	3.43292	0	1	0
1	58	24.8	141	84	161	5.0814	117	5.86	169	50	3.22	119	92.2	7.4	5.48344	1.70173	1.5841	0.460019	36.5562	3.59885	0	1	0
1	52	25.9	175	106	73	4.29046	93	4.942	191	84	0.869048	107	92.4	3.9	5.68535	1.73789	1.30552	0.266605	68.2242	4.2228	0	1	0
1	60	18.1	120	70	118	4.77068	89	5.35	192	74.5	1.58389	117.5	92.4	8	2.16196	0.771016	0.475098	-0.744235	29.9348	3.39902	0	1	0
1	67	22.1	151	83	145	4.97673	89	5.554	184	67.4	2.15134	116.6	92.4	8.7	3.22448	1.17077	0.708589	-0.34448	44.6466	3.79878	0	1	0
1	61	23.9	107	77	70	4.2485	95	6.166	171	61.9	1.13086	109.1	92.7	3.6	2.27935	0.823891	0.534663	-0.626119	25.6427	3.24426	0	1	0
1	78	19.2	120	82	51	3.93183	93	5.656	188	91	0.56044	97	92.8	3.2	1.16288	0.1509	0.267032	-1.32039	13.9546	2.63581	0	1	0
1	67	23	125	76	62	4.12713	103	6.166	162	54.7	1.13346	107.3	93.5	3.5	1.14139	0.13225	0.29028	-1.23691	10.2725	2.32948	0	1	0
1	78	21.8	127	76	59	4.07754	104	5.656	153	51	1.15686	102	94	1.8	6.00274	1.79222	1.54144	0.432719	52.7069	3.96475	0	1	0
1	71	22.9	127	87	107	4.67283	133	6.064	155	47	2.2766	108	94	4.4	17.94	2.88703	5.89141	1.77349	92.2629	4.52464	0	1	0
1	49	23.3	152	104	73	4.29046	83	4.942	177	71	1.02817	106	94.7	2.7	2.75449	1.01323	0.5645	-0.571815	49.5808	3.9036	0	1	0
1	64	22.7	112	95	85	4.44265	99	5.35	159	51	1.66667	108	95	3.3	0.5	-0.693147	0.122222	-2.10191	5	1.60944	0	1	0
1	64	25.4	138	84	117	4.76217	106	5.86	166	52	2.25	114	95	10.3	3.60049	1.28107	0.94235	-0.059378	30.1436	3.40597	0	1	0
1	30	20.8	120	72	75	4.31749	86	4.942	175	66	1.13636	109	95.2	4.3	1.95889	0.672376	0.415961	-0.877164	30.6608	3.42299	0	1	0
1	84	19.5	139	73	48	3.8712	130	5.35	166	61	0.786885	105	95.2	2.9	24.3407	3.19215	7.81306	2.0558	130.786	4.87356	0	1	0
1	74	26	141	83	52	3.95124	89	5.044	160	48	1.08333	112	95.3	2.9	2.91442	1.06967	0.640453	-0.445579	40.3536	3.69768	0	1	0
1	64	19.1	126	81	85	4.44265	91	5.452	164	48.6	1.74897	115.4	95.3	4.1	4.12386	1.41679	0.926597	-0.0762368	53.0211	3.97069	0	1	0
1	87	26.8	154	93	46	3.82864	81	5.758	152	35.7	1.28852	116.3	95.4	1.8	1.69674	0.528709	0.339348	-1.08073	33.9348	3.52444	0	1	0
1	44	21.7	110	72	86	4.45435	89	4.942	177	62	1.3871	115	95.9	5.3	1.50661	0.409862	0.331082	-1.10539	20.8608	3.03787	0	1	0
1	70	22	148	82	131	4.8752	105	5.452	169	50.8	2.57874	118.2	95.9	5.3	4.12476	1.41701	1.06938	0.0670802	35.3551	3.56544	0	1	0
1	63	22.3	128	88	136	4.91265	107	5.86	215	97	1.40206	118	96.5	8.5	6.40266	1.85671	1.69157	0.525655	52.3854	3.95863	0	1	0
1	68	23.5	119	69	91	4.51086	257	11.47	174	61.4	1.48208	112.6	96.8	4.2	9.01769	2.19919	5.72233	1.74438	16.7339	2.81743	0	1	0
1	58	18.9	115	80	87	4.46591	87	5.452	174	67	1.29851	107	97	3.9	0.5	-0.693147	0.107407	-2.23113	7.5	2.0149	0	1	0
1	64	20.8	135	85	105	4.65396	103	5.248	198	93	1.12903	105	97.1	6.2	1.12272	0.115754	0.285531	-1.2534	10.1045	2.31298	0	1	0
1	76	21.7	132	79	52	3.95124	98	5.452	204	103	0.504854	101	97.2	2.9	1.07871	0.075763	0.26102	-1.34316	11.0953	2.40652	0	1	0
1	72	23.5	131	86	100	4.60517	116	5.656	193	79	1.26582	114	97.4	4.9	1.87174	0.62687	0.536104	-0.623427	12.7137	2.54268	0	1	0
1	82	28.2	156	83	76	4.33073	106	5.35	177	61	1.2459	116	97.5	4.6	2.39012	0.871345	0.625563	-0.469103	20.0103	2.99625	0	1	0
1	68	20.7	129	76	65	4.17439	90	5.554	174	58.4	1.11301	115.6	97.6	2.5	2.16122	0.770673	0.480271	-0.733405	28.8163	3.36094	0	1	0
1	80	22.7	131	76	68	4.21951	108	5.452	157	49	1.38776	108	98	3.2	9.60761	2.26256	2.56203	0.940799	76.8608	4.342	0	1	0
1	62	23.5	138	94	57	4.04305	97	5.86	163	57	1	106	98	3.7	2.1	0.741937	0.502963	-0.687239	22.2353	3.10168	0	1	0
1	71	22.4	133	84	49	3.89182	109	6.064	168	61	0.803279	107	98	1.6	4.45	1.4929	1.19765	0.180365	34.8261	3.55037	0	1	0
1	76	28.1	122	68	115	4.74493	93	6.064	151	32	3.59375	119	98	5.3	3.8905	1.35854	0.893373	-0.112751	46.6859	3.84344	0	1	0
1	63	23.2	114	83	80	4.38203	93	5.452	172	55.7	1.43627	116.3	98.8	2.9	4.84803	1.57857	1.11325	0.107285	58.1764	4.06348	0	1	0
1	68	23	146	82	60	4.09434	92	5.758	194	86	0.697674	108	98.8	3.4	1.59569	0.467304	0.362477	-1.01479	19.8085	2.98611	0	1	0
1	70	21.4	112	67	82	4.40672	87	5.86	177	62.9	1.30366	114.1	98.8	5.5	2.26537	0.817736	0.486634	-0.720243	33.9805	3.52579	0	1	0
1	84	24.8	126	68	201	5.3033	98	5.758	174	43	4.67442	131	98.9	10.2	4.43746	1.49008	1.07376	0.0711623	45.6424	3.82084	0	1	0
1	65	20.2	142	80	60	4.09434	83	5.146	171	64	0.9375	107	99	2.5	0.5	-0.693147	0.102469	-2.27819	9	2.19722	0	1	0
1	67	18.7	152	84	39	3.66356	91	5.554	169	66	0.590909	103	99	1.8	0.5	-0.693147	0.112346	-2.18617	6.42857	1.86075	0	1	0
1	79	22.7	157	94	47	3.85015	115	4.738	183	73	0.643836	110	99.2	3.1	6.94216	1.93761	1.97123	0.678658	48.0611	3.87247	0	1	0
1	69	23.9	107	72	54	3.98898	96	5.962	167	53.8	1.00372	113.2	99.2	2.7	0.980033	-0.0201695	0.232304	-1.45971	10.6913	2.36943	0	1	0
1	61	23.7	134	86	44	3.78419	96	5.35	160	46.2	0.952381	113.8	99.3	2.2	2.0976	0.740794	0.497209	-0.698745	22.8829	3.13039	0	1	0
1	82	24.9	129	69	70	4.2485	83	5.656	181	61.5	1.13821	119.5	99.5	3.9	0.526315	-0.641856	0.107862	-2.2269	9.47367	2.24852	0	1	0
1	58	24.1	135	92	106	4.66344	100	5.554	178	55.3	1.91682	122.7	99.6	5.3	3.98236	1.38188	0.9833	-0.0168412	38.7473	3.65706	0	1	0
1	63	19.6	137	69	83	4.41884	104	6.166	203	102	0.813725	101	99.7	4.1	6.27145	1.83601	1.61045	0.476512	55.0664	4.00854	0	1	0
1	72	25.1	122	77	172	5.14749	105	5.962	180	50.4	3.4127	129.6	99.8	8.5	14.1596	2.65039	3.67101	1.30047	121.368	4.79883	0	1	0
1	59	23.9	146	92	131	4.8752	75	5.146	173	59	2.22034	114	100	5.5	0.5	-0.693147	0.0925926	-2.37955	15	2.70805	0	1	0
1	54	25.2	132	92	115	4.74493	99	5.554	186	67	1.71642	119	100	7.2	4.23937	1.44441	1.03629	0.0356471	42.3937	3.747	0	1	0
1	83	21.9	128	70	70	4.2485	98	5.656	163	57	1.22807	106	100	3.4	0.5	-0.693147	0.120988	-2.11207	5.14286	1.63761	0	1	0
1	78	25	162	92	74	4.30407	105	6.268	188	81	0.91358	107	100	4.4	2.06485	0.725059	0.535332	-0.624867	17.6987	2.87349	0	1	0
1	53	20.3	124	78	57	4.04305	97	5.146	210	100	0.57	110	100.4	3.6	1.41833	0.349477	0.339698	-1.0797	15.0176	2.70922	0	1	0
1	64	21.9	129	75	114	4.7362	88	5.35	170	56	2.03571	114	100.9	6.2	2.5944	0.953356	0.563722	-0.573195	37.3594	3.62058	0	1	0
1	63	22.4	133	79	53	3.97029	89	5.452	171	57.6	0.920139	113.4	100.9	1.8	2.14834	0.764696	0.472105	-0.750555	29.7463	3.3927	0	1	0
1	70	21.2	135	87	106	4.66344	96	5.248	171	48.1	2.20374	122.9	101.4	5.4	3.03927	1.11162	0.720418	-0.327923	33.1556	3.50121	0	1	0
1	60	22.2	101	67	97	4.57471	99	5.554	189	74	1.31081	115	102	5.9	0.5	-0.693147	0.122222	-2.10191	5	1.60944	0	1	0
1	63	25.7	134	101	172	5.14749	93	5.554	183	64	2.6875	119	102	7.9	3.66722	1.29943	0.842103	-0.171853	44.0067	3.78434	0	1	0
1	70	23.3	128	78	69	4.23411	99	5.656	197	86	0.802326	111	102	2.9	0.5	-0.693147	0.122222	-2.10191	5	1.60944	0	1	0
1	48	18.5	118	80	80	4.38203	93	5.248	191	84	0.952381	107	102.4	4.9	1.54444	0.43466	0.354649	-1.03663	18.5333	2.91957	0	1	0
1	88	24.8	147	82	103	4.63473	105	5.452	212	87.8	1.17312	124.2	102.5	6	9.84757	2.28722	2.55307	0.937298	84.4077	4.43566	0	1	0
1	66	20.8	123	74	74	4.30407	87	5.35	181	66	1.12121	115	102.6	2.6	0.97221	-0.0281833	0.208845	-1.56616	14.5832	2.67987	0	1	0
1	69	23.8	138	100	52	3.95124	91	5.452	172	62	0.83871	110	103	2.5	0.5	-0.693147	0.112346	-2.18617	6.42857	1.86075	0	1	0
1	75	23	116	77	63	4.14313	88	5.554	175	59	1.0678	116	103	3.5	2.91104	1.06851	0.632523	-0.458039	41.919	3.73574	0	1	0
1	73	23.8	156	86	173	5.15329	95	5.554	178	53	3.26415	125	103	10.7	0.5	-0.693147	0.117284	-2.14316	5.625	1.72722	0	1	0
1	72	18.6	107	77	102	4.62497	80	5.758	181	65	1.56923	116	103	5.6	0.5	-0.693147	0.0987654	-2.31501	10.5882	2.35974	0	1	0
1	68	24.9	130	81	340	5.82895	101	6.064	199	55	6.18182	144	103	21.6	0.5	-0.693147	0.124691	-2.08191	4.73684	1.55537	0	1	0
1	67	25.5	140	86	248	5.51343	122	6.37	177	44	5.63636	133	103	13.3	14.01	2.63977	4.2203	1.43991	85.4847	4.44834	0	1	0
1	54	25.8	148	89	788	6.6695	110	6.064	271	52.9	14.896	218.1	103.4	59.3	7.14225	1.96603	1.93987	0.662621	54.7066	4.00198	0	1	0
1	79	21.3	129	70	99	4.59512	166	6.268	190	65.4	1.51376	124.6	103.4	4.1	27.8903	3.32828	11.4316	2.43638	97.4807	4.57965	0	1	0
1	72	24.5	141	94	155	5.04343	127	5.248	198	57	2.7193	141	103.5	7.7	4.83076	1.575	1.51483	0.415305	27.173	3.30223	0	1	0
1	72	24.6	130	88	109	4.69135	90	5.35	179	59	1.84746	120	104	8.4	2.02099	0.703587	0.449108	-0.800491	26.9465	3.29385	0	1	0
1	67	21.4	117	81	45	3.80666	100	5.962	194	83	0.542169	111	104	2	0.5	-0.693147	0.123457	-2.09186	4.86486	1.58204	0	1	0
1	68	24.8	127	78	209	5.34233	91	5.452	182	39	5.35897	143	104.5	14.9	2.32429	0.843416	0.522248	-0.649612	29.8838	3.39732	0	1	0
1	63	21.9	140	94	157	5.05625	98	5.452	171	40.4	3.88614	130.6	104.6	9.2	12.5117	2.52666	3.02752	1.10774	128.692	4.85742	0	1	0
1	77	22.3	105	71	119	4.77912	86	5.35	175	51	2.33333	124	104.8	4.9	2.52184	0.924987	0.535501	-0.624552	39.4722	3.6756	0	1	0
1	62	30.1	153	89	441	6.08904	170	8.614	205	39	11.3077	166	105	28.9	8.28	2.11384	3.47556	1.24575	27.8579	3.32712	0	1	0
1	69	22.8	122	76	66	4.18965	86	5.146	182	63	1.04762	119	105.2	3.4	1.69165	0.525702	0.359214	-1.02384	26.4779	3.27631	0	1	0
1	86	22.3	152	80	188	5.23644	99	5.248	223	92	2.04348	131	105.2	10.1	3.46458	1.24259	0.846898	-0.166175	34.6458	3.54518	0	1	0
1	70	28.4	136	84	118	4.77068	97	5.452	181	53	2.22642	128	105.4	6.5	4.79419	1.5674	1.14824	0.138228	50.762	3.92715	0	1	0
1	69	21.4	134	75	51	3.93183	99	5.656	216	100	0.51	116	105.6	3.8	1.6751	0.515872	0.409469	-0.892895	16.751	2.81846	0	1	0
1	70	20.3	132	83	324	5.78074	116	5.86	210	72	4.5	138	105.7	19.4	3.71035	1.31113	1.06272	0.0608287	25.2024	3.22694	0	1	0
1	78	23.1	110	71	69	4.23411	109	5.962	196	78	0.884615	118	105.8	3.6	2.32997	0.845857	0.627079	-0.466682	18.2346	2.90332	0	1	0
1	45	24.6	125	77	144	4.96981	86	4.942	175	44	3.27273	131	105.9	8.3	4.3906	1.47947	0.932326	-0.0700729	68.7225	4.23008	0	1	0
1	59	19.8	123	71	129	4.85981	86	5.35	174	51	2.52941	123	106	7.9	12.4577	2.52234	2.64534	0.9728	194.99	5.27295	0	1	0
1	57	19.9	142	89	91	4.51086	100	5.35	177	56	1.625	121	106	4.6	2.60362	0.956902	0.642869	-0.441815	25.3325	3.23209	0	1	0
1	71	18.9	120	85	58	4.06044	92	5.452	186	76	0.763158	110	106	2.7	0.5	-0.693147	0.11358	-2.17525	6.2069	1.82566	0	1	0
1	73	25.2	132	74	106	4.66344	96	5.554	194	76	1.39474	118	106	6.6	0.5	-0.693147	0.118519	-2.13269	5.45455	1.69645	0	1	0
1	82	24.9	146	82	101	4.61512	104	5.758	175	50	2.02	125	106	4.7	4.71034	1.54976	1.20957	0.190263	41.3591	3.72229	0	1	0
1	79	23.8	161	94	43	3.7612	99	6.064	218	97	0.443299	121	106	2.4	0.5	-0.693147	0.122222	-2.10191	5	1.60944	0	1	0
1	83	16.7	155	102	76	4.33073	88	5.554	196	79	0.962025	117	106.2	4	0.725788	-0.320498	0.157702	-1.84705	10.4513	2.34673	0	1	0
1	52	26.5	114	76	64	4.15888	98	5.554	179	54	1.18519	125	106.6	5.9	3.11294	1.13557	0.753255	-0.283352	32.0188	3.46632	0	1	0
1	80	22.2	102	76	81	4.39445	95	5.35	159	39	2.07692	120	107	4.1	3.27066	1.18499	0.767193	-0.265017	36.795	3.60536	0	1	0
1	64	21.6	123	78	91	4.51086	90	5.452	192	74	1.22973	118	107	5.2	2.73067	1.00455	0.606815	-0.499532	36.4089	3.59481	0	1	0
1	72	19.9	126	86	98	4.58497	92	5.554	203	75	1.30667	128	107	4	3.7725	1.32774	0.856963	-0.15436	46.8311	3.84655	0	1	0
1	61	23.8	140	84	171	5.14166	111	6.166	182	52	3.28846	130	107	10.1	2.45804	0.899364	0.673685	-0.394993	18.4353	2.91427	0	1	0
1	75	21.5	160	95	313	5.7462	99	6.37	201	57	5.49123	144	107	21.7	3.01546	1.10375	0.737112	-0.305016	30.1546	3.40634	0	1	0
1	61	19.5	97	54	42	3.73767	102	6.166	204	83.1	0.505415	120.9	107.5	2.7	1.16482	0.152566	0.293362	-1.22635	10.7522	2.37511	0	1	0
1	76	21.9	131	90	73	4.29046	93	5.044	205	82	0.890244	123	107.9	5.6	1.30387	0.265339	0.299408	-1.20595	15.6465	2.75025	0	1	0
1	59	24.1	117	78	44	3.78419	91	5.248	191	75	0.586667	116	108	2.4	0.5	-0.693147	0.112346	-2.18617	6.42857	1.86075	0	1	0
1	69	22.3	132	79	63	4.14313	82	5.35	182	61	1.03279	121	108	3.3	0.5	-0.693147	0.101235	-2.29032	9.47368	2.24852	0	1	0
1	66	23	120	63	98	4.58497	93	5.554	181	56	1.75	125	108	5.8	2.22815	0.801172	0.511649	-0.670116	26.7378	3.28608	0	1	0
1	35	25	125	77	166	5.11199	92	5.044	175	38	4.36842	137	108.2	7.9	6.48282	1.86916	1.47264	0.387057	80.4764	4.38796	0	1	0
1	69	19.4	150	84	49	3.89182	95	5.758	205	83.7	0.585424	121.3	108.3	3.8	1.80565	0.590922	0.423548	-0.859089	20.3136	3.01129	0	1	0
1	38	20.8	138	77	136	4.91265	89	5.248	194	60	2.26667	134	108.6	8.9	3.50717	1.25481	0.770712	-0.260441	48.5608	3.88282	0	1	0
1	72	22.3	136	75	100	4.60517	100	5.35	199	74.9	1.33511	124.1	109	8.1	0.838472	-0.176174	0.20703	-1.57489	8.15811	2.09901	0	1	0
1	80	19.8	94	65	41	3.71357	86	6.268	184	69	0.594203	115	109	2.3	0.5	-0.693147	0.106173	-2.24269	7.82609	2.05746	0	1	0
1	74	24	153	79	72	4.27667	117	5.758	196	70.4	1.02273	125.6	109.5	3.1	6.46425	1.86629	1.86745	0.624573	43.095	3.76341	0	1	0
1	67	20.9	122	74	51	3.93183	102	5.758	211	99	0.515152	112	109.7	2.4	3.17223	1.15443	0.798931	-0.224481	29.2821	3.37698	0	1	0
1	68	22	132	90	54	3.98898	95	5.452	174	54	1	120	110	2.5	2.51	0.920283	0.588765	-0.529727	28.2375	3.34065	0	1	0
1	72	20.4	136	76	60	4.09434	89	5.86	216	100	0.6	116	110	2.7	2.84703	1.04628	0.625644	-0.468974	39.4204	3.67428	0	1	0
1	56	21.4	121	78	65	4.17439	95	5.248	200	70	0.928571	130	110.1	3.7	2.49235	0.913225	0.584625	-0.536785	28.0389	3.33359	0	1	0
1	61	21.5	124	86	71	4.26268	104	5.758	186	61.8	1.14887	124.2	110.1	4.3	1.89322	0.638278	0.48616	-0.721218	16.6234	2.81081	0	1	0
1	75	24.8	137	81	209	5.34233	96	5.35	199	59	3.54237	140	110.2	9.6	2.70877	0.996494	0.642079	-0.443044	29.5502	3.38609	0	1	0
1	75	26.2	152	88	248	5.51343	119	5.554	186	32	7.75	154	110.3	13.3	29.1042	3.37088	8.55159	2.14612	187.098	5.23163	0	1	0
1	79	23.8	163	104	134	4.89784	100	5.35	190	57	2.35088	133	110.4	6.4	5.58635	1.72033	1.37934	0.321609	54.3536	3.99551	0	1	0
1	73	36.6	118	60	219	5.38907	94	6.064	178	29.8	7.34899	148.2	110.4	13.6	6.97774	1.94272	1.61952	0.482133	81.0318	4.39484	0	1	0
1	72	26	147	85	110	4.70048	91	5.248	175	43	2.55814	132	110.5	5.3	5.22145	1.65277	1.17321	0.159747	67.1329	4.20667	0	1	0
1	59	19.3	151	92	108	4.68213	114	6.676	200	62	1.74194	138	110.5	6.8	0.885715	-0.12136	0.249312	-1.38905	6.25211	1.83292	0	1	0
1	74	21.8	136	80	82	4.40672	100	5.86	200	69.7	1.17647	130.3	110.7	3.8	1.5018	0.406667	0.370816	-0.99205	14.6121	2.68185	0	1	0
1	74	26.4	127	88	135	4.90527	90	5.86	180	47.5	2.84211	132.5	110.7	6.7	3.00717	1.101	0.668259	-0.403079	40.0956	3.69127	0	1	0
1	55	23.8	136	102	152	5.02388	92	5.554	211	80.9	1.87886	130.1	110.8	7.8	3.55468	1.26826	0.807482	-0.213834	44.127	3.78707	0	1	0
1	80	25.7	140	87	40	3.68888	98	5.452	171	53	0.754717	118	111	2	0.5	-0.693147	0.120988	-2.11207	5.14286	1.63761	0	1	0
1	69	22.6	107	70	92	4.52179	92	5.554	178	58	1.58621	120	111	5	0.5	-0.693147	0.11358	-2.17525	6.2069	1.82566	0	1	0
1	74	23.8	161	89	68	4.21951	95	5.656	206	79	0.860759	127	111.1	4.9	2.64114	0.971209	0.619526	-0.478801	29.7128	3.39158	0	1	0
1	51	22.7	118	81	59	4.07754	95	5.044	217	95	0.621053	122	111.4	3.3	1.64944	0.500436	0.386906	-0.949575	18.5562	2.9208	0	1	0
1	74	25	132	68	92	4.52179	89	5.452	170	42	2.19048	128	112	4.6	3.75985	1.32438	0.82624	-0.190871	52.0595	3.95239	0	1	0
1	76	22.6	118	67	75	4.31749	101	6.472	197	65.7	1.14155	131.3	112	3.9	0.928681	-0.0739898	0.231597	-1.46276	8.79803	2.17453	0	1	0
1	75	19.5	124	67	65	4.17439	100	5.554	186	68	0.955882	118	112.1	3.2	0.817397	-0.201631	0.201826	-1.60035	7.95305	2.07356	0	1	0
1	64	25.3	136	80	67	4.20469	94	5.044	192	68	0.985294	124	112.5	3	1.9456	0.665568	0.45157	-0.795024	22.594	3.11769	0	1	0
1	70	24.1	120	75	71	4.26268	83	5.146	171	44	1.61364	127	112.6	3.2	3.73207	1.31696	0.764844	-0.268083	67.1773	4.20734	0	1	0
1	74	19.3	130	80	90	4.49981	89	5.35	223	93.8	0.959488	129.2	112.6	4.7	2.65584	0.976761	0.583629	-0.53849	36.7732	3.60477	0	1	0
1	72	25.3	188	100	208	5.33754	99	4.942	202	53	3.92453	149	113	13.8	2.1221	0.752406	0.518735	-0.656361	21.221	3.05499	0	1	0
1	75	20.1	144	87	48	3.8712	90	5.248	185	58	0.827586	127	113	2.1	2.38665	0.86989	0.530366	-0.634188	31.822	3.46016	0	1	0
1	88	24.2	169	98	66	4.18965	94	5.656	177	50	1.32	127	113	3.4	4.46175	1.49554	1.03557	0.0349482	51.8138	3.94766	0	1	0
1	70	22.8	125	67	72	4.27667	118	6.778	211	78.4	0.918367	132.6	113	4.2	2.32465	0.843571	0.677307	-0.389631	15.2159	2.72234	0	1	0
1	66	24.2	136	77	154	5.03695	95	5.554	181	37	4.16216	144	113.1	10.6	2.15223	0.766506	0.504845	-0.683504	24.2126	3.18687	0	1	0
1	69	22.4	143	78	148	4.99721	85	5.758	177	40.3	3.67246	136.7	113.6	7	3.88177	1.35629	0.814693	-0.204944	63.5199	4.15135	0	1	0
1	65	22.7	141	85	97	4.57471	90	5.044	217	88	1.10227	129	114	6.6	5.40143	1.68666	1.20032	0.182587	72.0191	4.27693	0	1	0
1	77	22	146	84	55	4.00733	80	5.35	179	56	0.982143	123	114	3.1	2.04831	0.717016	0.404605	-0.904844	43.376	3.76991	0	1	0
1	73	18.9	148	82	81	4.39445	86	5.452	181	56	1.44643	125	114	3.9	0.5	-0.693147	0.106173	-2.24269	7.82609	2.05746	0	1	0
1	63	22	128	86	210	5.34711	91	5.452	202	63	3.33333	139	114	15.6	0.5	-0.693147	0.112346	-2.18617	6.42857	1.86075	0	1	0
1	74	22.6	139	71	56	4.02535	92	5.35	188	58.8	0.952381	129.2	114.1	2.7	1.13396	0.125714	0.25759	-1.35638	14.0767	2.64452	0	1	0
1	72	23.3	122	88	67	4.20469	96	5.962	193	59.1	1.13367	133.9	114.4	4.1	1.45633	0.37592	0.345204	-1.06362	15.8872	2.76552	0	1	0
1	69	24.4	148	85	70	4.2485	93	5.146	194	60	1.16667	134	114.6	4.5	3.31452	1.19831	0.761111	-0.272976	39.7742	3.68322	0	1	0
1	68	24.9	147	93	142	4.95583	94	5.146	196	56	2.53571	140	114.8	7.5	9.23724	2.22324	2.14395	0.762651	107.271	4.67536	0	1	0
1	70	27	130	83	226	5.42053	92	5.35	199	41	5.5122	158	114.9	15.6	6.34786	1.84812	1.44198	0.36602	78.8011	4.36693	0	1	0
1	80	19.6	174	98	90	4.49981	76	5.452	180	46	1.95652	134	114.9	4.2	1.01808	0.0179167	0.191047	-1.65524	28.1929	3.33907	0	1	0
1	76	21.4	146	76	54	3.98898	141	6.166	178	48	1.125	130	115	8.2	0.5	-0.693147	0.174074	-1.74827	2.30769	0.836248	0	1	0
1	72	21.1	117	85	75	4.31749	92	5.656	184	50.3	1.49105	133.7	115.3	4.9	2.55044	0.936264	0.579358	-0.545834	31.6606	3.45507	0	1	0
1	62	29.2	141	98	137	4.91998	106	5.86	204	67	2.04478	137	115.7	6.5	5.53722	1.71149	1.44925	0.371045	46.3581	3.8364	0	1	0
1	77	20.8	149	86	106	4.66344	81	5.452	193	61	1.7377	132	116	5.2	2.17864	0.778702	0.435728	-0.830736	43.5728	3.77443	0	1	0
1	56	26.6	132	97	159	5.0689	111	6.166	212	77	2.06494	135	116.5	8	4.87027	1.58315	1.33482	0.288793	36.527	3.59805	0	1	0
1	80	20.4	139	84	69	4.23411	86	4.738	205	77	0.896104	128	116.6	3.8	1.44278	0.366573	0.306369	-1.18297	22.5827	3.11718	0	1	0
1	66	18	116	80	81	4.39445	91	5.758	227	94.4	0.858051	132.6	116.6	5.5	1.7954	0.58523	0.403412	-0.907797	23.0838	3.13913	0	1	0
1	76	26.8	133	82	120	4.78749	83	5.146	173	39	3.07692	134	116.9	5.5	7.9312	2.0708	1.62541	0.485758	142.762	4.96118	0	1	0
1	79	20.6	160	91	80	4.38203	83	5.452	197	67	1.19403	130	117	3.9	0.5	-0.693147	0.102469	-2.27819	9	2.19722	0	1	0
1	69	24.2	125	82	84	4.43082	102	4.738	196	61	1.37705	135	117.1	5	2.63598	0.969257	0.663878	-0.409658	24.3322	3.1918	0	1	0
1	57	18.9	127	87	55	4.00733	89	5.248	210	82	0.670732	128	117.2	2.8	1.39191	0.330677	0.305877	-1.18457	19.2726	2.95868	0	1	0
1	74	24.2	130	80	92	4.52179	113	6.064	199	61.2	1.50327	137.8	117.4	4.9	3.90042	1.36109	1.08827	0.0845859	28.083	3.33517	0	1	0
1	61	23.9	108	72	112	4.7185	89	5.452	196	54	2.07407	142	117.5	5.9	2.86525	1.05266	0.629647	-0.462595	39.6727	3.68066	0	1	0
1	68	23.8	119	74	74	4.30407	88	5.146	191	63	1.1746	128	118	5.7	0.5	-0.693147	0.108642	-2.2197	7.2	1.97408	0	1	0
1	69	23.5	136	85	137	4.91998	94	5.554	199	66	2.07576	133	118	7.3	3.47073	1.24437	0.805553	-0.216227	40.3053	3.69648	0	1	0
1	64	21	129	80	64	4.15888	92	5.758	203	74	0.864865	129	118	3.5	0.5	-0.693147	0.11358	-2.17525	6.2069	1.82566	0	1	0
1	72	24.8	128	69	58	4.06044	95	6.064	186	49	1.18367	137	118	2.4	4.26784	1.45111	1.0011	0.00109652	48.0131	3.87147	0	1	0
1	74	20.9	134	78	65	4.17439	89	5.656	191	58.9	1.10357	132.1	118.2	3.1	3.28953	1.19074	0.722884	-0.324506	45.5473	3.81875	0	1	0
1	57	24	122	82	183	5.20949	110	6.064	208	62	2.95161	146	118.2	8.9	2.44848	0.895468	0.665019	-0.407939	18.7543	2.93142	0	1	0
1	75	20.9	150	83	95	4.55388	98	5.248	214	70.3	1.35135	143.7	118.3	3.7	1.86212	0.621713	0.450586	-0.797206	19.1532	2.95247	0	1	0
1	67	25.4	139	94	97	4.57471	95	5.758	194	59.5	1.63025	134.5	118.5	3.7	1.99511	0.690699	0.467989	-0.759311	22.445	3.11107	0	1	0
1	59	23.4	119	73	174	5.15906	90	5.248	203	51	3.41176	152	118.7	11.3	6.46732	1.86676	1.43718	0.362684	86.2309	4.45703	0	1	0
1	70	19.5	132	72	61	4.11087	103	5.35	210	88	0.693182	122	118.7	2.7	1.27043	0.239357	0.323098	-1.1298	11.4339	2.43658	0	1	0
1	47	27	129	72	121	4.79579	95	5.554	183	42	2.88095	141	118.9	6.7	2.99785	1.0979	0.7032	-0.352113	33.7259	3.51827	0	1	0
1	72	18.9	102	72	162	5.0876	80	5.554	187	51	3.17647	136	119.4	9.6	0.633225	-0.456929	0.125082	-2.07879	13.4095	2.59596	0	1	0
1	75	21.1	145	80	80	4.38203	90	5.452	180	54	1.48148	126	119.5	3.5	0.766803	-0.265525	0.170401	-1.7696	10.224	2.32474	0	1	0
1	54	25	126	77	122	4.80402	109	5.758	203	60	2.03333	143	119.5	7.5	3.14234	1.14497	0.845717	-0.167571	24.5922	3.20243	0	1	0
1	70	23	106	71	105	4.65396	101	6.37	192	52	2.01923	140	119.5	4.8	1.18238	0.167529	0.294865	-1.22124	11.2015	2.41605	0	1	0
1	73	23.4	147	90	135	4.90527	91	5.452	182	41	3.29268	141	120	8.7	3.59474	1.27947	0.807707	-0.213556	46.2181	3.83337	0	1	0
1	61	19.9	101	73	52	3.95124	107	5.554	200	73	0.712329	127	120	3	0.5	-0.693147	0.132099	-2.02421	4.09091	1.40877	0	1	0
1	61	23.6	142	93	46	3.82864	99	5.656	206	65	0.707692	141	120	2.7	2.37418	0.864654	0.580356	-0.544113	23.7418	3.16724	0	1	0
1	76	20.5	164	86	119	4.77912	108	5.758	196	63	1.88889	133	120	5.9	1.46336	0.380735	0.390229	-0.941021	11.7069	2.46018	0	1	0
1	76	22.3	100	54	162	5.0876	86	5.962	194	42	3.85714	152	120	7.5	2.04718	0.716463	0.43471	-0.833077	32.0428	3.46707	0	1	0
1	68	26.1	132	90	141	4.94876	93	6.88	203	54.5	2.58716	148.5	120.2	8.1	8.41628	2.13017	1.93263	0.658881	100.995	4.61508	0	1	0
1	80	24.7	143	85	139	4.93447	96	5.758	214	75	1.85333	139	120.5	5.8	5.28576	1.66502	1.25292	0.225477	57.6628	4.05461	0	1	0
1	59	20.7	134	80	63	4.14313	92	5.656	215	78.2	0.805627	136.8	120.6	3.3	1.55437	0.441073	0.353092	-1.04103	19.2957	2.95988	0	1	0
1	76	22.1	137	93	110	4.70048	93	5.656	190	53	2.07547	137	120.7	6.3	0.812559	-0.207567	0.186588	-1.67885	9.75071	2.27734	0	1	0
1	77	24.6	139	88	108	4.68213	105	5.758	247	104	1.03846	143	120.7	5.8	3.76665	1.32619	0.976538	-0.0237414	32.2855	3.47462	0	1	0
1	68	22.1	128	78	61	4.11087	98	5.554	213	83	0.73494	130	121	3.8	0.601132	-0.508941	0.145459	-1.92786	6.18307	1.82181	0	1	0
1	76	22.1	136	78	112	4.7185	85	5.656	192	50	2.24	142	121	7.9	0.5	-0.693147	0.104938	-2.25438	8.18182	2.10191	0	1	0
1	66	23.8	128	86	143	4.96284	88	5.86	194	56	2.55357	138	121	9.2	2.45	0.896088	0.532346	-0.630462	35.28	3.56332	0	1	0
1	72	22.3	128	81	111	4.70953	103	5.758	199	65	1.70769	134	121.3	5.7	2.17226	0.775766	0.55245	-0.593392	19.5503	2.97299	0	1	0
1	69	21.7	140	90	87	4.46591	89	5.656	201	60.8	1.43092	140.2	121.5	7	4.63616	1.53389	1.01881	0.0186348	64.1929	4.16189	0	1	0
1	64	21.5	116	61	84	4.43082	120	6.574	216	76	1.10526	140	121.5	7.5	3.2469	1.1777	0.962044	-0.0386956	20.5067	3.02075	0	1	0
1	66	25	116	79	107	4.67283	108	6.064	196	58	1.84483	138	122	6	8.86872	2.18253	2.36499	0.860775	70.9498	4.26197	0	1	0
1	73	19.5	127	73	91	4.51086	94	6.472	222	70.7	1.28713	151.3	122.3	5.1	1.55645	0.442406	0.36125	-1.01819	18.0749	2.89452	0	1	0
1	63	24.6	136	86	49	3.89182	110	5.758	221	82.9	0.591074	138.1	122.8	2.1	3.21931	1.16917	0.87438	-0.13424	24.6585	3.20512	0	1	0
1	76	24.1	139	74	111	4.70953	100	5.452	198	53	2.09434	145	122.9	5	7.30741	1.98889	1.8043	0.590172	71.0991	4.26407	0	1	0
1	65	24.5	140	88	80	4.38203	93	5.554	213	69	1.15942	144	122.9	6.2	2.12171	0.752221	0.487207	-0.719067	25.4605	3.23713	0	1	0
1	64	23.3	120	87	60	4.09434	92	5.758	186	54	1.11111	132	123	3.7	0.5	-0.693147	0.11358	-2.17525	6.2069	1.82566	0	1	0
1	68	25.1	139	84	70	4.2485	104	6.064	187	53	1.32075	134	123	2.2	4.74828	1.55778	1.21931	0.198286	41.6922	3.73031	0	1	0
1	76	20.1	100	64	81	4.39445	91	5.248	185	60	1.35	125	124	2.9	0.5	-0.693147	0.112346	-2.18617	6.42857	1.86075	0	1	0
1	76	24.1	152	83	218	5.3845	79	5.656	189	37	5.89189	152	124	15.5	3.87	1.35325	0.754889	-0.281185	87.075	4.46677	0	1	0
1	75	20.8	143	83	109	4.69135	95	7.084	206	61	1.78689	145	124	5	10.5866	2.35959	2.48327	0.909577	119.099	4.77996	0	1	0
1	61	22.7	143	90	65	4.17439	90	5.35	212	69.3	0.937951	142.7	124.1	3.4	2.58981	0.951584	0.575513	-0.552494	34.5308	3.54185	0	1	0
1	68	24.6	166	95	85	4.44265	111	5.86	206	77	1.1039	129	124.3	3.5	5.7989	1.75767	1.58933	0.463311	43.4917	3.77257	0	1	0
1	58	20.1	107	62	96	4.56435	113	5.248	217	86	1.11628	131	124.6	4.7	33.3551	3.50721	9.30648	2.23071	240.157	5.48129	0	1	0
1	63	29.4	152	95	137	4.91998	102	5.758	197	58	2.36207	139	124.7	6.4	3.76657	1.32617	0.948618	-0.0527489	34.7684	3.54871	0	1	0
1	56	24.7	112	67	149	5.00395	92	5.656	191	46	3.23913	145	125	6.6	4.5139	1.50716	1.02538	0.0250622	56.0346	4.02597	0	1	0
1	67	22.5	151	74	138	4.92725	98	5.962	204	58.4	2.36301	145.6	125.3	8.8	3.34932	1.20876	0.810453	-0.210161	34.4502	3.53951	0	1	0
1	59	22.3	151	94	138	4.92725	104	5.758	211	68	2.02941	143	125.7	6.4	3.3043	1.19522	0.848512	-0.164271	29.0134	3.36776	0	1	0
1	73	24.1	135	78	93	4.5326	106	5.452	202	60	1.55	142	126	4.4	2.80198	1.03033	0.733357	-0.310122	23.4584	3.15523	0	1	0
1	76	22.2	107	70	62	4.12713	92	6.166	207	72	0.861111	135	126	3.9	0.5	-0.693147	0.11358	-2.17525	6.2069	1.82566	0	1	0
1	51	22.8	128	79	79	4.36945	99	5.554	201	56	1.41071	145	126.5	4.7	2.87679	1.05668	0.703216	-0.35209	28.7679	3.35926	0	1	0
1	80	23	127	76	69	4.23411	90	5.656	194	57	1.21053	137	127	3.7	2.69276	0.990568	0.598392	-0.513509	35.9035	3.58084	0	1	0
1	57	25	132	93	135	4.90527	100	5.656	193	42.2	3.19905	150.8	127	7.4	5.06998	1.62334	1.25185	0.22462	49.3296	3.89852	0	1	0
1	66	24.3	127	86	98	4.58497	90	6.166	185	47	2.08511	138	127	5.5	0.5	-0.693147	0.111111	-2.19722	6.66667	1.89712	0	1	0
1	63	22.7	156	82	137	4.91998	98	5.554	198	45	3.04444	153	127.9	8.3	1.99951	0.692902	0.483832	-0.726017	20.5664	3.02366	0	1	0
1	57	23.4	132	84	110	4.70048	80	4.84	204	60	1.83333	144	128	4.9	0.5	-0.693147	0.0987654	-2.31501	10.5882	2.35974	0	1	0
1	50	23.1	149	108	126	4.83628	102	5.248	216	71	1.77465	145	128	9.3	3.85528	1.34944	0.97096	-0.0294703	35.5872	3.57199	0	1	0
1	75	24.1	115	67	78	4.35671	108	5.656	206	57	1.36842	149	128	4.3	2.29037	0.828711	0.610764	-0.493044	18.3229	2.90815	0	1	0
1	60	23.6	135	91	74	4.30407	102	5.86	219	80	0.925	139	128	3.6	2.24737	0.809761	0.566004	-0.569153	20.745	3.0323	0	1	0
1	80	22.7	112	68	61	4.11087	101	6.166	195	55	1.10909	140	128	3	3.03	1.10856	0.75563	-0.280204	28.7053	3.35708	0	1	0
1	69	24.3	142	76	159	5.0689	90	5.248	195	35.9	4.42897	159.1	128.3	10.4	7.2699	1.98374	1.61553	0.479665	96.932	4.57401	0	1	0
1	70	22.4	104	61	150	5.01064	102	5.962	220	57	2.63158	163	128.5	9.5	4.02775	1.39321	1.0144	0.014294	37.1792	3.61575	0	1	0
1	58	21.3	115	77	103	4.63473	86	5.758	210	64	1.60938	146	129	6.4	0.5	-0.693147	0.106173	-2.24269	7.82609	2.05746	0	1	0
1	57	27.2	136	87	118	4.77068	94	5.962	193	46	2.56522	147	129	5.7	4.55557	1.51635	1.05734	0.0557584	52.9034	3.96847	0	1	0
1	68	21.7	150	92	92	4.52179	88	5.86	208	59.2	1.55405	148.8	129.1	5.7	0.81665	-0.202545	0.177445	-1.7291	11.7598	2.46468	0	1	0
1	74	21.8	136	88	75	4.31749	105	5.86	207	58.3	1.28645	148.7	129.3	3.1	2.62017	0.963239	0.679303	-0.386688	22.4586	3.11167	0	1	0
1	61	21.7	152	98	197	5.2832	88	5.656	239	80.3	2.4533	158.7	129.4	11.3	0.504733	-0.683725	0.10967	-2.21028	7.26816	1.9835	0	1	0
1	72	22.2	122	83	61	4.11087	95	5.554	229	82.9	0.735826	146.1	129.7	3.8	1.86303	0.622204	0.437007	-0.827806	20.9591	3.04257	0	1	0
1	69	22.3	141	91	88	4.47734	106	5.656	209	57.5	1.53043	151.5	129.8	4.2	4.73741	1.55549	1.23991	0.215042	39.662	3.68039	0	1	0
1	54	19.4	131	93	67	4.20469	95	5.554	190	47	1.42553	143	130	3.5	3.38344	1.21889	0.793646	-0.231118	38.0637	3.63926	0	1	0
1	70	22	115	69	116	4.75359	92	5.758	212	62	1.87097	150	130	6.7	0.5	-0.693147	0.11358	-2.17525	6.2069	1.82566	0	1	0
1	62	21.8	131	92	90	4.49981	97	5.554	208	58	1.55172	150	130.2	3.4	1.44983	0.371447	0.347244	-1.05773	15.3512	2.73119	0	1	0
1	65	25.2	113	71	83	4.41884	85	5.044	215	70	1.18571	145	130.4	5	2.55435	0.937798	0.536098	-0.623438	41.7985	3.73286	0	1	0
1	74	23.8	145	94	174	5.15906	128	5.35	204	49	3.55102	155	131	9	31.82	3.4601	10.0567	2.30824	176.234	5.17181	0	1	0
1	81	25.5	127	72	248	5.51343	84	6.064	215	38	6.52632	177	131	15.9	5.01787	1.61301	1.04074	0.0399362	86.0207	4.45459	0	1	0
1	67	20.7	131	77	72	4.27667	97	5.554	235	98	0.734694	137	131.3	4.3	2.50628	0.9188	0.60027	-0.510376	26.5371	3.27854	0	1	0
1	43	18.4	139	89	99	4.59512	82	4.738	220	67	1.47761	153	131.7	6.3	2.38756	0.870272	0.483407	-0.726896	45.238	3.81194	0	1	0
1	50	18.2	102	56	87	4.46591	86	4.942	215	65	1.33846	150	131.7	4.4	4.85437	1.57988	1.03081	0.0303405	75.9815	4.33049	0	1	0
1	62	25	133	86	97	4.57471	95	5.146	215	71	1.3662	144	132	6.1	7.6	2.02815	1.78272	0.578138	85.5	4.44852	0	1	0
1	76	20.9	140	79	162	5.0876	112	5.962	208	58	2.7931	150	132	8.2	16.21	2.78563	4.48277	1.50024	119.094	4.77991	0	1	0
1	75	23	100	62	87	4.46591	93	5.962	204	58	1.5	146	132	4.7	2.29445	0.830494	0.526874	-0.640794	27.5334	3.3154	0	1	0
1	73	24.3	138	92	155	5.04343	97	6.064	223	68	2.27941	155	132	11.6	2.80994	1.03316	0.672998	-0.396013	29.7523	3.39291	0	1	0
1	66	22	106	64	63	4.14313	117	6.268	217	78	0.807692	139	132	2.6	17.5444	2.86473	5.06837	1.62302	116.962	4.76185	0	1	0
1	59	20	136	91	95	4.55388	101	5.452	217	63.3	1.50079	153.7	132.1	5.7	2.54624	0.934618	0.634989	-0.454148	24.1223	3.18314	0	1	0
1	65	28.5	153	89	307	5.72685	92	6.37	217	50	6.14	167	132.3	18.3	5.42595	1.69119	1.23256	0.209095	67.3567	4.21	0	1	0
1	61	24.1	123	84	71	4.26268	107	5.248	214	68	1.04412	146	133	2.9	0.5	-0.693147	0.132099	-2.02421	4.09091	1.40877	0	1	0
1	75	22.9	124	74	71	4.26268	94	5.86	194	49	1.44898	145	133	2.8	2.01338	0.699813	0.467302	-0.76078	23.3811	3.15193	0	1	0
1	79	17.2	122	72	74	4.30407	86	5.146	220	73	1.0137	147	133.2	5.1	1.04831	0.0471812	0.222605	-1.50236	16.4084	2.79779	0	1	0
1	46	22.2	117	84	83	4.41884	129	5.554	195	39.8	2.08543	155.2	133.2	5	20.1338	3.0024	6.41299	1.85833	109.821	4.69885	0	1	0
1	45	24.5	137	83	316	5.75574	111	5.962	220	38.6	8.18653	181.4	133.5	22.2	13.3651	2.59265	3.66302	1.29829	100.238	4.60755	0	1	0
1	55	22	128	87	102	4.62497	91	5.554	204	56	1.82143	148	133.9	5.8	3.87224	1.35383	0.870059	-0.139194	49.786	3.90773	0	1	0
1	69	22.9	129	72	60	4.09434	86	5.452	219	71.1	0.843882	147.9	134	4.8	1.7246	0.544997	0.366212	-1.00454	26.9938	3.29561	0	1	0
1	67	22.4	136	75	123	4.81218	84	5.554	202	48	2.5625	154	134	9.8	2.55662	0.938686	0.530262	-0.634385	43.8278	3.78027	0	1	0
1	49	24.8	121	86	99	4.59512	98	5.146	234	81	1.22222	153	134.1	6.2	6.33817	1.84659	1.53368	0.427671	65.1927	4.17735	0	1	0
1	75	23.5	148	81	53	3.97029	100	5.554	207	57	0.929825	150	134.1	2.5	2.25648	0.813805	0.557155	-0.584912	21.9549	3.08899	0	1	0
1	76	21.3	168	108	106	4.66344	97	5.452	223	63	1.68254	160	134.5	8.5	1.79628	0.585718	0.43022	-0.843458	19.0194	2.94546	0	1	0
1	69	25.1	144	82	73	4.29046	86	5.248	202	50	1.46	152	135	4.3	2.09407	0.739107	0.444666	-0.810432	32.7767	3.48972	0	1	0
1	63	24.6	118	66	102	4.62497	112	6.166	219	66.8	1.52695	152.2	135.9	5.1	3.42449	1.23095	0.947019	-0.0544357	25.1595	3.22524	0	1	0
1	64	21.8	120	77	73	4.29046	101	5.554	200	51	1.43137	149	136	4.2	0.5	-0.693147	0.124691	-2.08191	4.73684	1.55537	0	1	0
1	77	22.9	139	74	194	5.26786	125	5.554	202	41	4.73171	161	136	14.8	6.72	1.90509	2.07407	0.729515	39.0194	3.66406	0	1	0
1	78	22.3	142	86	84	4.43082	88	5.86	182	34	2.47059	148	136	5.1	0.5	-0.693147	0.108642	-2.2197	7.2	1.97408	0	1	0
1	74	24.6	131	73	242	5.48894	95	5.758	222	43.4	5.57604	178.6	138.2	19.8	2.36793	0.862016	0.55544	-0.587995	26.6392	3.28238	0	1	0
1	46	21.2	149	85	64	4.15888	96	5.452	220	60	1.06667	160	138.5	5.7	1.86015	0.620656	0.440924	-0.818883	20.2925	3.01025	0	1	0
1	64	21.9	126	89	41	3.71357	103	6.064	204	58	0.706897	146	139	2.6	3.39405	1.22203	0.863179	-0.147133	30.5465	3.41925	0	1	0
1	53	23.1	130	89	68	4.21951	102	5.35	222	63	1.07937	159	139.3	2.7	2.12086	0.751824	0.534144	-0.62709	19.5772	2.97437	0	1	0
1	73	23.5	122	74	96	4.56435	98	4.84	232	65	1.47692	167	139.4	5.5	2.27888	0.823683	0.551432	-0.595237	23.4399	3.15444	0	1	0
1	57	20.5	119	77	91	4.51086	136	6.472	227	77	1.18182	150	139.6	5.7	3.04603	1.11384	1.02287	0.0226078	15.0215	2.70948	0	1	0
1	67	24.6	156	98	122	4.80402	109	5.35	228	68	1.79412	160	140	6.8	6.42863	1.86076	1.73017	0.548222	50.311	3.91822	0	1	0
1	66	19.2	111	66	117	4.76217	93	5.962	216	47.6	2.45798	168.4	140.5	6.5	5.05916	1.6212	1.16173	0.149913	60.7099	4.10611	0	1	0
1	58	25.7	108	69	105	4.65396	110	6.166	216	48	2.1875	168	140.9	5.9	3.27174	1.18532	0.88862	-0.118086	25.0601	3.22128	0	1	0
1	75	22.2	143	77	146	4.98361	106	6.166	204	46	3.17391	158	141.2	7.2	6.05576	1.80101	1.58496	0.460562	50.6994	3.92591	0	1	0
1	65	22.4	151	90	104	4.64439	115	5.554	237	80	1.3	157	142.2	7.9	2.02479	0.705467	0.574941	-0.553488	14.0178	2.64033	0	1	0
1	67	23	121	78	70	4.2485	83	5.656	211	53	1.32075	158	143	3.3	0.5	-0.693147	0.102469	-2.27819	9	2.19722	0	1	0
1	77	24.4	128	79	123	4.81218	94	5.452	212	50	2.46	162	143.6	6.4	19.4363	2.96714	4.51113	1.50655	225.711	5.41926	0	1	0
1	49	28.8	153	90	103	4.63473	120	6.37	287	121	0.85124	166	143.8	10.6	5.67527	1.73612	1.68156	0.519724	35.8438	3.57917	0	1	0
1	59	23.2	124	77	121	4.79579	91	5.248	224	58	2.08621	166	144	6.7	4.07458	1.40477	0.915523	-0.0882596	52.3875	3.95867	0	1	0
1	67	24.6	126	85	117	4.76217	95	5.656	207	45	2.6	162	144	6.6	4.49	1.50185	1.05321	0.0518425	50.5125	3.92222	0	1	0
1	68	19	144	80	88	4.47734	97	5.86	224	60.9	1.44499	163.1	144.8	5	1.8497	0.615025	0.443015	-0.814151	19.5851	2.97477	0	1	0
1	65	25.5	127	76	125	4.82831	87	5.35	240	70	1.78571	170	144.9	8.2	5.86047	1.76823	1.25892	0.230251	87.9071	4.47628	0	1	0
1	68	25.4	156	92	92	4.52179	99	6.166	213	50.4	1.8254	162.6	145.1	4.9	2.39771	0.874516	0.586108	-0.534251	23.9771	3.1771	0	1	0
1	66	21.9	137	91	55	4.00733	87	5.248	257	103	0.533981	154	145.3	3.4	0.614509	-0.486931	0.132006	-2.02491	9.21764	2.22112	0	1	0
1	72	25.9	151	87	69	4.23411	103	5.554	219	56.2	1.22776	162.8	145.5	4.2	3.26696	1.18386	0.830858	-0.185297	29.4027	3.38109	0	1	0
1	76	20.9	125	74	60	4.09434	81	6.268	237	77	0.779221	160	145.5	5.2	1.74821	0.55859	0.349641	-1.05085	34.9641	3.55432	0	1	0
1	60	21.3	130	81	32	3.46574	107	5.554	207	39	0.820513	168	145.7	6.5	2.29454	0.830532	0.606211	-0.500526	18.7735	2.93245	0	1	0
1	69	23.6	130	85	306	5.72359	81	6.37	218	29	10.5517	189	147.3	20.1	4.28566	1.45527	0.857132	-0.154163	85.7132	4.45101	0	1	0
1	73	22.1	148	66	80	4.38203	102	5.554	217	52.7	1.51803	164.3	147.6	4.6	4.29551	1.45757	1.08183	0.0786553	39.6508	3.68011	0	1	0
1	74	24.9	140	84	83	4.41884	116	6.166	215	43.1	1.92575	171.9	147.8	4.1	5.37674	1.68208	1.54001	0.431786	36.5213	3.59789	0	1	0
1	62	22.9	140	83	280	5.63479	91	5.554	229	40	7	189	148	20.2	2.25232	0.811963	0.506078	-0.681065	28.9585	3.36586	0	1	0
1	72	28.5	143	74	136	4.91265	101	6.166	226	63	2.15873	163	148.1	7	2.5869	0.950459	0.645127	-0.438308	24.5074	3.19898	0	1	0
1	73	22.5	132	76	201	5.3033	98	6.37	235	55.1	3.64791	179.9	149.3	15.1	5.19208	1.64714	1.25636	0.228216	53.4043	3.97789	0	1	0
1	67	23.5	113	72	69	4.23411	107	5.758	212	45.5	1.51648	166.5	150.4	3.7	4.09742	1.41036	1.08253	0.0792989	33.5243	3.51227	0	1	0
1	52	22.5	137	80	199	5.2933	99	5.86	240	55	3.61818	185	151.3	10.4	2.27585	0.822355	0.55632	-0.586412	22.7585	3.12494	0	1	0
1	73	20	144	77	113	4.72739	110	5.146	232	70	1.61429	162	151.5	5.4	1.26952	0.238638	0.344808	-1.06477	9.72398	2.27459	0	1	0
1	66	28.6	149	88	119	4.77912	97	5.962	226	50	2.38	176	152	6.9	6.46243	1.86601	1.54779	0.436829	68.4257	4.22575	0	1	0
1	69	27.1	140	80	204	5.31812	125	6.064	221	34.4	5.93023	186.6	152.1	11.4	24.4671	3.19733	7.55157	2.02176	142.067	4.9563	0	1	0
1	71	21	147	92	106	4.66344	118	6.574	227	48	2.20833	179	152.9	5.4	6.27553	1.83666	1.82843	0.603456	41.0762	3.71543	0	1	0
1	69	21.7	148	82	112	4.7185	95	5.86	223	51	2.19608	172	153	6.6	0.5	-0.693147	0.117284	-2.14316	5.625	1.72722	0	1	0
1	91	20.8	164	104	82	4.40672	108	5.554	238	67	1.22388	171	154	5.1	3.35	1.20896	0.893333	-0.112795	26.8	3.2884	0	1	0
1	62	20.3	121	76	74	4.30407	90	5.452	233	61.3	1.20718	171.7	154.7	4.5	1.28021	0.247027	0.284492	-1.25705	17.0695	2.83729	0	1	0
1	50	25.1	148	93	203	5.31321	111	6.676	275	68	2.98529	207	154.8	11	6.34197	1.84719	1.73817	0.552832	47.5647	3.86209	0	1	0
1	47	25	131	81	182	5.20401	101	5.146	238	52	3.5	186	155	9.5	3.63687	1.29112	0.906973	-0.0976426	34.4546	3.53964	0	1	0
1	51	23.6	138	80	275	5.61677	92	6.574	231	38	7.23684	193	155	21.3	3.95	1.37372	0.897284	-0.108383	49.0345	3.89252	0	1	0
1	59	25.8	166	83	143	4.96284	104	7.696	231	52	2.75	179	155.2	9.1	1.98328	0.684752	0.509287	-0.674744	17.4142	2.85728	0	1	0
1	69	22.4	153	103	147	4.99043	99	5.656	237	52.8	2.78409	184.2	155.9	10.3	2.14466	0.762982	0.524251	-0.645786	21.4466	3.06557	0	1	0
1	62	24.8	132	87	79	4.36945	91	5.656	244	77	1.02597	167	156	4.6	5.55	1.7138	1.24704	0.22077	71.3571	4.2677	0	1	0
1	54	24.6	108	63	150	5.01064	114	5.554	254	63	2.38095	191	156.9	11.2	4.54954	1.51503	1.28061	0.247337	32.1144	3.4693	0	1	0
1	61	26.6	122	74	185	5.22036	82	5.452	228	44	4.20455	184	157	13.2	5.16131	1.64119	1.04501	0.0440227	97.7933	4.58286	0	1	0
1	77	17.9	103	71	82	4.40672	109	5.962	277	103	0.796117	174	157.2	4.8	0.957574	-0.0433522	0.257717	-1.35589	7.49406	2.01411	0	1	0
1	77	22.1	133	75	53	3.97029	140	6.472	254	71.3	0.743338	182.7	157.5	3.6	1.09395	0.0897913	0.378154	-0.972453	5.11455	1.63209	0	1	0
1	73	23	132	73	71	4.26268	88	5.35	255	74	0.959459	181	157.6	6.3	1.62153	0.483368	0.352332	-1.04318	23.35	3.1506	0	1	0
1	70	27.4	148	87	79	4.36945	86	5.35	226	43	1.83721	183	157.9	4	1.95302	0.669377	0.414716	-0.880162	30.569	3.41999	0	1	0
1	67	24.6	127	85	307	5.72685	85	5.554	242	47	6.53191	195	160	16.1	0.5	-0.693147	0.104938	-2.25438	8.18182	2.10191	0	1	0
1	72	27.2	158	88	94	4.54329	107	5.86	246	64.1	1.46646	181.9	160.6	5.4	1.39684	0.33421	0.369041	-0.996848	11.4287	2.43612	0	1	0
1	61	23.6	141	84	237	5.46806	105	5.962	279	74.3	3.18977	204.7	161.4	34.2	3.50291	1.25359	0.908161	-0.0963339	30.0249	3.40203	0	1	0
1	56	24.2	125	90	169	5.1299	93	6.064	244	58	2.91379	186	162	11.5	5.58	1.71919	1.28133	0.247901	66.96	4.2041	0	1	0
1	74	24.8	133	79	79	4.36945	102	5.86	233	51.5	1.53398	181.5	162.2	3.6	5.62652	1.72749	1.41705	0.348578	51.9371	3.95003	0	1	0
1	71	23.8	150	88	100	4.60517	114	6.166	236	50.5	1.9802	185.5	163.9	5.6	3.25442	1.18002	0.91606	-0.0876732	22.9724	3.13429	0	1	0
1	58	26.2	130	74	161	5.0814	83	5.35	246	45	3.57778	201	164.2	9.8	5.69006	1.73872	1.16611	0.153675	102.421	4.62909	0	1	0
1	40	26.3	118	83	290	5.66988	93	5.554	244	35	8.28571	209	164.7	22.4	4.68815	1.54504	1.07654	0.0737499	56.2578	4.02994	0	1	0
1	70	24.3	148	73	113	4.72739	97	5.554	242	57	1.98246	185	166.7	6	3.5087	1.25525	0.840355	-0.17393	37.1509	3.61499	0	1	0
1	69	27.3	140	82	150	5.01064	101	6.574	249	51	2.94118	198	167	9.9	3.77002	1.32708	0.940177	-0.0616871	35.7159	3.5756	0	1	0
1	71	21.5	103	65	122	4.80402	98	6.37	247	54.2	2.25092	192.8	167.2	8.2	0.711206	-0.340793	0.172094	-1.75971	7.31526	1.98996	0	1	0
1	59	30.3	144	83	157	5.05625	114	5.758	254	50	3.14	204	167.7	11.8	6.57523	1.88331	1.85081	0.615621	46.4134	3.83759	0	1	0
1	68	27.1	142	90	158	5.0626	96	6.064	241	40.9	3.86308	200.1	170	8.9	8.84085	2.17938	2.09561	0.739845	96.4457	4.56898	0	1	0
1	73	22.5	133	80	68	4.21951	112	5.758	235	53	1.28302	182	172	4	5.57	1.7174	1.54035	0.432007	40.9224	3.71168	0	1	0
1	61	23.5	172	101	142	4.95583	104	5.758	269	74.2	1.91375	194.8	172	8.9	2.21029	0.793125	0.567581	-0.566371	19.4075	2.96566	0	1	0
1	52	30.2	155	108	164	5.09987	95	6.574	246	48	3.41667	198	172	11.3	7.41943	2.0041	1.74036	0.554093	83.4686	4.42447	0	1	0
1	67	25.5	118	67	62	4.12713	108	5.86	270	79	0.78481	191	174.1	3.6	3.15852	1.1501	0.842272	-0.171652	25.2682	3.22955	0	1	0
1	60	23.1	142	90	90	4.49981	98	5.656	257	65	1.38462	192	178	5.7	0.5	-0.693147	0.120988	-2.11207	5.14286	1.63761	0	1	0
1	68	23.7	138	75	167	5.11799	86	5.962	240	42	3.97619	198	178	12.6	2.25	0.81093	0.477778	-0.73861	35.2174	3.56154	0	1	0
1	67	29.3	131	86	87	4.46591	89	5.146	251	52	1.67308	199	179.3	4.8	2.22195	0.798387	0.488281	-0.716863	30.7655	3.42639	0	1	0
1	54	27	144	100	100	4.60517	100	5.452	269	72	1.38889	197	183	6	2.83541	1.04219	0.700102	-0.356529	27.5878	3.31737	0	1	0
1	64	25.7	130	87	277	5.62402	95	5.962	279	40	6.925	239	185.1	24.8	3.37156	1.21537	0.790859	-0.234635	37.93	3.63574	0	1	0
1	59	22.5	113	86	191	5.25227	90	5.758	264	47	4.06383	217	186	13.6	2.12264	0.752659	0.471697	-0.751419	28.3018	3.34293	0	1	0
1	65	25.3	138	95	206	5.32788	91	6.268	258	42	4.90476	216	188	16.3	3.29	1.19089	0.739235	-0.30214	42.3	3.74479	0	1	0
1	61	23	130	78	264	5.57595	106	6.37	296	61	4.32787	235	190.3	20	4.13758	1.42011	1.08292	0.079663	34.6402	3.54501	0	1	0
1	66	23.3	141	96	297	5.69373	99	5.554	272	60.4	4.91722	211.6	191.1	4.9	5.20104	1.64886	1.27136	0.240091	52.0104	3.95144	0	1	0
0	68	22	112	62	174	5.15906	95	5.656	126	34.7	5.01441	91.3	63	10.3	3.82977	1.3428	0.898341	-0.107206	43.0849	3.76317	1	0	1
0	76	19.8	131	80	67	4.20469	94	5.146	171	68	0.985294	103	89	3.4	3.62273	1.28723	0.840832	-0.173364	42.0704	3.73935	1	0	1
0	73	27.2	139	82	202	5.30827	126	5.86	175	40.5	4.98765	134.5	97.7	10.8	14.5631	2.67849	4.53073	1.51088	83.2175	4.42146	1	0	1
0	61	19.3	109	80	163	5.09375	90	5.044	184	52	3.13462	132	100.8	8	1.54402	0.434388	0.343115	-1.06969	20.5869	3.02466	1	0	1
0	34	21.7	118	64	88	4.47734	85	5.248	206	78	1.12821	128	105.9	6.6	3.07438	1.1231	0.645239	-0.438134	50.308	3.91816	1	0	1
0	42	20.7	131	66	140	4.94164	84	5.554	228	58	2.41379	170	140.4	9.4	2.24457	0.808512	0.46554	-0.764558	38.4783	3.65009	1	0	1
0	70	19.3	105	58	106	4.66344	126	7.798	254	63	1.68254	191	167.8	7	0.978371	-0.0218661	0.304382	-1.18947	5.59069	1.7211	1	0	1
0	76	18.4	94	61	67	4.20469	91	5.554	124	63	1.06349	61	53	1.7	0.5	-0.693147	0.112346	-2.18617	6.42857	1.86075	0	0	1
0	46	24.7	132	71	68	4.21951	92	5.044	131	54.8	1.24088	76.2	64	4.2	4.41543	1.4851	1.00301	0.00300598	54.8122	4.00391	0	0	1
0	45	23.4	121	93	46	3.82864	90	5.452	162	79.7	0.577164	82.3	70.5	2.6	3.7402	1.31914	0.831156	-0.184938	49.8694	3.90941	0	0	1
0	66	25.3	106	71	62	4.12713	82	5.656	145	63	0.984127	82	72.5	3.8	4.36451	1.47351	0.883678	-0.123662	82.696	4.41517	0	0	1
0	74	23.2	140	73	110	4.70048	87	5.656	127	39	2.82051	88	73	4	0.5	-0.693147	0.107407	-2.23113	7.5	2.0149	0	0	1
0	36	18.9	139	72	52	3.95124	82	5.452	132	45	1.15556	87	74	3.2	5.58025	1.71923	1.12983	0.122066	105.731	4.6609	0	0	1
0	85	20	145	86	83	4.41884	103	5.452	170	80	1.0375	90	75.8	4.1	3.81278	1.33836	0.969671	-0.0307985	34.3151	3.53558	0	0	1
0	77	17.9	142	81	92	4.52179	90	5.86	144	63	1.46032	81	75.9	3.9	1.81824	0.59787	0.404054	-0.906208	24.2432	3.18814	0	0	1
0	43	20.1	100	57	51	3.93183	96	5.554	147	58.2	0.876289	88.8	77.2	2.4	4.56621	1.51868	1.08236	0.0791455	49.8132	3.90828	0	0	1
0	65	21.7	117	76	47	3.85015	90	5.146	165	71.7	0.655509	93.3	79.5	2.2	2.65063	0.974796	0.589028	-0.529281	35.3417	3.56506	0	0	1
0	83	21.1	124	81	108	4.68213	100	5.35	137	43	2.51163	94	79.5	7.6	2.91654	1.0704	0.720133	-0.32832	28.3771	3.34558	0	0	1
0	53	19	107	53	65	4.17439	94	5.656	152	67	0.970149	85	81.8	2.9	1.04356	0.0426351	0.242208	-1.41796	12.1187	2.49475	0	0	1
0	56	24.4	142	86	90	4.49981	156	8.92	128	34	2.64706	94	82	4	5.75132	1.74943	2.21532	0.795398	22.2632	3.10293	0	0	1
0	66	18.4	114	77	75	4.31749	88	5.146	157	65	1.15385	92	83	3.3	3.96	1.37624	0.860444	-0.150306	57.024	4.04347	0	0	1
0	62	20.3	101	61	52	3.95124	86	5.452	186	102	0.509804	84	84.5	3.3	1.4181	0.349321	0.301128	-1.20022	22.1964	3.09993	0	0	1
0	73	20.6	144	88	133	4.89035	91	5.962	150	43.6	3.05046	106.4	86.4	7.6	7.01543	1.94811	1.57631	0.455085	90.1984	4.50201	0	0	1
0	64	18.8	123	74	63	4.14313	86	5.758	185	88	0.715909	97	87	4.5	0.5	-0.693147	0.106173	-2.24269	7.82609	2.05746	0	0	1
0	60	24.3	106	77	79	4.36945	87	5.86	159	58	1.36207	101	87.4	3.5	4.17974	1.43025	0.897871	-0.107729	62.6961	4.1383	0	0	1
0	42	23.5	172	98	127	4.84419	101	6.166	158	47	2.70213	111	88	7	6.78486	1.91469	1.69203	0.525927	64.2776	4.16321	0	0	1
0	74	19.9	124	78	60	4.09434	94	5.656	183	81	0.740741	102	88.7	2.4	1.20022	0.182506	0.27857	-1.27809	13.9381	2.63462	0	0	1
0	65	18.1	99	55	71	4.26268	94	5.146	172	71	1	101	89	4.4	0.94266	-0.0590495	0.21879	-1.51964	10.947	2.39307	0	0	1
0	74	23.9	142	77	44	3.78419	104	5.146	182	78.2	0.56266	103.8	89	2.1	6.41089	1.858	1.64625	0.498502	56.2908	4.03053	0	0	1
0	61	24	99	68	77	4.34381	77	5.248	153	50	1.54	103	91	3.5	2.25534	0.813303	0.428794	-0.846779	57.9946	4.06035	0	0	1
0	70	20.8	135	75	54	3.98898	92	5.656	158	53.2	1.01504	104.8	91.8	4.3	1.24674	0.220531	0.28321	-1.26157	15.4768	2.73934	0	0	1
0	62	20.9	128	74	276	5.6204	94	5.962	186	53.1	5.19774	132.9	91.8	15.5	10.8014	2.37967	2.50698	0.91908	125.435	4.83179	0	0	1
0	74	24	150	83	63	4.14313	97	5.554	173	58.8	1.07143	114.2	92.5	3.2	14.1067	2.64665	3.37865	1.21747	149.365	5.00639	0	0	1
0	61	20.5	124	84	176	5.17048	91	5.554	191	83	2.12048	108	92.9	6.8	6.1896	1.82287	1.39075	0.329843	79.5806	4.37677	0	0	1
0	83	18.3	140	76	84	4.43082	84	5.758	174	74	1.13514	100	93	4.4	0.5	-0.693147	0.103704	-2.26622	8.57143	2.14843	0	0	1
0	65	24.8	138	76	417	6.03309	107	5.962	178	47	8.87234	131	93	17.5	14.0187	2.64039	3.70371	1.30934	114.699	4.74231	0	0	1
0	64	24.4	120	77	112	4.7185	86	4.942	168	61	1.83607	107	93.8	8.7	3.21378	1.16745	0.682431	-0.382093	50.3026	3.91806	0	0	1
0	68	24.1	126	71	59	4.07754	89	5.86	175	61.2	0.964052	113.8	94.2	3	3.08451	1.12639	0.677831	-0.388857	42.7086	3.7544	0	0	1
0	41	22.5	110	69	41	3.71357	87	5.554	154	45	0.911111	109	94.7	2.1	2.3115	0.837897	0.496544	-0.700082	34.6725	3.54595	0	0	1
0	41	27	110	64	32	3.46574	75	5.758	174	63	0.507937	111	94.8	1.3	1.55423	0.440982	0.287821	-1.24542	46.627	3.84218	0	0	1
0	86	19.3	154	87	79	4.36945	103	5.758	182	73	1.08219	109	95.9	4.3	2.85937	1.0506	0.727199	-0.318555	25.7344	3.24783	0	0	1
0	76	21.2	145	72	155	5.04343	90	5.146	186	74	2.09459	112	96.4	8.8	1.72012	0.542391	0.382248	-0.961686	22.9349	3.13266	0	0	1
0	63	26.1	133	74	127	4.84419	92	5.758	160	46	2.76087	114	96.5	4.8	4.02293	1.39201	0.913852	-0.0900868	49.9399	3.91082	0	0	1
0	62	20.3	135	84	135	4.90527	86	5.35	176	60	2.25	116	97	5.8	2.52559	0.926475	0.536298	-0.623065	39.531	3.67708	0	0	1
0	73	25.8	132	74	171	5.14166	95	5.86	176	60	2.85	116	97.9	10.6	4.66796	1.54072	1.09495	0.0907116	52.5145	3.96109	0	0	1
0	78	23.4	146	74	103	4.63473	106	5.86	187	64.5	1.5969	122.5	98.5	5.4	4.42576	1.48744	1.15835	0.146994	37.0529	3.61235	0	0	1
0	83	27.4	134	70	160	5.07517	97	5.656	176	50	3.2	126	98.8	9.2	3.68382	1.30395	0.882297	-0.125227	39.0051	3.66369	0	0	1
0	74	25	145	86	173	5.15329	94	5.758	189	62.9	2.7504	126.1	98.8	8.1	3.78428	1.33086	0.878326	-0.129737	43.9465	3.78297	0	0	1
0	72	22.6	136	80	145	4.97673	90	5.758	207	78	1.85897	129	99	7.8	4.58546	1.52289	1.01899	0.0188136	61.1395	4.11316	0	0	1
0	73	21.2	127	72	75	4.31749	87	5.962	169	61	1.22951	108	99	3.4	3.17	1.15373	0.680963	-0.384247	47.55	3.86178	0	0	1
0	69	21.4	149	86	269	5.59471	92	6.268	173	34.2	7.8655	138.8	99.1	20.2	1.37815	0.320746	0.313062	-1.16135	17.1081	2.83955	0	0	1
0	63	19.6	126	72	71	4.26268	96	5.554	195	93	0.763441	102	99.5	4.2	2.23412	0.803848	0.529569	-0.635691	24.3722	3.19344	0	0	1
0	49	20.6	104	58	56	4.02535	97	5.656	176	63.1	0.88748	112.9	99.7	2.3	3.22206	1.17002	0.771704	-0.259155	34.1159	3.52976	0	0	1
0	77	27.2	153	91	124	4.82028	106	5.86	180	64	1.9375	116	100	8.1	13.01	2.56572	3.40509	1.22527	108.921	4.69062	0	0	1
0	55	25.4	117	79	71	4.26268	91	5.758	194	90	0.788889	104	100.1	2.7	5.49741	1.70428	1.23522	0.21125	70.681	4.25818	0	0	1
0	68	24.2	130	86	120	4.78749	88	5.86	166	56	2.14286	110	100.5	6.4	3.88803	1.3579	0.844807	-0.168647	55.9877	4.02513	0	0	1
0	71	20.3	141	89	49	3.89182	95	5.452	179	68	0.720588	111	100.8	4.6	1.31316	0.272438	0.308026	-1.17757	14.7731	2.69281	0	0	1
0	72	18.3	148	94	70	4.2485	93	5.758	170	47	1.48936	123	101	3.6	0.5	-0.693147	0.114815	-2.16443	6	1.79176	0	0	1
0	70	21.3	124	68	65	4.17439	101	6.166	190	76.4	0.850785	113.6	101.1	4.4	2.47185	0.904966	0.616436	-0.483801	23.4175	3.15348	0	0	1
0	73	25.5	141	75	103	4.63473	99	5.656	179	57	1.80702	122	101.5	6.3	3.22996	1.17247	0.789546	-0.236297	32.2996	3.47506	0	0	1
0	59	21.2	162	93	73	4.29046	98	5.656	186	69.5	1.05036	116.5	101.6	3.4	2.02899	0.707536	0.490964	-0.711384	20.8696	3.03829	0	0	1
0	51	22.8	111	77	63	4.14313	90	5.248	181	69	0.913043	112	101.8	3	4.62652	1.5318	1.02812	0.0277274	61.6869	4.12207	0	0	1
0	57	19	140	88	62	4.12713	82	5.452	193	76.1	0.814717	116.9	101.9	3.2	1.24623	0.220121	0.252323	-1.37705	23.6127	3.16179	0	0	1
0	59	22.4	118	72	47	3.85015	90	5.248	191	77	0.61039	114	102	3.8	3.21961	1.16926	0.715469	-0.334817	42.9281	3.75953	0	0	1
0	76	26.6	120	78	96	4.56435	88	5.86	179	66	1.45455	113	102	5.2	3.59693	1.28008	0.781554	-0.246471	51.7957	3.94731	0	0	1
0	57	22.2	134	75	55	4.00733	88	5.452	177	68	0.808824	109	102.6	3	1.22363	0.201822	0.265875	-1.32473	17.6203	2.86905	0	0	1
0	42	26.3	146	96	70	4.2485	92	5.656	198	78.9	0.887199	119.1	102.6	3.6	8.59366	2.15102	1.95214	0.668926	106.68	4.66983	0	0	1
0	73	16.9	128	49	87	4.46591	94	5.656	166	44.3	1.96388	121.7	103	3.4	1.95427	0.670016	0.453583	-0.790576	22.6947	3.12213	0	0	1
0	75	18.5	130	68	56	4.02535	94	5.962	177	65	0.861538	112	103	3	2.45304	0.897329	0.569348	-0.563263	28.4869	3.34945	0	0	1
0	68	19	144	77	72	4.27667	83	5.962	183	66	1.09091	117	103.9	3.1	1.55276	0.440034	0.31822	-1.14501	27.9497	3.33041	0	0	1
0	70	19.8	121	79	66	4.18965	90	5.146	177	58	1.13793	119	104	4.8	0.5	-0.693147	0.111111	-2.19722	6.66667	1.89712	0	0	1
0	56	20.6	108	80	49	3.89182	82	5.35	194	79.9	0.613267	114.1	104	3	2.31918	0.841212	0.469561	-0.755956	43.9423	3.78288	0	0	1
0	66	22.1	117	72	59	4.07754	81	5.35	183	75	0.786667	108	104	2.3	0.5	-0.693147	0.1	-2.30259	10	2.30259	0	0	1
0	32	21	108	61	61	4.11087	93	5.248	196	74	0.824324	122	104.3	6	3.97743	1.38064	0.913335	-0.0906521	47.7291	3.86554	0	0	1
0	65	26.4	157	83	90	4.49981	102	5.962	182	57.7	1.55979	124.3	104.7	4.4	11.7963	2.46779	2.97093	1.08887	108.889	4.69033	0	0	1
0	64	13.9	133	77	40	3.68888	93	5.554	226	110	0.363636	116	105.9	2.6	1.58612	0.461288	0.364219	-1.01	19.0334	2.94619	0	0	1
0	75	21.2	128	70	227	5.42495	91	5.554	191	54	4.2037	137	105.9	13.9	1.34596	0.297104	0.302425	-1.19592	17.3051	2.851	0	0	1
0	65	20.7	133	70	120	4.78749	94	5.248	199	73	1.64384	126	106.1	7.4	2.42014	0.883825	0.561711	-0.576767	28.1048	3.33594	0	0	1
0	66	26.3	200	108	101	4.61512	87	5.86	168	43.3	2.33256	124.7	106.1	6.2	4.55436	1.51608	0.978343	-0.0218946	68.3154	4.22413	0	0	1
0	74	19	169	96	97	4.57471	85	6.166	209	84.4	1.14929	124.6	106.7	5	1.49358	0.401179	0.313468	-1.16006	24.4405	3.19624	0	0	1
0	73	23.7	132	79	97	4.57471	106	6.166	190	75	1.29333	115	106.9	5.2	1.50577	0.409306	0.394103	-0.931142	12.6065	2.53421	0	0	1
0	72	21.7	125	67	104	4.64439	101	6.472	193	68	1.52941	125	107	4.8	3.86	1.35067	0.962617	-0.0380994	36.5684	3.59919	0	0	1
0	74	20.7	136	75	81	4.39445	94	5.656	183	72	1.125	111	107.1	5.6	3.52439	1.25971	0.818006	-0.200886	40.9284	3.71182	0	0	1
0	69	21.3	145	75	67	4.20469	96	5.86	207	78.4	0.854592	128.6	107.1	2.9	3.91277	1.36425	0.927472	-0.0752931	42.6848	3.75384	0	0	1
0	68	22.6	114	65	92	4.52179	102	6.268	191	66	1.39394	125	107.2	5.1	2.7632	1.01639	0.695917	-0.362525	25.5065	3.23893	0	0	1
0	62	22.6	133	87	63	4.14313	79	5.35	194	82	0.768293	112	107.6	2.8	1.40871	0.342671	0.274784	-1.29177	31.6959	3.45619	0	0	1
0	80	24.8	164	87	60	4.09434	91	5.758	197	81	0.740741	116	107.6	3.1	3.08778	1.12745	0.693797	-0.365575	39.7	3.68135	0	0	1
0	57	24.4	105	60	49	3.89182	92	5.962	193	80	0.6125	113	107.7	2.9	2.97591	1.09055	0.676009	-0.391549	36.9423	3.60936	0	0	1
0	62	24	142	83	96	4.56435	96	5.656	151	25	3.84	126	107.8	5	0.5	-0.693147	0.118519	-2.13269	5.45455	1.69645	0	0	1
0	77	17.9	101	54	91	4.51086	98	5.35	188	63	1.44444	125	108	3.2	7.41844	2.00397	1.79508	0.58505	76.304	4.33473	0	0	1
0	64	25.6	114	66	55	4.00733	109	5.35	185	69	0.797101	116	108	3.2	18.5	2.91777	4.97901	1.60523	144.783	4.97523	0	0	1
0	68	24	127	89	106	4.66344	94	5.554	175	46	2.30435	129	108	7.9	12.3508	2.51372	2.8666	1.05313	143.429	4.96584	0	0	1
0	75	25.9	130	60	114	4.7362	110	5.758	181	60	1.9	121	108	5.4	14.8533	2.69822	4.03422	1.39481	113.77	4.73418	0	0	1
0	71	21.5	124	70	46	3.82864	92	5.656	205	98	0.469388	107	108.4	2.7	1.31607	0.274649	0.298959	-1.20745	16.3374	2.79346	0	0	1
0	70	22.8	159	79	66	4.18965	109	5.86	196	75	0.88	121	108.4	3.9	3.02036	1.10538	0.812887	-0.207163	23.6376	3.16284	0	0	1
0	72	20.8	148	95	63	4.14313	85	6.472	215	89	0.707865	126	108.5	3.1	2.693	0.990655	0.565197	-0.570581	44.0672	3.78572	0	0	1
0	47	19.5	100	59	41	3.71357	87	5.35	184	65	0.630769	119	108.7	2.4	3.12303	1.1388	0.670872	-0.399177	46.8454	3.84685	0	0	1
0	69	18.7	134	78	72	4.27667	96	6.064	198	72.6	0.991736	125.4	108.7	3	2.08462	0.734588	0.494133	-0.704951	22.7413	3.12418	0	0	1
0	68	21.7	124	70	32	3.46574	98	5.554	186	62.9	0.508744	123.1	108.8	1.7	3.14964	1.14729	0.762136	-0.271631	32.3963	3.47804	0	0	1
0	72	30.4	113	74	90	4.49981	116	5.962	197	68.7	1.31004	128.3	108.9	5.5	19.0625	2.94772	5.45987	1.69743	129.481	4.86353	0	0	1
0	68	20.7	110	77	86	4.45435	87	5.044	198	79	1.08861	119	109	5.7	2.33	0.845868	0.500519	-0.692111	34.95	3.55392	0	0	1
0	61	20.8	101	58	82	4.40672	83	5.758	204	76	1.07895	128	109	4.5	2.12136	0.752058	0.434748	-0.832988	38.1845	3.64243	0	0	1
0	72	18.4	107	61	77	4.34381	135	6.982	229	103	0.747573	126	109.1	5.7	2.81844	1.03618	0.939481	-0.062428	14.0922	2.64562	0	0	1
0	68	21.9	116	74	160	5.07517	93	6.064	203	69.4	2.30548	133.6	109.2	8.7	2.05695	0.721226	0.472338	-0.750061	24.6834	3.20613	0	0	1
0	67	15.9	110	62	53	3.97029	96	5.35	209	91	0.582418	118	109.3	3.5	1.29566	0.259024	0.307121	-1.18052	14.1345	2.64862	0	0	1
0	77	18.9	143	77	58	4.06044	91	5.758	183	65	0.892308	118	109.9	3.6	2.44443	0.893814	0.549243	-0.599214	31.4284	3.44771	0	0	1
0	67	20.6	138	91	57	4.04305	95	5.962	178	57	1	121	110	3.2	0.5	-0.693147	0.117284	-2.14316	5.625	1.72722	0	0	1
0	73	20.4	123	72	56	4.02535	88	5.35	172	45	1.24444	127	110.6	2.5	2.15943	0.769846	0.46921	-0.756704	31.0958	3.43707	0	0	1
0	68	23.5	146	78	99	4.59512	107	5.962	199	76	1.30263	123	110.6	5.6	9.34679	2.23503	2.4694	0.903974	76.4737	4.33695	0	0	1
0	67	24.7	156	74	159	5.0689	116	6.778	190	49.6	3.20565	140.4	110.8	8.4	6.42071	1.85953	1.83902	0.609232	43.6124	3.77534	0	0	1
0	74	17.7	164	107	84	4.43082	104	5.554	186	56.7	1.48148	129.3	111.3	6.2	1.74114	0.554539	0.447107	-0.804957	15.288	2.72707	0	0	1
0	57	21	103	68	72	4.27667	82	5.758	210	83	0.86747	127	111.6	5.4	1.76696	0.56926	0.357755	-1.02791	33.4792	3.51092	0	0	1
0	72	23.1	120	74	123	4.81218	99	6.064	203	65.8	1.8693	137.2	111.7	7.3	4.88202	1.58556	1.19338	0.176791	48.8202	3.88814	0	0	1
0	70	19.6	141	89	74	4.30407	94	5.35	165	42	1.7619	123	112	3.1	6.23509	1.83019	1.44716	0.369601	72.4075	4.28231	0	0	1
0	62	22.4	180	81	71	4.26268	92	5.554	202	82	0.865854	120	112	4.9	2.4	0.875469	0.545185	-0.60663	29.7931	3.39428	0	0	1
0	73	19.2	91	53	60	4.09434	100	5.962	198	70.3	0.853485	127.7	112.2	2.9	1.9573	0.671568	0.483285	-0.727149	19.044	2.94675	0	0	1
0	65	17.3	104	63	48	3.8712	91	6.574	209	93	0.516129	116	112.4	3	0.744762	-0.29469	0.167342	-1.78772	9.57552	2.25921	0	0	1
0	65	22.1	95	62	45	3.80666	122	6.574	225	102	0.441176	123	112.4	2.8	3.4394	1.2353	1.03607	0.0354312	20.9862	3.04386	0	0	1
0	76	25	115	86	100	4.60517	109	7.186	189	50.6	1.97628	138.4	112.5	2.9	3.01638	1.10406	0.811817	-0.208481	23.6065	3.16152	0	0	1
0	67	19.6	115	66	70	4.2485	90	5.452	199	75	0.933333	124	113	3.3	4.39	1.47933	0.975556	-0.0247482	58.5333	4.0696	0	0	1
0	82	27.1	110	69	66	4.18965	94	6.37	189	57	1.15789	132	113.2	4.7	3.30841	1.19647	0.767879	-0.264124	38.4203	3.64859	0	0	1
0	74	19.2	137	75	46	3.82864	91	5.86	195	67.7	0.679468	127.3	113.3	2.7	1.1427	0.13339	0.256754	-1.35964	14.6918	2.68729	0	0	1
0	66	19.7	137	80	91	4.51086	95	5.656	203	81	1.12346	122	114.3	5.4	2.36453	0.86058	0.554643	-0.58943	26.601	3.28095	0	0	1
0	62	23.2	136	88	70	4.2485	87	5.86	177	44.5	1.57303	132.5	114.3	4	3.61823	1.28599	0.77725	-0.251994	54.2735	3.99404	0	0	1
0	76	22.8	144	73	94	4.54329	94	5.35	223	88	1.06818	135	114.4	6.5	4.1038	1.41191	0.952487	-0.0486792	47.657	3.86403	0	0	1
0	75	20.7	132	87	60	4.09434	97	5.86	216	97	0.618557	119	114.6	4.3	2.07093	0.727997	0.496	-0.701179	21.9275	3.08774	0	0	1
0	64	22.9	123	66	59	4.07754	94	5.452	215	81.3	0.725707	133.7	114.7	4	2.95993	1.08517	0.686996	-0.375427	34.3734	3.53728	0	0	1
0	82	23.3	167	94	96	4.56435	101	5.758	194	60	1.6	134	114.8	5.6	2.56602	0.942355	0.63992	-0.446412	24.3096	3.19087	0	0	1
0	63	20.7	105	76	66	4.18965	81	5.758	204	73.3	0.900409	130.7	114.9	3.5	2.7	0.99325	0.539999	-0.616188	53.9999	3.98898	0	0	1
0	63	24	140	82	59	4.07754	88	5.758	226	108	0.546296	118	114.9	3.6	1.63395	0.491001	0.355031	-1.03555	23.5289	3.15823	0	0	1
0	24	19.1	103	55	44	3.78419	85	5.962	186	59	0.745763	127	115	2.4	0.5	-0.693147	0.104938	-2.25438	8.18182	2.10191	0	0	1
0	69	23.6	124	65	88	4.47734	107	5.758	192	57.9	1.51986	134.1	115.2	5	5.38708	1.684	1.42325	0.352945	44.0761	3.78592	0	0	1
0	52	22	137	88	126	4.83628	90	5.758	189	47.3	2.66385	141.7	115.5	8.3	2.45003	0.896098	0.54445	-0.607979	32.667	3.48637	0	0	1
0	63	22.3	137	88	118	4.77068	111	6.064	211	72.3	1.63209	138.7	115.5	8.3	2.7659	1.01737	0.758063	-0.276989	20.7443	3.03227	0	0	1
0	74	25.8	136	89	89	4.48864	91	5.86	189	55.6	1.60072	133.4	115.9	4.4	7.1287	1.96413	1.60176	0.471101	91.6547	4.51803	0	0	1
0	63	18.9	126	73	162	5.0876	92	5.86	212	72	2.25	140	116	8.6	3.4703	1.24424	0.788315	-0.237858	43.0796	3.76305	0	0	1
0	84	17.1	94	55	55	4.00733	88	6.064	177	55	1	122	116	2.2	0.5	-0.693147	0.108642	-2.2197	7.2	1.97408	0	0	1
0	35	19.2	112	69	47	3.85015	79	5.146	195	65	0.723077	130	116.3	2.7	1.22827	0.205604	0.239588	-1.42883	27.636	3.31912	0	0	1
0	63	21	119	64	60	4.09434	96	6.37	193	60.1	0.998336	132.9	116.3	2.6	2.15128	0.766063	0.509933	-0.673476	23.4685	3.15566	0	0	1
0	56	17	113	66	60	4.09434	83	5.248	204	80	0.75	124	117	3.1	2.54559	0.934364	0.52169	-0.650682	45.8207	3.82474	0	0	1
0	71	25.7	146	90	57	4.04305	82	5.452	190	65	0.876923	125	117	3.8	7.11	1.9615	1.43956	0.364334	134.716	4.90317	0	0	1
0	65	21.1	121	71	48	3.8712	77	5.554	185	65	0.738462	120	117	3.1	0.5	-0.693147	0.0950617	-2.35323	12.8571	2.5539	0	0	1
0	72	22.4	154	84	91	4.51086	114	5.554	179	47	1.93617	132	117	4.5	7.37347	1.99789	2.07549	0.7302	52.048	3.95217	0	0	1
0	58	27	129	74	237	5.46806	164	5.86	193	50	4.74	143	117	13	87.2328	4.46858	35.3239	3.56456	310.929	5.73956	0	0	1
0	59	22.9	153	97	82	4.40672	98	5.86	189	65	1.26154	124	117.1	5	3.67229	1.30082	0.888604	-0.118103	37.7722	3.63157	0	0	1
0	67	28.2	147	93	174	5.15906	99	6.778	191	44	3.95455	147	117.2	8.7	3.29494	1.19239	0.80543	-0.216379	32.9494	3.49497	0	0	1
0	79	22.7	136	78	72	4.27667	89	5.758	187	60	1.2	127	117.6	2.9	4.95702	1.60081	1.08932	0.0855549	68.6357	4.22881	0	0	1
0	78	21.4	150	82	140	4.94164	92	5.962	200	51.8	2.7027	148.2	117.7	10.4	2.03148	0.708766	0.461473	-0.773333	25.2184	3.22757	0	0	1
0	73	17.3	126	80	105	4.65396	98	5.146	194	53.1	1.9774	140.9	117.9	6.6	2.6946	0.991249	0.652026	-0.427671	27.7159	3.322	0	0	1
0	61	15.7	142	88	62	4.12713	88	5.452	202	73	0.849315	129	118	3.4	2.21437	0.794969	0.481148	-0.731581	31.887	3.4622	0	0	1
0	64	18.4	122	83	121	4.79579	88	5.554	207	74	1.63514	133	118	8.1	0.5	-0.693147	0.108642	-2.2197	7.2	1.97408	0	0	1
0	74	24.1	150	83	86	4.45435	98	5.656	188	48	1.79167	140	118.2	4.3	2.1245	0.753536	0.514076	-0.665384	21.852	3.08429	0	0	1
0	74	31.2	110	71	81	4.39445	105	7.696	208	69.8	1.16046	138.2	118.5	4.7	2.21092	0.793407	0.573201	-0.55652	18.9507	2.94184	0	0	1
0	65	23.3	132	79	68	4.21951	88	5.86	229	105	0.647619	124	118.8	3.6	4.03022	1.39382	0.875703	-0.132728	58.0352	4.06105	0	0	1
0	70	21.1	103	76	54	3.98898	88	5.656	211	90	0.6	121	118.9	4.9	2.87149	1.05483	0.623929	-0.471719	41.3495	3.72206	0	0	1
0	52	21	159	84	75	4.31749	106	5.452	207	71	1.05634	136	119	3.8	2.31882	0.841058	0.606901	-0.49939	19.4134	2.96596	0	0	1
0	76	23.5	128	74	50	3.91202	96	5.452	194	68	0.735294	126	119	3	3.60003	1.28094	0.85334	-0.158598	39.273	3.67054	0	0	1
0	61	17.9	117	78	89	4.48864	92	5.86	199	74	1.2027	125	119	5.6	3.35	1.20896	0.760988	-0.273138	41.5862	3.72777	0	0	1
0	71	23.8	167	86	73	4.29046	94	5.86	201	71	1.02817	130	119	3	7.51426	2.0168	1.74405	0.55621	87.2623	4.46892	0	0	1
0	61	20.4	116	74	67	4.20469	85	5.554	233	102	0.656863	131	119.2	4.6	1.70458	0.533321	0.357752	-1.02792	27.8932	3.32838	0	0	1
0	57	22	115	65	58	4.06044	83	5.248	206	74	0.783784	132	119.4	3.3	2.24045	0.806677	0.459154	-0.778369	40.3281	3.69705	0	0	1
0	75	23.2	123	64	133	4.89035	110	6.064	200	47.9	2.77662	152.1	119.6	8.9	7.64409	2.03393	2.07617	0.730526	58.5505	4.06989	0	0	1
0	66	21.4	144	82	277	5.62402	92	5.452	207	40	6.925	167	119.8	19.7	2.07097	0.728016	0.470442	-0.754082	25.7086	3.24682	0	0	1
0	66	25.9	144	95	79	4.36945	98	5.554	240	116	0.681034	124	120	3.3	2.07	0.727549	0.500889	-0.691371	21.2914	3.0583	0	0	1
0	59	21.4	130	76	75	4.31749	87	5.86	203	73	1.0274	130	120	3.9	2.06171	0.723536	0.442886	-0.814443	30.9256	3.43159	0	0	1
0	70	18.7	122	70	61	4.11087	115	6.268	201	62.5	0.976	138.5	120.1	2.2	4.09885	1.41071	1.16387	0.151752	28.3767	3.34557	0	0	1
0	66	17.6	151	92	91	4.51086	85	5.554	215	85	1.07059	130	120.6	7	1.97563	0.680888	0.414639	-0.880348	32.3285	3.47595	0	0	1
0	74	26.5	161	80	95	4.55388	76	5.554	227	85.8	1.10723	141.2	120.6	5.1	5.39067	1.68467	1.01158	0.0115155	149.28	5.00582	0	0	1
0	71	23.4	134	83	58	4.06044	95	5.452	201	66.6	0.870871	134.4	120.7	4.2	4.75385	1.55895	1.1151	0.108944	53.4808	3.97932	0	0	1
0	67	21.8	121	89	183	5.20949	80	5.656	223	79	2.31646	144	121.1	7.8	4.45135	1.49321	0.879278	-0.128654	94.2638	4.5461	0	0	1
0	79	16.3	132	67	62	4.12713	111	6.574	217	71	0.873239	146	121.1	3.3	1.16724	0.154643	0.319911	-1.13971	8.75431	2.16955	0	0	1
0	81	19.6	119	73	86	4.45435	103	5.86	222	79	1.08861	143	121.3	4.7	4.83154	1.57517	1.22876	0.206007	43.4839	3.77239	0	0	1
0	88	23.7	139	71	99	4.59512	84	5.86	196	50	1.98	146	121.4	5.4	2.6991	0.992919	0.559814	-0.580151	46.2703	3.8345	0	0	1
0	78	20.2	139	80	69	4.23411	88	5.452	217	77	0.896104	140	121.6	5.2	1.11963	0.112997	0.243277	-1.41355	16.1227	2.78023	0	0	1
0	80	20.3	154	104	116	4.75359	98	5.554	199	68	1.70588	131	121.8	6	2.64939	0.97433	0.641087	-0.444589	27.2509	3.30509	0	0	1
0	72	17.7	101	55	120	4.78749	81	5.656	205	59	2.0339	146	121.8	6.8	1.07598	0.0732354	0.215197	-1.5362	21.5197	3.06897	0	0	1
0	70	26.2	142	78	196	5.27811	231	8.614	225	62	3.16129	163	121.8	12.4	37.3624	3.62066	21.3104	3.0592	80.0623	4.3828	0	0	1
0	70	23.9	125	70	148	4.99721	90	5.452	191	40	3.7	151	122	9.6	1.3303	0.285405	0.295622	-1.21867	17.7373	2.87567	0	0	1
0	73	20.4	155	87	272	5.6058	87	5.554	199	41	6.63415	158	122	21	2.21608	0.795742	0.476048	-0.742237	33.2413	3.50379	0	0	1
0	71	26.1	131	85	68	4.21951	92	5.656	205	65.7	1.03501	139.3	122	4.7	3.56042	1.26988	0.808786	-0.212221	44.1983	3.78869	0	0	1
0	68	23.2	140	74	76	4.33073	92	5.86	210	69.3	1.09668	140.7	122.6	5.3	2.26114	0.815869	0.513642	-0.666229	28.0693	3.33468	0	0	1
0	73	19.3	154	91	62	4.12713	105	5.35	183	39.8	1.55779	143.2	122.7	3.8	4.6165	1.52964	1.19687	0.17971	39.57	3.67807	0	0	1
0	72	16.8	118	63	104	4.64439	100	5.758	211	67.4	1.54303	143.6	122.7	6.3	3.16169	1.15111	0.780664	-0.24761	30.7624	3.42629	0	0	1
0	61	22	111	71	90	4.49981	99	5.452	201	68	1.32353	133	123	5.2	4.62	1.53039	1.12933	0.121627	46.2	3.83298	0	0	1
0	66	20.8	100	58	112	4.7185	95	6.166	196	50.5	2.21782	145.5	123	6.2	4.48173	1.50001	1.05127	0.0499989	50.4195	3.92038	0	0	1
0	61	24.1	140	78	144	4.96981	107	5.758	210	60.3	2.38806	149.7	123.3	9.6	5.94321	1.78225	1.57018	0.451191	48.6263	3.88416	0	0	1
0	66	24.8	147	80	258	5.55296	99	5.86	202	39.8	6.48241	162.2	123.4	20.5	6.56331	1.8815	1.60437	0.472728	65.6331	4.18408	0	0	1
0	76	26.9	146	70	53	3.97029	101	6.064	188	56	0.946429	132	124	3.2	4.71	1.54969	1.17459	0.160921	44.6211	3.79821	0	0	1
0	69	27.4	141	74	83	4.41884	89	5.962	191	52.4	1.58397	138.6	124.3	4.4	5.84115	1.76493	1.28361	0.249677	80.8775	4.39294	0	0	1
0	68	20.8	128	73	62	4.12713	99	5.452	205	68	0.911765	137	124.4	4.1	2.62204	0.963954	0.640944	-0.444813	26.2204	3.26654	0	0	1
0	70	24	126	75	128	4.85203	101	5.758	195	51	2.5098	144	125	7.1	4.87907	1.58495	1.21675	0.196187	46.2227	3.83347	0	0	1
0	68	17.2	138	87	96	4.56435	104	5.554	218	85	1.12941	133	125.3	5.5	3.5539	1.26805	0.912607	-0.0914502	31.205	3.44058	0	0	1
0	63	23	137	83	54	3.98898	83	5.656	221	91	0.593407	130	125.8	3.6	4.23369	1.44307	0.867645	-0.141973	76.2064	4.33345	0	0	1
0	69	22.2	132	73	120	4.78749	90	5.758	215	75	1.6	140	125.8	8.5	2.92079	1.07185	0.649064	-0.432223	38.9439	3.66212	0	0	1
0	77	21.3	107	62	81	4.39445	83	5.86	195	56	1.44643	139	126	3.7	2.5225	0.92525	0.516957	-0.659796	45.405	3.81562	0	0	1
0	62	22.1	132	76	59	4.07754	105	5.962	211	67.2	0.877976	143.8	126.2	3.6	5.23783	1.65591	1.35796	0.30598	44.8957	3.80434	0	0	1
0	77	23.7	145	81	90	4.49981	94	5.758	214	78	1.15385	136	126.5	5.5	3.14211	1.14489	0.72928	-0.315698	36.489	3.59701	0	0	1
0	77	24.8	161	78	91	4.51086	108	5.554	193	56	1.625	137	127	5.5	14.32	2.66166	3.81867	1.3399	114.56	4.7411	0	0	1
0	66	20.9	113	68	79	4.36945	87	5.758	208	67	1.1791	141	127	5	0.5	-0.693147	0.107407	-2.23113	7.5	2.0149	0	0	1
0	60	18	132	87	102	4.62497	88	5.86	212	71	1.43662	141	127	6.6	4.15	1.42311	0.901728	-0.103442	59.76	4.09034	0	0	1
0	65	21.7	119	86	91	4.51086	92	5.962	210	65	1.4	145	127	5.9	5.44608	1.6949	1.23714	0.212798	67.6066	4.21371	0	0	1
0	62	22.1	110	71	241	5.4848	90	5.962	209	49	4.91837	160	127	15	2.01119	0.698727	0.446931	-0.80535	26.8159	3.28899	0	0	1
0	63	28.2	136	84	194	5.26786	98	5.962	208	57	3.40351	151	127	12	4.28391	1.45487	1.0366	0.0359466	44.0631	3.78562	0	0	1
0	70	24.4	138	80	144	4.96981	82	5.146	207	48	3	159	127.1	10.8	2.61579	0.961566	0.529617	-0.635602	49.5623	3.90323	0	0	1
0	71	27.3	157	102	209	5.34233	111	6.064	217	57.7	3.62218	159.3	127.2	13.8	8.17238	2.10076	2.23984	0.806404	61.2929	4.11566	0	0	1
0	73	21.4	123	69	117	4.76217	95	6.982	195	51	2.29412	144	127.5	7.2	3.91644	1.36518	0.918671	-0.084827	44.06	3.78555	0	0	1
0	73	28.8	151	85	74	4.30407	94	5.35	219	71	1.04225	148	127.6	4.1	3.11157	1.13513	0.722192	-0.325464	36.1344	3.58724	0	0	1
0	75	23.5	183	94	166	5.11199	102	6.37	211	45.2	3.67257	165.8	127.6	10.3	13.643	2.61322	3.43601	1.23431	125.935	4.83577	0	0	1
0	81	23.3	174	83	131	4.8752	89	5.758	208	55	2.38182	153	128	8	4.28329	1.45472	0.941266	-0.060529	59.3071	4.08273	0	0	1
0	70	20.2	124	80	68	4.21951	111	5.86	201	65	1.04615	136	128	5	8.62	2.15409	2.36252	0.859728	64.65	4.16899	0	0	1
0	66	21.9	132	80	51	3.93183	86	5.86	201	66	0.772727	135	128	3.5	0.5	-0.693147	0.106173	-2.24269	7.82609	2.05746	0	0	1
0	72	23.4	124	72	144	4.96981	83	5.86	208	65	2.21538	143	128	6.5	6.02494	1.79591	1.23474	0.210862	108.449	4.68628	0	0	1
0	68	21.4	159	84	124	4.82028	96	5.962	211	69	1.7971	142	128	6.8	4.10531	1.41228	0.97311	-0.0272579	44.7852	3.80188	0	0	1
0	77	23.8	122	73	96	4.56435	96	5.656	225	75	1.28	150	128.1	6.5	2.69702	0.992147	0.639293	-0.447392	29.422	3.38174	0	0	1
0	72	20.1	120	78	76	4.33073	102	5.962	209	62	1.22581	147	128.5	3.8	4.57421	1.52043	1.15202	0.141519	42.2234	3.74298	0	0	1
0	72	19.7	116	66	88	4.47734	86	5.554	211	62.1	1.41707	148.9	128.9	3.8	3.97865	1.38094	0.844849	-0.168597	62.2745	4.13155	0	0	1
0	65	25.1	162	96	91	4.51086	95	5.758	201	57	1.59649	144	129	4.3	4.50965	1.50622	1.05782	0.0562098	50.7336	3.92659	0	0	1
0	79	21.5	156	77	109	4.69135	100	5.962	197	50	2.18	147	129	5.8	3.35693	1.21103	0.828873	-0.187689	32.6621	3.48621	0	0	1
0	64	20.8	107	71	93	4.5326	99	5.962	231	97	0.958763	134	129.2	4.7	1.97456	0.680348	0.482671	-0.72842	19.7456	2.98293	0	0	1
0	67	22.1	106	71	120	4.78749	77	5.35	212	70	1.71429	142	129.6	6.7	1.26618	0.236006	0.240731	-1.42408	32.559	3.48305	0	0	1
0	57	19.4	109	59	57	4.04305	94	5.962	222	67	0.850746	155	129.6	4.3	2.56497	0.941948	0.595327	-0.518644	29.7868	3.39407	0	0	1
0	80	26.9	172	94	182	5.20401	91	5.452	225	62	2.93548	163	129.8	14	2.9412	1.07882	0.660861	-0.414211	37.8154	3.63272	0	0	1
0	61	22.1	116	76	63	4.14313	83	5.452	210	70	0.9	140	130	6.1	0.5	-0.693147	0.102469	-2.27819	9	2.19722	0	0	1
0	66	23.6	125	89	57	4.04305	99	5.758	215	74	0.77027	141	130	3.3	2.12	0.751416	0.518222	-0.657351	21.2	3.054	0	0	1
0	74	22.7	130	66	73	4.29046	87	5.86	211	61.7	1.18314	149.3	130.3	4.4	4.95504	1.60041	1.06442	0.0624264	74.3256	4.30846	0	0	1
0	71	19.8	121	80	128	4.85203	83	4.942	200	55	2.32727	145	130.6	5.5	3.05717	1.11749	0.626531	-0.467557	55.0291	4.00786	0	0	1
0	67	21.3	106	65	92	4.52179	87	5.146	215	63	1.46032	152	130.7	6.6	2.60127	0.955999	0.558791	-0.58198	39.019	3.66405	0	0	1
0	61	19.3	108	65	151	5.01728	97	5.554	232	68	2.22059	164	131	11	9.81921	2.28434	2.35176	0.855164	103.968	4.64408	0	0	1
0	74	22.6	149	83	138	4.92725	91	5.554	214	52.5	2.62857	161.5	131.1	8.8	1.72062	0.542685	0.386608	-0.950343	22.1223	3.09658	0	0	1
0	71	25.1	91	53	158	5.0626	107	5.758	219	68.3	2.31332	150.7	131.1	7.7	4.4703	1.49746	1.18104	0.166398	36.5752	3.59937	0	0	1
0	60	25.4	134	82	74	4.30407	89	6.064	278	131.4	0.563166	146.6	131.9	4.3	2.4235	0.885214	0.532572	-0.630037	33.5562	3.51322	0	0	1
0	64	20.4	120	77	64	4.15888	81	5.452	203	61	1.04918	142	132	4	3.60394	1.28203	0.720788	-0.32741	72.0788	4.27776	0	0	1
0	78	17.2	144	93	76	4.33073	93	5.86	217	76	1	141	132	5.4	0.5	-0.693147	0.114815	-2.16443	6	1.79176	0	0	1
0	77	27.1	152	79	105	4.65396	78	6.268	228	74	1.41892	154	132.2	8.7	4.89733	1.58869	0.943189	-0.0584882	117.536	4.76674	0	0	1
0	74	25.1	119	75	91	4.51086	88	4.942	206	59	1.54237	147	133	6.8	2.89	1.06126	0.627951	-0.465294	41.616	3.72848	0	0	1
0	60	25.4	140	75	93	4.5326	96	5.758	242	84	1.10714	158	133	5.3	3.02286	1.1062	0.71653	-0.333336	32.9766	3.4958	0	0	1
0	65	28.6	162	91	91	4.51086	98	6.37	216	71	1.28169	145	133.1	5.6	5.91843	1.77807	1.43211	0.359151	60.8753	4.10883	0	0	1
0	70	23.4	139	78	115	4.74493	91	5.758	225	81	1.41975	144	133.3	6.2	2.94956	1.08166	0.66274	-0.411372	37.9229	3.63555	0	0	1
0	70	22	120	71	150	5.01064	92	5.962	206	41.6	3.60577	164.4	133.9	8.4	4.54815	1.51472	1.03316	0.0326212	56.4597	4.03353	0	0	1
0	75	22.5	159	72	153	5.03044	107	5.35	191	36	4.25	155	134	7.9	6.94767	1.93841	1.83556	0.607349	56.8446	4.04032	0	0	1
0	71	23	99	57	181	5.1985	85	5.554	237	82	2.20732	155	134	13	3.04	1.11186	0.638025	-0.449378	49.7455	3.90692	0	0	1
0	72	25.5	164	92	212	5.35659	98	5.962	210	33.8	6.27219	176.2	134	14.7	8.7405	2.16797	2.11498	0.749048	89.9023	4.49872	0	0	1
0	69	22.6	122	70	293	5.68017	98	5.554	230	52.5	5.58095	177.5	134.2	21	3.44597	1.23721	0.833839	-0.181714	35.4443	3.56796	0	0	1
0	67	21.3	129	73	63	4.14313	83	5.35	235	94	0.670213	141	134.3	4.2	4.02201	1.39178	0.824264	-0.193264	72.3962	4.28215	0	0	1
0	71	22.7	122	76	66	4.18965	93	5.962	186	32.3	2.04334	153.7	134.3	5.1	2.56035	0.940145	0.587933	-0.531142	30.7242	3.42505	0	0	1
0	71	21	109	63	77	4.34381	98	5.35	197	55	1.4	142	134.9	4.5	7.03191	1.95046	1.70155	0.531539	72.3282	4.28121	0	0	1
0	70	21.5	123	82	76	4.33073	96	5.656	228	70.2	1.08262	157.8	134.9	4.1	4.60747	1.52768	1.09214	0.0881402	50.2633	3.91728	0	0	1
0	83	22.5	141	83	66	4.18965	95	5.656	244	83	0.795181	161	135	5.9	1.50164	0.406557	0.352236	-1.04345	16.8934	2.82693	0	0	1
0	72	23	145	79	206	5.32788	85	5.554	215	44	4.68182	171	135.3	13.4	3.94347	1.37206	0.827642	-0.189175	64.5295	4.16712	0	0	1
0	69	18.8	129	79	33	3.49651	103	6.064	268	115	0.286957	153	135.3	3.3	4.04846	1.39834	1.02961	0.0291794	36.4362	3.59556	0	0	1
0	70	22	148	92	113	4.72739	100	5.656	222	56.4	2.00355	165.6	135.8	10	13.2556	2.58442	3.27298	1.1857	128.973	4.8596	0	0	1
0	74	20.8	149	79	115	4.74493	113	6.064	222	55.8	2.06093	166.2	135.8	7.2	13.4359	2.59793	3.74879	1.32143	96.7386	4.57201	0	0	1
0	72	23.3	136	69	76	4.33073	99	5.758	218	66.8	1.13772	151.2	135.9	3.6	3.51897	1.25817	0.860193	-0.150598	35.1897	3.56075	0	0	1
0	56	21.4	136	95	84	4.43082	98	5.86	246	91.8	0.915033	154.2	135.9	5.7	5.80029	1.75791	1.40353	0.338989	59.6601	4.08866	0	0	1
0	66	22.4	102	67	67	4.20469	83	5.758	220	68	0.985294	152	136	4.3	1.5712	0.451839	0.321999	-1.13321	28.2816	3.34221	0	0	1
0	73	18.1	156	80	109	4.69135	84	5.656	220	63.7	1.71115	156.3	136.3	7.6	1.21678	0.196206	0.252369	-1.37686	20.8591	3.03779	0	0	1
0	71	24.6	141	80	84	4.43082	100	6.37	209	52.9	1.5879	156.1	136.5	4.2	6.78752	1.91509	1.67593	0.516369	66.0407	4.19027	0	0	1
0	80	22.5	153	84	92	4.52179	91	5.248	197	37.5	2.45333	159.5	136.7	5.3	9.03424	2.20102	2.02992	0.707994	116.155	4.75492	0	0	1
0	74	23.2	156	87	72	4.27667	98	5.962	232	77	0.935065	155	136.9	4.4	4.6636	1.53979	1.12848	0.120869	47.9685	3.87054	0	0	1
0	60	21.7	129	75	77	4.34381	87	5.452	236	83	0.927711	153	137	5.4	1.84019	0.609871	0.395301	-0.928108	27.6029	3.31792	0	0	1
0	76	19.6	123	83	46	3.82864	94	5.86	235	88	0.522727	147	137	5.4	0.5	-0.693147	0.116049	-2.15374	5.80645	1.75897	0	0	1
0	75	20.6	143	74	148	4.99721	135	5.86	217	59	2.50847	158	137	9	22.4079	3.10942	7.46931	2.0108	112.04	4.71885	0	0	1
0	77	24.1	118	76	178	5.18178	94	5.962	203	43	4.13953	160	137	9.6	4.85915	1.58086	1.1278	0.120272	56.4289	4.03298	0	0	1
0	67	21	154	92	159	5.0689	96	5.86	240	71.6	2.22067	168.4	137.4	10.2	3.7463	1.32077	0.888013	-0.118769	40.8688	3.71037	0	0	1
0	73	20.5	170	77	78	4.35671	103	5.86	248	85.1	0.916569	162.9	137.6	6.6	2.50833	0.919616	0.63792	-0.449542	22.575	3.11684	0	0	1
0	73	20.7	112	74	43	3.7612	88	5.86	247	95.6	0.449791	151.4	137.9	4.6	1.82702	0.602688	0.396983	-0.923863	26.3091	3.26992	0	0	1
0	77	16.8	133	85	82	4.40672	91	5.656	244	86	0.953488	158	138	4.2	1.94108	0.663246	0.436145	-0.829782	24.9568	3.21715	0	0	1
0	63	18.3	133	82	42	3.73767	100	5.656	234	79.4	0.528967	154.6	138	4	1.73611	0.551645	0.428668	-0.847072	16.8918	2.82683	0	0	1
0	61	21.5	139	79	89	4.48864	107	5.758	253	98	0.908163	155	138	7.5	7.80996	2.0554	2.06337	0.724342	63.8997	4.15731	0	0	1
0	74	18.5	156	85	75	4.31749	109	5.962	232	73.6	1.01902	158.4	138.2	6	1.81351	0.595263	0.48808	-0.717276	14.1927	2.65273	0	0	1
0	55	21.7	119	71	122	4.80402	93	5.35	203	51	2.39216	152	138.4	8	4.93776	1.59691	1.13386	0.125624	59.2531	4.08182	0	0	1
0	85	21.1	134	85	113	4.72739	85	5.962	220	55.3	2.0434	164.7	138.4	7	3.48995	1.24989	0.732458	-0.31135	57.1082	4.04495	0	0	1
0	71	21.7	130	75	82	4.40672	90	5.452	218	62.2	1.31833	155.8	138.6	5.4	7.44698	2.00781	1.65488	0.503731	99.2931	4.59808	0	0	1
0	79	26.9	116	66	145	4.97673	101	5.86	238	71	2.04225	167	138.6	11.7	4.8994	1.58911	1.22183	0.200346	46.4154	3.83763	0	0	1
0	67	25.5	129	79	97	4.57471	92	6.064	234	71	1.3662	163	138.6	7.4	2.8255	1.03868	0.641841	-0.443414	35.0751	3.55749	0	0	1
0	29	23.5	126	91	53	3.97029	78	4.942	233	75	0.706667	158	138.7	5.4	2.52675	0.926933	0.486633	-0.720245	60.642	4.10499	0	0	1
0	73	26.7	128	74	163	5.09375	95	6.268	210	44.8	3.63839	165.2	138.7	9.7	11.5203	2.44411	2.70228	0.994097	129.603	4.86448	0	0	1
0	66	24.6	141	93	92	4.52179	90	5.656	239	77.7	1.18404	161.3	138.8	5.5	2.40093	0.875855	0.533539	-0.628223	32.0124	3.46612	0	0	1
0	74	22.7	140	62	73	4.29046	99	5.758	222	67.3	1.0847	154.7	138.9	5	2.18696	0.78251	0.534589	-0.626257	21.8696	3.0851	0	0	1
0	53	21.1	130	94	71	4.26268	84	5.35	223	73	0.972603	150	139	6.1	2.72423	1.00219	0.565026	-0.570883	46.7011	3.84377	0	0	1
0	68	19.7	112	63	59	4.07754	84	5.554	231	83	0.710843	148	139	4.1	0.5	-0.693147	0.103704	-2.26622	8.57143	2.14843	0	0	1
0	81	20.7	131	79	76	4.33073	96	5.554	229	76	1	153	139	5.9	0.5	-0.693147	0.118519	-2.13269	5.45455	1.69645	0	0	1
0	73	24.4	134	88	114	4.7362	103	5.758	238	72	1.58333	166	139	6.7	2.2225	0.798631	0.565228	-0.570527	20.0025	2.99586	0	0	1
0	65	22.8	118	75	116	4.75359	94	5.554	223	60.8	1.90789	162.2	139.3	9.4	8.71937	2.16555	2.02376	0.704955	101.257	4.61766	0	0	1
0	73	24.4	129	73	52	3.95124	101	5.86	245	85.7	0.606768	159.3	139.4	3.5	3.62999	1.28923	0.905256	-0.0995371	34.3894	3.53775	0	0	1
0	58	19.2	107	59	113	4.72739	91	5.962	213	53	2.13208	160	139.4	6.4	4.88242	1.58564	1.09704	0.0926136	62.774	4.13954	0	0	1
0	70	20.2	115	83	59	4.07754	84	5.35	253	99.1	0.595358	153.9	139.6	6.8	2.09315	0.738671	0.434135	-0.834399	35.8826	3.58025	0	0	1
0	64	21.3	134	74	168	5.12396	93	5.452	227	66	2.54545	161	139.7	10.6	1.84263	0.611191	0.423121	-0.860096	22.1115	3.0961	0	0	1
0	67	26.5	133	93	71	4.26268	91	5.656	227	65	1.09231	162	139.8	5.3	4.62728	1.53197	1.03971	0.0389425	59.4936	4.08587	0	0	1
0	72	21.5	170	88	75	4.31749	93	5.146	230	77	0.974026	153	140	4.2	3.31285	1.19781	0.760727	-0.27348	39.7541	3.68271	0	0	1
0	55	21.8	115	75	69	4.23411	86	5.554	224	79	0.873418	145	140	3.3	0.990327	-0.00972018	0.210292	-1.55926	15.5008	2.74089	0	0	1
0	61	19.6	135	67	85	4.44265	95	5.758	233	84	1.0119	149	140	5.6	2.60408	0.957081	0.610834	-0.492929	29.2959	3.37745	0	0	1
0	72	25.9	114	58	107	4.67283	108	5.86	195	40	2.675	155	140	5.7	9.66	2.26799	2.576	0.946238	77.28	4.34744	0	0	1
0	69	22.3	148	85	125	4.82831	87	5.656	210	43.2	2.89352	166.8	140.2	10.2	2.09845	0.741201	0.450779	-0.796778	31.4768	3.44925	0	0	1
0	70	19.2	130	74	154	5.03695	87	5.146	235	64	2.40625	171	140.6	11.4	2.41194	0.880433	0.518122	-0.657545	36.1792	3.58848	0	0	1
0	73	23	115	65	237	5.46806	105	5.758	229	53.8	4.4052	175.2	140.9	17.7	12.5364	2.52864	3.25018	1.17871	107.455	4.67707	0	0	1
0	71	26.7	142	81	90	4.49981	89	5.758	241	74	1.21622	167	141.1	5.9	3.39176	1.22135	0.74535	-0.293901	46.9628	3.84936	0	0	1
0	65	15.9	143	84	74	4.30407	101	5.35	250	87.7	0.843786	162.3	141.2	7	5.36548	1.67999	1.33806	0.29122	50.8309	3.9285	0	0	1
0	59	20.6	155	91	105	4.65396	86	5.35	232	68	1.54412	164	141.2	5.5	2.87815	1.05715	0.611164	-0.492391	45.0494	3.80776	0	0	1
0	68	24.8	99	65	62	4.12713	97	5.452	253	93	0.666667	160	141.2	4	4.76777	1.56188	1.14191	0.132703	50.4823	3.92162	0	0	1
0	69	21.9	153	91	264	5.57595	111	5.758	229	45.1	5.85366	183.9	141.4	22	21.0746	3.04807	5.77601	1.75371	158.06	5.06297	0	0	1
0	82	32.5	152	82	108	4.68213	90	6.166	222	57	1.89474	165	141.5	5.5	3.80771	1.33703	0.846157	-0.16705	50.7694	3.92729	0	0	1
0	72	18.3	139	89	108	4.68213	93	5.35	233	63	1.71429	170	141.6	6	1.31665	0.275093	0.302342	-1.19619	15.7998	2.76	0	0	1
0	70	25.5	130	80	100	4.60517	100	5.962	218	54.7	1.82815	163.3	141.6	6.1	11.0626	2.40357	2.7315	1.00485	107.636	4.67875	0	0	1
0	68	20.8	136	88	44	3.78419	101	5.962	224	67.9	0.648012	156.1	141.8	2.5	2.51521	0.922356	0.62725	-0.46641	23.8283	3.17087	0	0	1
0	65	21.6	136	95	82	4.40672	88	5.656	222	68	1.20588	154	142	4.4	2.38061	0.867359	0.517269	-0.659192	34.2808	3.53459	0	0	1
0	66	18.3	115	66	54	3.98898	97	5.962	213	59	0.915254	154	142	2.8	4.73294	1.55455	1.13357	0.12537	50.1134	3.91429	0	0	1
0	56	18.8	126	82	75	4.31749	92	5.758	252	91	0.824176	161	142.1	6.4	2.97714	1.09096	0.676288	-0.391136	36.9576	3.60977	0	0	1
0	64	22.6	123	79	116	4.75359	89	5.656	215	57	2.03509	158	142.4	7.5	1.14063	0.131584	0.250658	-1.38367	15.7934	2.75959	0	0	1
0	72	23.9	140	86	92	4.52179	93	5.554	218	51.3	1.79337	166.7	142.7	4.7	5.95847	1.78481	1.36824	0.313527	71.5017	4.26972	0	0	1
0	75	23.2	130	76	96	4.56435	98	5.452	218	56	1.71429	162	143	6.1	4.15353	1.42396	1.00505	0.00503888	42.722	3.75471	0	0	1
0	70	24.5	142	70	127	4.84419	114	5.86	216	51.5	2.46602	164.5	143.3	8.3	6.49518	1.87106	1.82827	0.603372	45.8484	3.82534	0	0	1
0	74	22.4	128	88	139	4.93447	94	5.86	234	66	2.10606	168	143.7	7.8	6.93732	1.93692	1.61014	0.476324	80.5625	4.38903	0	0	1
0	70	24.9	130	60	132	4.8828	90	5.35	220	47.8	2.76151	172.2	143.9	7	4.58721	1.52327	1.01938	0.0191947	61.1628	4.11354	0	0	1
0	74	21.8	156	91	66	4.18965	94	5.656	245	90	0.733333	155	144	5.8	3.06	1.11841	0.710222	-0.342177	35.5355	3.57053	0	0	1
0	87	18.1	129	61	88	4.47734	93	5.758	239	79	1.11392	160	144	6.5	0.5	-0.693147	0.114815	-2.16443	6	1.79176	0	0	1
0	72	19.6	147	88	117	4.76217	119	7.288	244	80	1.4625	164	144	8.4	2.34642	0.852892	0.689443	-0.371871	15.0842	2.71364	0	0	1
0	82	14.6	152	76	78	4.35671	93	5.656	255	83.8	0.930788	171.2	144.3	7.8	2.6425	0.971726	0.606797	-0.499562	31.71	3.45663	0	0	1
0	60	23.7	131	76	97	4.57471	96	6.574	222	53.6	1.8097	168.4	144.4	6.4	4.01694	1.39052	0.952164	-0.0490179	43.8212	3.78012	0	0	1
0	60	20.9	185	117	127	4.84419	90	5.554	234	73	1.73973	161	144.5	10.7	1.89333	0.638337	0.42074	-0.86574	25.2444	3.2286	0	0	1
0	77	24.2	144	75	95	4.55388	89	5.248	227	57.4	1.65505	169.6	144.9	5.6	4.14084	1.4209	0.909963	-0.0943514	57.3347	4.04891	0	0	1
0	58	20	112	69	120	4.78749	97	5.554	251	82	1.46341	169	144.9	8.4	3.73651	1.31815	0.894918	-0.111024	39.5631	3.6779	0	0	1
0	72	19.1	122	70	61	4.11087	93	5.554	238	81	0.753086	157	145	3.9	2.51928	0.923972	0.578501	-0.547315	30.2313	3.40888	0	0	1
0	70	19	132	73	55	4.00733	96	6.472	235	71.8	0.766017	163.2	145.6	3.6	0.5	-0.693147	0.118519	-2.13269	5.45455	1.69645	0	0	1
0	72	19.4	145	79	49	3.89182	86	5.962	227	69	0.710145	158	145.7	3.2	0.96589	-0.0347053	0.205103	-1.58425	15.1183	2.7159	0	0	1
0	73	20.7	121	82	62	4.12713	94	6.064	242	80.7	0.768278	161.3	145.9	6.7	1.61621	0.480086	0.375121	-0.980507	18.7689	2.9322	0	0	1
0	70	23.3	110	70	97	4.57471	90	5.35	231	72.8	1.33242	158.2	146.9	6.6	3.98952	1.38367	0.886561	-0.120406	53.1936	3.97394	0	0	1
0	51	24.7	96	67	44	3.78419	87	5.656	232	68	0.647059	164	147	3.9	1.36537	0.311424	0.293301	-1.22656	20.4805	3.01947	0	0	1
0	67	18.9	124	64	96	4.56435	109	5.452	247	73.2	1.31148	173.8	147.5	8.5	2.31172	0.837994	0.622168	-0.474545	18.0918	2.89546	0	0	1
0	63	21.8	135	71	228	5.42935	95	5.86	249	54.8	4.16058	194.2	147.8	18.5	2.90792	1.06744	0.682104	-0.382574	32.714	3.4878	0	0	1
0	72	20.7	102	72	114	4.7362	98	5.86	225	62	1.83871	163	148	8	0.5	-0.693147	0.120988	-2.11207	5.14286	1.63761	0	0	1
0	81	24.4	125	68	122	4.80402	93	6.064	219	50	2.44	169	148	10.1	2.44556	0.894275	0.561574	-0.577012	29.3467	3.37918	0	0	1
0	71	23.6	134	77	85	4.44265	100	5.758	233	64.2	1.32399	168.8	148.4	6.3	11.037	2.40126	2.72519	1.00254	107.387	4.67644	0	0	1
0	64	20.5	136	89	69	4.23411	82	5.248	236	78	0.884615	158	148.5	5.4	1.81336	0.595181	0.367149	-1.00199	34.3584	3.53685	0	0	1
0	62	22.6	138	89	132	4.8828	87	5.452	224	56	2.35714	168	149	10.1	3.32	1.19996	0.713185	-0.338014	49.8	3.90801	0	0	1
0	66	23.3	136	70	166	5.11199	105	6.166	225	44.7	3.71365	180.3	149.3	12.2	2.31593	0.83981	0.600426	-0.510117	19.8508	2.98824	0	0	1
0	79	26	127	84	108	4.68213	93	5.554	241	76	1.42105	165	149.7	7	5.04262	1.61793	1.15793	0.146638	60.5114	4.10283	0	0	1
0	71	17.3	100	64	92	4.52179	100	5.554	271	96.2	0.956341	174.8	149.9	6.5	2.6267	0.965729	0.648568	-0.432988	25.5571	3.24091	0	0	1
0	77	22.7	136	71	113	4.72739	105	5.554	223	61	1.85246	162	150	7.8	5.58	1.71919	1.44667	0.369262	47.8286	3.86762	0	0	1
0	70	25.5	142	70	163	5.09375	100	6.37	208	36	4.52778	172	150	11.3	4.1	1.41099	1.01235	0.0122701	39.8919	3.68617	0	0	1
0	73	19	158	59	50	3.91202	103	5.656	255	90.6	0.551876	164.4	150.1	4	4.56898	1.51929	1.16199	0.150131	41.1208	3.71651	0	0	1
0	72	25.8	108	66	141	4.94876	88	6.166	219	44	3.20455	175	150.4	6.6	4.13276	1.41894	0.897982	-0.107606	59.5117	4.08617	0	0	1
0	72	28.4	140	79	106	4.66344	102	6.166	244	67.3	1.57504	176.7	150.5	7.3	7.64769	2.0344	1.92608	0.655489	70.594	4.25695	0	0	1
0	60	23.4	138	71	92	4.52179	96	6.268	233	76	1.21053	157	150.6	7	4.52696	1.51005	1.07306	0.0705112	49.385	3.89965	0	0	1
0	66	22.3	119	70	108	4.68213	108	6.778	234	59.4	1.81818	174.6	150.6	7.4	3.98866	1.38346	1.06364	0.0616998	31.9093	3.4629	0	0	1
0	71	29.1	131	71	172	5.14749	91	5.35	217	44	3.90909	173	151	10.2	4.53622	1.51209	1.01925	0.0190655	58.3228	4.06599	0	0	1
0	62	18.4	103	50	47	3.85015	87	5.86	231	70	0.671429	161	151	3.5	0.5	-0.693147	0.107407	-2.23113	7.5	2.0149	0	0	1
0	72	20.4	124	69	160	5.07517	92	5.962	216	43	3.72093	173	151	9.6	4.4523	1.49342	1.01139	0.0113229	55.27	4.01223	0	0	1
0	65	23.7	140	74	88	4.47734	107	6.778	235	71	1.23944	164	151	6.1	2.28	0.824175	0.60237	-0.506883	18.6545	2.92609	0	0	1
0	75	24.7	135	76	109	4.69135	92	5.452	245	57.6	1.89236	187.4	151.3	6.9	3.10817	1.13404	0.706054	-0.348063	38.5842	3.65284	0	0	1
0	66	19.5	114	63	123	4.81218	91	5.554	226	57	2.15789	169	152	7.8	1.98383	0.685028	0.445749	-0.807999	25.5064	3.23893	0	0	1
0	74	20.4	117	64	94	4.54329	82	5.758	220	51	1.84314	169	152	6.7	3.12098	1.13815	0.631903	-0.45902	59.1344	4.07981	0	0	1
0	74	25.7	126	78	100	4.60517	92	5.962	252	76.9	1.30039	175.1	152	6	5.80684	1.75904	1.31908	0.276938	72.0849	4.27784	0	0	1
0	64	25.2	135	92	98	4.58497	114	6.574	235	57	1.7193	178	152.1	6.1	3.74089	1.31932	1.05299	0.051635	26.4063	3.2736	0	0	1
0	56	17	138	80	78	4.35671	91	5.554	237	70	1.11429	167	152.5	4.7	0.9384	-0.0635792	0.21085	-1.55661	12.0651	2.49032	0	0	1
0	62	23.9	135	89	56	4.02535	90	5.962	248	78.8	0.71066	169.2	152.8	4.5	2.65372	0.975964	0.589716	-0.528114	35.383	3.56623	0	0	1
0	69	21.6	129	63	177	5.17615	151	5.962	221	46	3.84783	175	153	11.6	22.81	3.1272	8.50447	2.14059	93.3136	4.53597	0	0	1
0	60	22.4	112	66	84	4.43082	79	5.656	223	53.4	1.57303	169.6	153.1	6.5	7.34527	1.99406	1.43278	0.359618	165.269	5.10757	0	0	1
0	70	26.5	130	87	135	4.90527	114	5.656	228	52	2.59615	176	153.4	10.3	12.9687	2.56254	3.65044	1.29485	91.5436	4.51682	0	0	1
0	67	21.2	131	71	102	4.62497	99	5.452	236	62.4	1.63462	173.6	153.8	6.7	4.008	1.38829	0.979733	-0.0204751	40.08	3.69088	0	0	1
0	66	17.8	133	81	65	4.17439	97	5.452	276	114	0.570175	162	154	5.8	0.5	-0.693147	0.119753	-2.12232	5.29412	1.6666	0	0	1
0	72	23.6	125	81	67	4.20469	86	5.248	246	74	0.905405	172	154.3	5.5	3.65711	1.29667	0.776571	-0.252867	57.2417	4.04728	0	0	1
0	70	24.2	133	87	87	4.46591	99	5.86	242	57.5	1.51304	184.5	154.5	15.7	3.9801	1.38131	0.972914	-0.02746	39.801	3.68389	0	0	1
0	73	22.1	124	67	114	4.7362	86	5.554	230	62	1.83871	168	155	6.1	0.5	-0.693147	0.106173	-2.24269	7.82609	2.05746	0	0	1
0	56	26.7	151	80	116	4.75359	109	5.656	231	65	1.78462	166	155	6.9	5.63401	1.72882	1.51631	0.416283	44.0923	3.78628	0	0	1
0	70	26.4	143	75	166	5.11199	104	5.962	230	52	3.19231	178	155.4	12	5.60505	1.72367	1.43932	0.364172	49.2151	3.8962	0	0	1
0	67	23.4	148	70	76	4.33073	97	5.86	236	63.1	1.20444	172.9	155.5	4.3	6.35277	1.84889	1.52153	0.419716	67.2647	4.20864	0	0	1
0	63	29.3	131	90	294	5.68358	283	11.266	248	55	5.34545	193	156.4	20.1	20.6717	3.02876	14.4446	2.67032	33.8264	3.52124	0	0	1
0	73	24.2	143	73	99	4.59512	91	5.962	242	62.9	1.57393	179.1	156.5	7.1	5.9786	1.78819	1.34334	0.295158	76.8677	4.34209	0	0	1
0	70	27.4	123	62	120	4.78749	87	5.248	242	64	1.875	178	156.6	7.6	2.27066	0.820069	0.487771	-0.71791	34.0599	3.52812	0	0	1
0	59	20.8	106	64	143	4.96284	100	5.554	244	58	2.46552	186	156.7	10.3	4.69857	1.54726	1.16014	0.14854	45.7158	3.82244	0	0	1
0	82	22.7	153	73	96	4.56435	83	5.452	221	46	2.08696	175	157	5.1	0.5	-0.693147	0.102469	-2.27819	9	2.19722	0	0	1
0	57	20.7	128	82	77	4.34381	86	5.554	230	64	1.20312	166	157	6.4	1.96536	0.675677	0.417336	-0.873863	30.7622	3.42629	0	0	1
0	80	21.3	143	83	233	5.45104	100	5.86	232	48	4.85417	184	157	18	3.46	1.24127	0.854321	-0.157448	33.6649	3.51645	0	0	1
0	66	21.1	159	99	92	4.52179	96	6.37	243	69	1.33333	174	157	8.4	0.5	-0.693147	0.118519	-2.13269	5.45455	1.69645	0	0	1
0	78	18.1	122	69	109	4.69135	115	5.656	209	32	3.40625	177	158	5.5	7.61	2.02946	2.16086	0.770508	52.6846	3.96432	0	0	1
0	64	21.9	137	82	66	4.18965	111	6.472	239	71	0.929577	168	158	4.1	5.06	1.62137	1.38681	0.32701	37.95	3.63627	0	0	1
0	63	19.5	127	74	120	4.78749	95	5.962	270	80	1.5	190	158.1	13	3.11909	1.13754	0.731639	-0.312468	35.0898	3.55791	0	0	1
0	63	21.5	109	77	60	4.09434	93	5.86	258	86	0.697674	172	158.3	6.5	2.06282	0.724075	0.473685	-0.747213	24.7539	3.20898	0	0	1
0	58	24.5	128	69	102	4.62497	92	5.146	242	61	1.67213	181	158.4	7	2.79459	1.02769	0.634821	-0.454412	34.6915	3.54649	0	0	1
0	63	23.3	111	77	154	5.03695	109	6.166	238	58	2.65517	180	158.8	8.4	3.87632	1.35489	1.04326	0.0423458	30.3364	3.41235	0	0	1
0	76	23.1	135	67	79	4.36945	98	5.248	248	77	1.02597	171	159	7.3	3.2789	1.18751	0.793412	-0.231412	33.7258	3.51826	0	0	1
0	68	19.3	132	87	89	4.48864	84	5.248	272	97.5	0.912821	174.5	159.1	9	1.57713	0.455604	0.327108	-1.11747	27.0364	3.29719	0	0	1
0	71	22.6	154	84	70	4.2485	100	5.452	222	53	1.32075	169	159.1	5.5	2.79161	1.02662	0.689286	-0.372099	27.1616	3.3018	0	0	1
0	75	19.1	139	65	88	4.47734	102	6.268	249	58	1.51724	191	159.6	6.2	2.28622	0.8269	0.575789	-0.552015	21.1036	3.04944	0	0	1
0	70	20.6	135	84	137	4.91998	96	4.84	237	47	2.91489	190	159.9	9.9	3.50327	1.2537	0.830406	-0.185841	38.2175	3.64329	0	0	1
0	64	25.8	162	90	147	4.99043	91	5.656	240	57	2.57895	183	160.6	9.4	3.47796	1.24645	0.781467	-0.246582	44.7166	3.80035	0	0	1
0	72	21.7	112	76	135	4.90527	102	5.758	247	66	2.04545	181	161	7.4	0.5	-0.693147	0.125926	-2.07206	4.61538	1.5294	0	0	1
0	59	18.5	136	78	78	4.35671	83	5.86	236	62	1.25806	174	161.2	5.2	3.04921	1.11488	0.6249	-0.470163	54.8858	4.00526	0	0	1
0	70	22.3	153	86	172	5.14749	100	6.064	262	62	2.77419	200	161.3	11.6	4.84524	1.578	1.19636	0.17928	47.1429	3.85318	0	0	1
0	64	18.5	112	64	97	4.57471	99	5.758	245	72	1.34722	173	161.5	8.6	3.21498	1.16782	0.785883	-0.240947	32.1498	3.4704	0	0	1
0	70	20	117	83	55	4.00733	97	6.268	250	73	0.753425	177	162	4.5	0.5	-0.693147	0.119753	-2.12232	5.29412	1.6666	0	0	1
0	66	21	134	78	56	4.02535	93	6.064	279	95	0.589474	184	162.1	5.3	1.71166	0.537466	0.393049	-0.933822	20.54	3.02237	0	0	1
0	70	20.4	148	70	83	4.41884	88	5.962	252	67.6	1.22781	184.4	162.9	7.1	4.50971	1.50623	0.979887	-0.0203178	64.9398	4.17346	0	0	1
0	70	20.4	135	75	122	4.80402	87	5.554	229	54	2.25926	175	163	5.9	6.35405	1.84909	1.36494	0.311113	95.3107	4.55714	0	0	1
0	67	22.1	162	81	207	5.33272	93	5.758	245	54	3.83333	191	163.5	12.1	5.82342	1.76189	1.33723	0.290601	69.8811	4.24679	0	0	1
0	70	26.1	136	70	80	4.38203	105	6.064	234	48.9	1.63599	185.1	164.3	3.8	4.78369	1.56521	1.24022	0.215286	41.0031	3.71365	0	0	1
0	69	24	133	83	141	4.94876	97	5.35	247	60	2.35	187	165	9.9	4.52344	1.50927	1.08339	0.0800977	47.8953	3.86902	0	0	1
0	69	21.1	150	98	52	3.95124	95	5.86	232	51.3	1.01365	180.7	165	2.8	2.86834	1.05373	0.672821	-0.396276	32.2688	3.4741	0	0	1
0	64	23.4	135	80	75	4.31749	94	6.472	240	63	1.19048	177	165	4.4	2.74	1.00796	0.635951	-0.452634	31.8194	3.46007	0	0	1
0	60	29.8	150	84	180	5.19296	93	6.166	252	47.1	3.82166	204.9	165.9	12.8	22.9359	3.1327	5.26677	1.66142	275.231	5.61761	0	0	1
0	82	26.3	210	78	83	4.41884	107	6.676	276	88	0.943182	188	165.9	6.9	5.06335	1.62203	1.33772	0.29097	41.4274	3.72394	0	0	1
0	60	25.5	113	69	188	5.23644	93	5.962	244	51	3.68627	193	166	12.6	0.5	-0.693147	0.114815	-2.16443	6	1.79176	0	0	1
0	75	25.8	127	86	192	5.2575	110	5.962	233	41	4.68293	192	166	12	30.33	3.41214	8.23778	2.10873	232.315	5.44809	0	0	1
0	74	22	120	84	113	4.72739	92	6.166	226	44	2.56818	182	166	7.7	2.10758	0.74554	0.478759	-0.736559	26.163	3.26435	0	0	1
0	75	21.8	116	70	72	4.27667	90	5.554	255	71	1.01408	184	166.1	3.9	2.12546	0.753987	0.472324	-0.75009	28.3394	3.34425	0	0	1
0	71	21.2	109	70	137	4.91998	97	5.656	236	47	2.91489	189	167	9.4	10.17	2.31944	2.43578	0.890266	107.682	4.67919	0	0	1
0	70	21.1	128	86	103	4.63473	95	5.962	248	57.6	1.78819	190.4	167.1	7.3	8.04072	2.08452	1.88609	0.634508	90.4581	4.50489	0	0	1
0	66	29.6	132	78	156	5.04986	96	6.166	245	39.9	3.90977	205.1	167.8	13.2	5.01896	1.61322	1.18968	0.173684	54.7523	4.00282	0	0	1
0	70	28.7	141	85	114	4.7362	97	6.268	247	60	1.9	187	167.9	7.2	6.3543	1.84913	1.52189	0.419956	67.2809	4.20888	0	0	1
0	54	27.5	140	88	104	4.64439	91	6.064	248	63	1.65079	185	169	7.3	4.26	1.44927	0.957185	-0.0437584	54.7714	4.00317	0	0	1
0	69	25.6	147	88	171	5.14166	93	5.86	256	59	2.89831	197	171	13	3	1.09861	0.688889	-0.372675	36	3.58352	0	0	1
0	66	22.5	105	62	77	4.34381	96	5.962	251	59.1	1.30288	191.9	171.5	6.1	4.14041	1.42079	0.981429	-0.0187451	45.1681	3.81039	0	0	1
0	52	22.6	124	73	196	5.27811	91	5.758	254	56	3.5	198	171.7	13.6	5.64212	1.73026	1.26774	0.237232	72.5415	4.28416	0	0	1
0	77	25.1	145	91	69	4.23411	88	5.86	235	49	1.40816	186	172	4	3.77	1.32708	0.81916	-0.199475	54.288	3.9943	0	0	1
0	60	19.9	122	70	57	4.04305	90	5.962	239	59	0.966102	180	172	4.7	0.5	-0.693147	0.111111	-2.19722	6.66667	1.89712	0	0	1
0	64	19.3	81	52	71	4.26268	86	5.452	266	86	0.825581	180	173	7	0.5	-0.693147	0.106173	-2.24269	7.82609	2.05746	0	0	1
0	67	24.3	122	75	122	4.80402	149	8.818	235	41	2.97561	194	173	8.5	7.53054	2.01897	2.7705	1.01903	31.5232	3.45072	0	0	1
0	47	27.2	111	57	118	4.77068	98	6.268	260	61	1.93443	199	173.7	8.3	7.27765	1.98481	1.76101	0.565889	74.8559	4.31556	0	0	1
0	74	21.8	124	65	102	4.62497	92	5.962	281	84.2	1.2114	196.8	174.1	7.7	2.57016	0.943968	0.583839	-0.53813	31.9054	3.46278	0	0	1
0	72	19.7	152	85	69	4.23411	87	5.35	266	71.6	0.963687	194.4	175	6.3	1.97643	0.681293	0.424567	-0.856686	29.6465	3.38934	0	0	1
0	68	28.5	129	89	105	4.65396	97	6.064	244	40.6	2.58621	203.4	176.3	7.3	7.2338	1.97877	1.73254	0.549589	76.5932	4.33851	0	0	1
0	81	23.1	117	75	117	4.76217	95	5.656	259	59	1.98305	200	176.5	8.5	4.14024	1.42075	0.971167	-0.0292569	46.5777	3.84112	0	0	1
0	70	19.7	148	82	98	4.58497	111	6.574	272	74.4	1.3172	197.6	177.1	6	2.65679	0.977117	0.728156	-0.31724	19.9259	2.99202	0	0	1
0	71	23.8	125	74	111	4.70953	85	5.656	257	48.1	2.30769	208.9	177.6	7.6	2.53342	0.929571	0.531706	-0.631665	41.456	3.72463	0	0	1
0	74	20.4	111	59	133	4.89035	89	5.758	262	65	2.04615	197	178	10.8	4.75047	1.55824	1.04393	0.0429934	65.7758	4.18625	0	0	1
0	72	22.3	130	72	108	4.68213	101	5.656	270	63.3	1.70616	206.7	180.8	6.9	2.65418	0.976137	0.661907	-0.41263	25.1449	3.22465	0	0	1
0	73	19.9	117	69	99	4.59512	93	5.35	269	61	1.62295	208	183	5.6	1.47603	0.389353	0.338939	-1.08193	17.7123	2.87426	0	0	1
0	51	19.1	139	81	88	4.47734	88	5.86	307	107.5	0.818605	199.5	183.3	9.2	2.0148	0.700519	0.437783	-0.826031	29.0131	3.36775	0	0	1
0	53	22.8	152	96	126	4.83628	86	5.86	293	75	1.68	218	183.9	12.3	1.33768	0.29094	0.284051	-1.2586	20.9377	3.04155	0	0	1
0	56	18.7	148	88	146	4.98361	94	5.656	281	82	1.78049	199	184.5	13.8	0.881394	-0.126251	0.20457	-1.58684	10.2355	2.32587	0	0	1
0	65	26.6	138	75	83	4.41884	87	5.656	282	79	1.05063	203	185.1	6.6	5.11093	1.63138	1.0979	0.0934031	76.664	4.33943	0	0	1
0	70	24.3	123	79	106	4.66344	125	6.778	271	69	1.53623	202	186	8.2	4.07828	1.40567	1.25873	0.230101	23.6803	3.16464	0	0	1
0	71	20.7	149	103	158	5.0626	95	5.86	267	52.1	3.03263	214.9	189.1	14.1	1.96341	0.674684	0.460554	-0.775326	22.0884	3.09505	0	0	1
0	70	21.8	167	83	132	4.8828	94	6.064	291	59.8	2.20736	231.2	205.7	12.6	2.73365	1.00564	0.634477	-0.454954	31.7456	3.45776	0	0	1
0	63	24.9	139	83	91	4.51086	87	5.656	293	67	1.35821	226	206	7.7	3.57147	1.27298	0.767205	-0.265002	53.5721	3.98103	0	0	1
0	69	27.1	150	78	234	5.45532	105	5.962	294	47.6	4.91597	246.4	206.4	18.5	4.42314	1.48685	1.14674	0.136922	37.9126	3.63528	0	0	1
0	62	22.4	103	55	171	5.14166	91	5.758	287	34.1	5.01466	252.9	217.3	14.6	4.61209	1.52868	1.0363	0.0356537	59.2983	4.08258	0	0	1
0	69	22.6	112	74	196	5.27811	128	7.084	336	54	3.62963	282	250	19.8	0.5	-0.693147	0.158025	-1.845	2.76923	1.01857	0	0	1
0	67	19.9	113	75	88	4.47734	91	5.554	190	60.1	1.46423	129.9	114.4	5	1.62282	0.484166	0.364634	-1.00886	20.8648	3.03807	1	1	1
0	67	22	119	75	103	4.63473	102	5.656	261	59.4	1.73401	201.6	180.9	7.7	3.46702	1.24329	0.873175	-0.13562	32.0032	3.46584	1	1	1
0	39	17.4	107	65	37	3.61092	87	5.248	146	78.8	0.469543	67.2	59.6	1.6	1.87292	0.6275	0.402331	-0.910479	28.0938	3.33555	0	1	1
0	40	21.3	118	74	105	4.65396	91	5.656	148	64.8	1.62037	83.2	71.4	2.8	12.724	2.54349	2.85897	1.05046	163.594	5.09739	0	1	1
0	60	19.5	117	68	55	4.00733	92	5.248	175	95	0.578947	80	72	2.1	3.24668	1.17763	0.737517	-0.304466	40.3036	3.69644	0	1	1
0	71	22	109	67	73	4.29046	93	5.452	175	91	0.802198	84	72	4.2	4.64	1.53471	1.06548	0.0634268	55.68	4.01962	0	1	1
0	73	18.9	128	83	79	4.36945	81	5.146	173	90	0.877778	83	73	5.2	2.37	0.86289	0.474	-0.746548	47.4	3.85862	0	1	1
0	60	24.5	140	83	123	4.81218	89	5.554	181	84.6	1.4539	96.4	76.7	6.3	3.34725	1.20814	0.73557	-0.30711	46.3466	3.83615	0	1	1
0	79	15.8	140	78	56	4.02535	97	6.574	146	60	0.933333	86	78	2.5	0.5	-0.693147	0.119753	-2.12232	5.29412	1.6666	0	1	1
0	57	23.7	118	76	40	3.68888	98	5.452	159	67.1	0.596125	91.9	78.1	1.5	4.26793	1.45113	1.03273	0.0322092	43.8987	3.78188	0	1	1
0	48	21.7	124	83	68	4.21951	90	5.044	174	81	0.839506	93	82	2.8	2.19714	0.787156	0.488253	-0.716922	29.2952	3.37742	0	1	1
0	69	19.7	92	59	67	4.20469	87	5.758	159	61	1.09836	98	85	2.7	0.5	-0.693147	0.107407	-2.23113	7.5	2.0149	0	1	1
0	73	21	123	67	80	4.38203	114	5.35	195	93.9	0.85197	101.1	85.2	3.1	23.0104	3.13595	6.47701	1.86826	162.427	5.09023	0	1	1
0	57	19	112	66	55	4.00733	98	5.86	172	70.4	0.78125	101.6	87.6	3.1	2.81949	1.03656	0.682247	-0.382364	29.0005	3.36731	0	1	1
0	68	23.5	126	89	78	4.35671	92	5.248	190	84	0.928571	106	89.9	3.4	2.10743	0.745468	0.478724	-0.73663	26.1612	3.26428	0	1	1
0	62	23	117	68	160	5.07517	94	5.86	167	53	3.01887	114	91	8.1	9.78	2.28034	2.26993	0.819747	113.574	4.73246	0	1	1
0	66	20.5	143	83	39	3.66356	92	5.146	193	89.8	0.434298	103.2	91.8	2.2	2.45299	0.897309	0.557223	-0.584789	30.451	3.41612	0	1	1
0	64	30	128	89	152	5.02388	90	5.554	172	63	2.4127	109	91.9	7.7	2.4975	0.915291	0.555001	-0.588786	33.3	3.50556	0	1	1
0	75	21.7	134	76	111	4.70953	93	5.86	164	52	2.13462	112	95	5.8	3.01744	1.10441	0.692895	-0.366877	36.2093	3.58932	0	1	1
0	70	20.7	134	69	116	4.75359	105	6.064	154	43	2.69767	111	95	6.3	2.35	0.854415	0.609259	-0.495511	20.1429	3.00285	0	1	1
0	66	18.4	122	80	231	5.44242	123	5.452	176	47.6	4.85294	128.4	95.6	13.2	6.17962	1.82126	1.87677	0.629554	37.0777	3.61302	0	1	1
0	75	23.6	122	64	51	3.93183	82	5.35	166	51.4	0.992218	114.6	96.1	2.7	3.18222	1.15758	0.644301	-0.439589	60.2947	4.09924	0	1	1
0	71	17.9	143	99	55	4.00733	98	5.656	224	108.2	0.508318	115.8	97.9	3.2	1.4088	0.342737	0.340894	-1.07618	14.4905	2.67349	0	1	1
0	72	20.9	124	74	79	4.36945	92	6.166	156	46.4	1.70259	109.6	97.9	4.1	2.7809	1.02277	0.63171	-0.459326	34.5215	3.54158	0	1	1
0	65	18.5	127	89	76	4.33073	93	5.248	169	55.8	1.36201	113.2	98	4.9	1.2946	0.258206	0.29728	-1.21308	15.5353	2.74311	0	1	1
0	71	25.9	129	81	63	4.14313	96	6.37	187	68.7	0.917031	118.3	98.3	3	1.97876	0.68247	0.469039	-0.757068	21.5865	3.07207	0	1	1
0	69	21.8	146	77	38	3.63759	96	5.554	196	88.6	0.428894	107.4	98.9	1.8	2.79233	1.02688	0.661887	-0.412661	30.4618	3.41647	0	1	1
0	57	19.7	139	84	84	4.43082	91	5.962	188	70.8	1.18644	117.2	99.3	5.3	0.779006	-0.249737	0.175036	-1.74276	10.0158	2.30416	0	1	1
0	65	18.9	93	53	72	4.27667	83	6.064	178	59.9	1.202	118.1	99.3	3.8	1.98344	0.684833	0.406483	-0.900213	35.7019	3.5752	0	1	1
0	72	25.1	152	87	101	4.61512	98	6.166	196	72.5	1.3931	123.5	99.4	4.6	5.91113	1.77684	1.43035	0.357918	60.8002	4.10759	0	1	1
0	55	20.3	120	68	134	4.89784	92	5.758	188	64.2	2.08723	123.8	99.7	9.4	2.96378	1.08647	0.673254	-0.395633	36.7918	3.60527	0	1	1
0	73	22.2	130	86	95	4.55388	110	6.064	195	75.6	1.25661	119.4	101.1	5.1	1.34362	0.295366	0.364933	-1.00804	10.2915	2.33132	0	1	1
0	58	19	101	70	54	3.98898	91	5.35	179	70	0.771429	109	101.5	2.7	1.83475	0.606906	0.412251	-0.886122	23.5896	3.16081	0	1	1
0	62	21.9	171	103	60	4.09434	98	5.554	210	95	0.631579	115	101.6	3.5	2.17607	0.777519	0.526555	-0.6414	22.3824	3.10828	0	1	1
0	85	21.6	143	76	138	4.92725	110	6.064	186	52.1	2.64875	133.9	102	7.6	7.83275	2.05831	2.12741	0.754907	59.9955	4.09427	0	1	1
0	66	23.4	132	89	59	4.07754	95	6.064	176	59.1	0.998308	116.9	102.3	4.1	2.57964	0.947651	0.605102	-0.502359	29.021	3.36802	0	1	1
0	68	21.2	120	73	40	3.68888	84	5.452	175	65	0.615385	110	103	3.5	0.5	-0.693147	0.103704	-2.26622	8.57143	2.14843	0	1	1
0	48	22.9	98	52	63	4.14313	85	5.554	196	78.4	0.803571	117.6	103.2	3	1.6356	0.492011	0.343275	-1.06922	26.7644	3.28707	0	1	1
0	68	18.1	120	64	40	3.68888	122	6.268	248	135.3	0.295639	112.7	103.8	3.8	4.02999	1.39376	1.21397	0.193898	24.5898	3.20233	0	1	1
0	70	21.5	147	96	134	4.89784	87	5.554	204	81	1.65432	123	104	10	0.5	-0.693147	0.107407	-2.23113	7.5	2.0149	0	1	1
0	74	22.8	120	82	118	4.77068	94	5.452	170	44.6	2.64574	125.4	104.9	5.5	3.39975	1.2237	0.789077	-0.236891	39.4809	3.67582	0	1	1
0	60	19.7	119	69	50	3.91202	79	5.656	205	85.4	0.58548	119.6	105.3	3.4	0.963634	-0.0370439	0.187968	-1.67148	21.6818	3.07647	0	1	1
0	74	24.4	121	72	160	5.07517	102	6.268	179	39.7	4.03023	139.3	105.5	10.2	5.92095	1.7785	1.4912	0.399583	54.6549	4.00104	0	1	1
0	42	24	116	88	65	4.17439	96	5.248	168	32.3	2.01238	135.7	105.7	8.7	10.3845	2.34032	2.46152	0.900777	113.286	4.72991	0	1	1
0	74	21.8	130	73	110	4.70048	92	5.758	179	50.2	2.19124	128.8	107.9	7.1	3.13949	1.14406	0.713168	-0.338039	38.9729	3.66287	0	1	1
0	56	24.4	143	91	61	4.11087	91	5.758	204	81	0.753086	123	108.1	2.9	2.3545	0.856327	0.529035	-0.636701	30.2721	3.41023	0	1	1
0	73	24.1	123	74	48	3.8712	92	5.86	185	62.8	0.764331	122.2	108.1	1.9	3.47363	1.2452	0.789072	-0.236898	43.1209	3.76401	0	1	1
0	59	17.1	127	86	84	4.43082	83	5.35	171	48	1.75	123	109	4.1	0.5	-0.693147	0.102469	-2.27819	9	2.19722	0	1	1
0	58	25.5	100	69	58	4.06044	91	5.554	173	55	1.05455	118	109.1	1.7	4.24555	1.44587	0.953939	-0.0471551	54.5857	3.99977	0	1	1
0	71	19.9	118	73	49	3.89182	98	5.86	210	86.7	0.565167	123.3	109.3	2	3.88913	1.35819	0.941073	-0.0607343	40.0025	3.68894	0	1	1
0	72	22	136	75	95	4.55388	98	5.758	176	49	1.93878	127	110	3.6	3.69862	1.30796	0.894975	-0.110959	38.043	3.63872	0	1	1
0	69	23.7	109	77	91	4.51086	121	5.86	164	44	2.06818	120	110.5	4.1	12.2898	2.50877	3.67177	1.30067	76.2816	4.33443	0	1	1
0	83	19.6	146	70	105	4.65396	85	5.656	191	64	1.64062	127	111	7.1	0.5	-0.693147	0.104938	-2.25438	8.18182	2.10191	0	1	1
0	66	20.4	114	80	107	4.67283	103	5.248	224	97	1.10309	127	111.4	6.5	2.22017	0.797586	0.564637	-0.571572	19.9816	2.99481	0	1	1
0	73	22	145	90	52	3.95124	94	6.064	222	94.9	0.547945	127.1	113.1	3.9	2.0074	0.696838	0.465914	-0.763754	23.3117	3.14896	0	1	1
0	49	20.9	112	77	123	4.81218	82	5.452	198	60.4	2.03642	137.6	113.9	7	2.20457	0.790533	0.446358	-0.806635	41.7708	3.7322	0	1	1
0	71	19.8	141	102	49	3.89182	94	5.554	201	79	0.620253	122	114	2.9	0.5	-0.693147	0.116049	-2.15374	5.80645	1.75897	0	1	1
0	69	16.9	104	67	44	3.78419	105	6.268	224	96.5	0.455959	127.5	115.4	3.3	2.42089	0.884136	0.627639	-0.465791	20.7505	3.03257	0	1	1
0	88	22.2	163	72	73	4.29046	90	5.452	223	88	0.829545	135	115.9	5.3	1.94283	0.664144	0.431739	-0.839933	25.9044	3.25441	0	1	1
0	52	20.7	104	65	127	4.84419	89	5.86	189	56	2.26786	133	116	6.2	2.95822	1.08459	0.650078	-0.430663	40.96	3.7126	0	1	1
0	68	22.1	128	64	178	5.18178	99	5.146	208	63.9	2.7856	144.1	117.1	9.6	10.0536	2.30793	2.45754	0.899163	100.536	4.61052	0	1	1
0	54	21.1	90	53	110	4.70048	95	5.554	188	51.7	2.12766	136.3	117.2	6.1	3.07316	1.12271	0.720864	-0.327305	34.573	3.54307	0	1	1
0	58	23.8	111	61	70	4.2485	89	5.452	238	96	0.729167	142	120.3	6.3	2.31231	0.838246	0.508137	-0.677004	32.0166	3.46625	0	1	1
0	66	19.1	116	76	77	4.34381	93	5.656	215	78.9	0.975919	136.1	120.3	4.2	3.65221	1.29533	0.838655	-0.175956	43.8265	3.78024	0	1	1
0	68	19.6	124	72	67	4.20469	95	5.554	213	77.7	0.862291	135.3	121.7	4.6	4.32224	1.46377	1.01386	0.0137631	48.6252	3.88414	0	1	1
0	70	22.5	146	86	84	4.43082	100	5.554	207	75	1.12	132	122	6.6	2.63	0.966984	0.649383	-0.431733	25.5892	3.24217	0	1	1
0	58	21.5	114	70	175	5.16479	103	6.268	199	59	2.9661	140	122	10.4	4.16	1.42552	1.05798	0.056357	37.44	3.62274	0	1	1
0	40	31.5	143	79	35	3.55535	85	5.452	217	80.9	0.432633	136.1	123	3.4	8.83598	2.17883	1.85446	0.617596	144.589	4.97389	0	1	1
0	62	30.2	158	88	142	4.95583	85	5.962	199	49.7	2.85714	149.3	123.6	8.4	8.3468	2.12188	1.7518	0.560642	136.584	4.91694	0	1	1
0	70	20.6	127	80	121	4.79579	96	5.35	208	61.8	1.95793	146.2	124.5	6.9	2.58625	0.95021	0.613037	-0.489329	28.2137	3.33981	0	1	1
0	72	27.4	136	81	80	4.38203	104	6.37	221	76	1.05263	145	124.9	5.6	4.17041	1.42801	1.07092	0.0685174	36.6182	3.60055	0	1	1
0	44	17.9	98	64	65	4.17439	87	5.452	205	72	0.902778	133	125	5.5	0.5	-0.693147	0.107407	-2.23113	7.5	2.0149	0	1	1
0	67	23.2	136	95	66	4.18965	104	5.758	227	88.4	0.746606	138.6	125	4.2	3.50096	1.25304	0.899013	-0.106458	30.7402	3.42557	0	1	1
0	76	23.7	167	87	53	3.97029	101	5.248	220	77	0.688312	143	125.2	3.6	4.76188	1.56064	1.18753	0.171876	45.1126	3.80916	0	1	1
0	69	21.1	153	82	111	4.70953	90	6.064	195	46.7	2.37687	148.3	125.5	6.8	4.75534	1.55927	1.05674	0.0551909	63.4045	4.14954	0	1	1
0	76	22.7	119	68	82	4.40672	99	5.452	212	77	1.06494	135	126	5.5	7.26	1.98238	1.77467	0.573613	72.6	4.28496	0	1	1
0	72	20.2	140	82	101	4.61512	104	5.758	215	74	1.36486	141	126	4.8	2.21726	0.796272	0.56937	-0.563224	19.4686	2.9688	0	1	1
0	57	25.9	127	68	95	4.55388	94	5.656	219	64.2	1.47975	154.8	126.1	9.5	12.9838	2.5637	3.01351	1.10311	150.779	5.01582	0	1	1
0	61	21.6	100	59	54	3.98898	115	6.268	213	73.2	0.737705	139.8	126.3	3	1.48011	0.392117	0.420278	-0.866838	10.2469	2.32698	0	1	1
0	65	23.9	136	83	80	4.38203	96	5.554	201	57	1.40351	144	126.5	5.4	5.11303	1.63179	1.21198	0.192253	55.7785	4.02139	0	1	1
0	72	21.1	129	75	90	4.49981	96	5.554	212	66.2	1.35952	145.8	126.8	6.4	3.04598	1.11382	0.722011	-0.325715	33.2289	3.50342	0	1	1
0	74	19.4	132	83	55	4.00733	88	5.554	200	62	0.887097	138	127	4.6	0.5	-0.693147	0.108642	-2.2197	7.2	1.97408	0	1	1
0	67	18.3	133	85	79	4.36945	94	5.758	229	80.2	0.985037	148.8	127.8	5.5	4.6509	1.53706	1.07947	0.0764681	54.0104	3.98918	0	1	1
0	78	22.4	129	74	55	4.00733	83	5.248	198	64	0.859375	134	128	2.3	5.17	1.64287	1.05953	0.0578262	93.06	4.53324	0	1	1
0	76	22.4	126	82	107	4.67283	102	5.86	199	53	2.01887	146	128	5.2	5.54	1.71199	1.39526	0.33308	51.1385	3.93454	0	1	1
0	65	19.3	124	76	36	3.58352	97	5.758	218	76.4	0.471204	141.6	128.6	2.3	2.71236	0.997819	0.649627	-0.431357	28.7191	3.35756	0	1	1
0	58	23.3	134	87	57	4.04305	94	5.554	229	84	0.678571	145	129	3.3	10.6503	2.36559	2.47192	0.904996	123.681	4.81771	0	1	1
0	60	23.9	156	96	111	4.70953	93	5.758	197	51	2.17647	146	129	5.6	2.83938	1.04359	0.652006	-0.427701	34.0726	3.52849	0	1	1
0	72	20.8	143	84	67	4.20469	96	6.472	206	61	1.09836	145	129	3.9	0.5	-0.693147	0.118519	-2.13269	5.45455	1.69645	0	1	1
0	78	23.8	136	82	104	4.64439	98	5.758	203	54	1.92593	149	130	5.5	5.15794	1.64054	1.24809	0.221618	53.0531	3.97129	0	1	1
0	69	22.2	111	78	93	4.5326	84	5.554	220	74.1	1.25506	145.9	130.1	6.4	1.01197	0.0118971	0.20989	-1.56117	17.348	2.85348	0	1	1
0	67	27.5	154	90	149	5.00395	99	5.656	218	62.1	2.39936	155.9	130.7	11.3	3.67377	1.30122	0.898034	-0.107548	36.7377	3.6038	0	1	1
0	70	21.5	117	64	94	4.54329	83	5.656	218	69.7	1.34864	148.3	131	6.4	1.18521	0.16992	0.242895	-1.41513	21.3338	3.06029	0	1	1
0	72	21.7	131	89	56	4.02535	102	6.064	210	59.6	0.939597	150.4	132.2	3.1	4.50052	1.50419	1.13346	0.125278	41.5432	3.72673	0	1	1
0	63	19.4	137	79	55	4.00733	104	5.962	229	80.3	0.684932	148.7	132.7	3.6	3.79158	1.33278	0.973641	-0.0267125	33.292	3.50532	0	1	1
0	64	19.7	98	59	48	3.8712	93	5.758	224	81	0.592593	143	133	3.3	3.08503	1.12656	0.708414	-0.344726	37.0204	3.61147	0	1	1
0	71	19.4	104	60	69	4.23411	99	6.064	250	95.7	0.721003	154.3	134	3.7	5.14204	1.63745	1.25694	0.228682	51.4204	3.94003	0	1	1
0	71	22.6	126	81	90	4.49981	86	5.35	214	60.4	1.49007	153.6	134.4	6.8	1.60448	0.472801	0.340705	-1.07674	25.1136	3.22341	0	1	1
0	67	25	147	68	60	4.09434	94	5.554	219	69.6	0.862069	149.4	134.4	3.6	5.92707	1.77953	1.37567	0.318938	68.8305	4.23165	0	1	1
0	68	18.4	113	62	148	4.99721	82	5.86	217	66	2.24242	151	134.8	10	1.19624	0.17918	0.242201	-1.41799	22.6655	3.12085	0	1	1
0	74	21.4	147	87	64	4.15888	104	6.574	219	71	0.901408	148	136	4.3	2.59	0.951658	0.665086	-0.407838	22.7415	3.12419	0	1	1
0	69	24	150	84	80	4.38203	105	5.758	232	77	1.03896	155	136.6	5.5	4.49301	1.50252	1.16485	0.152596	38.5115	3.65096	0	1	1
0	74	21.9	104	59	50	3.91202	103	6.064	227	70.3	0.711238	156.7	137.2	3.2	3.03727	1.11096	0.772442	-0.258198	27.3355	3.30818	0	1	1
0	64	19.8	114	73	113	4.72739	97	5.656	219	67	1.68657	152	139	7	0.5	-0.693147	0.119753	-2.12232	5.29412	1.6666	0	1	1
0	65	25.7	131	83	125	4.82831	92	5.35	205	35.3	3.54108	169.7	139.6	6	3.29454	1.19227	0.748389	-0.289833	40.8977	3.71107	0	1	1
0	60	19	135	81	94	4.54329	92	5.146	222	68	1.38235	154	140	8.5	3.73143	1.31679	0.847634	-0.165306	46.3212	3.8356	0	1	1
0	71	26.7	156	92	95	4.55388	92	5.554	213	50.3	1.88867	162.7	140.5	3.8	9.97539	2.30012	2.26601	0.818022	123.832	4.81893	0	1	1
0	58	24	134	80	46	3.82864	93	6.37	237	75.2	0.611702	161.8	142	3.1	5.63246	1.72855	1.29338	0.257258	67.5895	4.21345	0	1	1
0	69	23.3	130	75	67	4.20469	101	6.472	222	61	1.09836	161	142.9	3	4.24455	1.44564	1.05852	0.0568695	40.2115	3.69415	0	1	1
0	59	22.8	138	93	63	4.14313	88	5.248	244	84.3	0.747331	159.7	143.7	4.6	3.15705	1.14964	0.685976	-0.376913	45.4615	3.81687	0	1	1
0	64	24.2	129	84	179	5.18739	111	6.676	233	58	3.08621	175	146	13.4	12.2444	2.50507	3.35587	1.21071	91.8329	4.51997	0	1	1
0	49	20.1	109	70	77	4.34381	85	5.146	247	86	0.895349	161	147	9	2.00312	0.694705	0.420408	-0.866531	32.7783	3.48977	0	1	1
0	67	19.1	117	78	107	4.67283	94	6.268	230	69	1.55072	161	147	8.3	3.46	1.24127	0.803062	-0.219324	40.1806	3.69339	0	1	1
0	71	18.6	108	70	68	4.21951	97	6.166	236	71.7	0.948396	164.3	148.3	5.3	4.16059	1.42566	0.996486	-0.00352031	44.0533	3.7854	0	1	1
0	64	21.7	114	75	76	4.33073	98	5.86	251	91	0.835165	160	149	5.3	2.35552	0.85676	0.569977	-0.562159	24.2282	3.18752	0	1	1
0	74	26.4	127	78	112	4.7185	89	5.962	210	46	2.43478	164	150	6.8	3.16	1.15057	0.69442	-0.364679	43.7538	3.77858	0	1	1
0	67	26.5	118	73	184	5.21494	106	5.86	254	59.4	3.09764	194.6	154.5	13.1	6.7356	1.90741	1.7629	0.566958	56.391	4.03231	0	1	1
0	69	22.8	102	62	68	4.21951	88	5.554	237	71	0.957746	166	155	4.7	0.5	-0.693147	0.108642	-2.2197	7.2	1.97408	0	1	1
0	68	23.8	111	74	140	4.94164	92	5.86	227	53	2.64151	174	156	8.5	0.5	-0.693147	0.11358	-2.17525	6.2069	1.82566	0	1	1
0	72	21.2	107	79	86	4.45435	95	6.064	247	82	1.04878	165	156	7.2	2.58	0.947789	0.605185	-0.502221	29.025	3.36816	0	1	1
0	52	26.3	98	60	91	4.51086	90	5.554	237	63	1.44444	174	158	5.1	3.83823	1.34501	0.85294	-0.159066	51.1764	3.93528	0	1	1
0	69	23.1	130	72	118	4.77068	94	6.166	245	54.2	2.17712	190.8	160.7	6.6	4.84232	1.57739	1.1239	0.116802	56.2334	4.02951	0	1	1
0	61	17.3	127	76	123	4.81218	97	5.248	268	82.5	1.49091	185.5	162.4	9.8	3.89316	1.35922	0.932435	-0.0699559	41.2217	3.71896	0	1	1
0	66	24.3	140	90	60	4.09434	105	6.064	254	72.9	0.823045	181.1	164	5.1	3.12334	1.1389	0.809754	-0.211024	26.7715	3.28734	0	1	1
0	70	23.4	139	90	144	4.96981	96	5.86	255	70	2.05714	185	165	10.9	3.99394	1.38478	0.946713	-0.0547597	43.5703	3.77438	0	1	1
0	62	23.1	129	74	246	5.50533	87	6.166	282	68	3.61765	214	167.1	16.8	1.66218	0.508132	0.357061	-1.02985	24.9327	3.21618	0	1	1
0	60	22.6	110	76	105	4.65396	88	5.962	263	71.3	1.47265	191.7	167.8	8.2	2.92972	1.07491	0.636581	-0.451643	42.188	3.74214	0	1	1
0	70	27.5	140	82	82	4.40672	90	5.962	253	67.2	1.22024	185.8	168	6.7	28.9021	3.36391	6.42268	1.85984	385.361	5.95418	0	1	1
0	70	31.8	117	64	174	5.15906	88	5.86	243	54.2	3.21033	188.8	169	7.9	2.75012	1.01165	0.597557	-0.514905	39.6018	3.67887	0	1	1
0	67	21.7	128	68	82	4.40672	87	5.962	275	83.7	0.979689	191.3	170	7.1	2.09892	0.741422	0.450878	-0.796557	31.4838	3.44947	0	1	1
0	74	24.7	146	83	81	4.39445	99	5.86	262	62	1.30645	200	173.5	4.7	6.84818	1.92398	1.674	0.515216	68.4818	4.22657	0	1	1
0	67	26.3	142	80	101	4.61512	81	5.35	248	58	1.74138	190	175	7.1	2.24	0.806476	0.448	-0.802962	44.8	3.80221	0	1	1
0	72	21.4	138	79	90	4.49981	90	5.86	263	67.4	1.33531	195.6	175.7	7.1	1.89292	0.63812	0.420649	-0.865957	25.2389	3.22839	0	1	1
0	61	21.5	130	90	170	5.1358	96	5.86	256	49	3.46939	207	183	12	5.12	1.63315	1.21363	0.193616	55.8545	4.02275	0	1	1
0	69	21.1	122	72	122	4.80402	95	5.86	256	52.8	2.31061	203.2	185.4	9	2.73301	1.0054	0.641076	-0.444607	30.7464	3.42577	0	1	1
0	59	30.2	144	98	110	4.70048	98	5.758	278	77	1.42857	201	187	8	10.41	2.34277	2.51896	0.923847	107.074	4.67352	0	1	1
0	63	22.7	129	66	111	4.70953	96	6.064	265	50	2.22	215	195	8.5	2.07701	0.730931	0.492329	-0.708608	22.6583	3.12053	0	1	1
0	61	24.7	154	96	187	5.23111	98	6.064	322	64	2.92188	258	239	14.3	4.3	1.45862	1.04049	0.0396954	44.2286	3.78937	0	1	1
0	45	18.1	122	77	46	3.82864	87	5.146	160	94	0.489362	66	60.9	2.3	2.72352	1.00193	0.585053	-0.536052	40.8529	3.70998	1	0	0
0	58	19.2	105	65	44	3.78419	94	5.656	193	73	0.60274	120	113	2.1	2.21076	0.793337	0.513115	-0.667256	25.6733	3.24545	1	0	0
0	59	20.3	132	70	82	4.40672	94	5.248	207	73	1.12329	134	124.2	5.7	3.8086	1.33726	0.883971	-0.123331	44.2289	3.78938	1	0	0
0	71	19.4	128	66	99	4.59512	92	5.554	205	59.1	1.67513	145.9	125.7	4.8	2.70132	0.993739	0.613632	-0.48836	33.5336	3.51255	1	0	0
0	72	21.8	111	75	61	4.11087	89	5.656	223	72.7	0.839065	150.3	133.2	3.7	1.8914	0.637317	0.415641	-0.877934	26.1886	3.26532	1	0	0
0	33	22.8	95	55	77	4.34381	120	4.636	224	51	1.5098	173	145.7	6.9	16.8892	2.82667	5.0042	1.61028	106.668	4.66973	1	0	0
0	73	21	131	61	67	4.20469	100	4.942	233	75	0.893333	158	152	4.2	20.05	2.99823	4.95062	1.59951	195.081	5.27342	1	0	0
0	72	22.3	121	76	75	4.31749	87	5.86	289	64	1.17188	225	207	4.8	2.7787	1.02198	0.596905	-0.515997	41.6804	3.73003	1	0	0
0	66	21.3	133	87	49	3.89182	83	5.146	122	65	0.753846	57	53.2	2.2	2.45726	0.899048	0.503587	-0.685998	44.2307	3.78942	0	0	0
0	66	16.5	112	83	42	3.73767	86	5.656	131	69	0.608696	62	55	1.2	0.5	-0.693147	0.106173	-2.24269	7.82609	2.05746	0	0	0
0	66	19.8	104	53	33	3.49651	84	5.554	138	77	0.428571	61	56.6	3	1.60361	0.472259	0.332601	-1.10081	27.4905	3.31384	0	0	0
0	40	25.4	112	67	56	4.02535	86	5.452	163	98	0.571429	65	59.7	2.9	2.55566	0.938309	0.542682	-0.611231	40.0016	3.68892	0	0	0
0	78	29.6	155	76	75	4.31749	118	5.554	128	48.9	1.53374	79.1	59.9	2.6	28.7716	3.35939	8.38285	2.12619	188.323	5.23816	0	0	0
0	72	25.9	107	73	55	4.00733	91	6.166	120	51	1.07843	69	60	2.2	0.5	-0.693147	0.112346	-2.18617	6.42857	1.86075	0	0	0
0	72	18.8	140	94	59	4.07754	89	5.656	144	77	0.766234	67	61	2.8	0.5	-0.693147	0.109877	-2.2084	6.92308	1.93486	0	0	0
0	82	18.6	134	88	84	4.43082	91	5.452	132	53	1.58491	79	69.1	3.1	2.007	0.696643	0.450957	-0.796384	25.8043	3.25054	0	0	0
0	73	20.5	146	65	91	4.51086	87	5.452	157	78	1.16667	79	71	3.1	2.34041	0.850326	0.502755	-0.687653	35.1061	3.55838	0	0	0
0	43	17.4	101	60	52	3.95124	83	5.248	158	77	0.675325	81	72.5	3	2.03189	0.708968	0.416413	-0.876078	36.5741	3.59934	0	0	0
0	71	19.3	115	76	124	4.82028	86	5.248	143	59	2.10169	84	75	2.4	6.73438	1.90723	1.43002	0.357686	105.408	4.65784	0	0	0
0	81	18.1	153	60	79	4.36945	98	5.146	119	32	2.46875	87	75.2	2.5	1.47372	0.387793	0.356605	-1.03113	15.1583	2.71855	0	0	0
0	90	19.2	153	69	45	3.80666	96	5.146	172	91	0.494505	81	75.2	2.7	0.722781	-0.324649	0.171326	-1.76419	7.88488	2.06495	0	0	0
0	80	23.3	142	84	56	4.02535	90	5.452	141	57	0.982456	84	76	2.6	2.627	0.965841	0.583777	-0.538236	35.0266	3.55611	0	0	0
0	59	19	127	79	65	4.17439	89	5.554	163	76	0.855263	87	76	2.7	0.5	-0.693147	0.109877	-2.2084	6.92308	1.93486	0	0	0
0	67	21.6	112	68	79	4.36945	97	5.758	180	92	0.858696	88	76	4.6	3.66532	1.29892	0.877867	-0.13026	38.8093	3.65866	0	0	0
0	70	26.1	121	70	187	5.23111	85	5.86	150	53	3.5283	97	76	8.9	8.31736	2.11834	1.74562	0.557109	136.102	4.91341	0	0	0
0	81	20.5	158	90	76	4.33073	89	5.554	143	54	1.40741	89	77.3	6.4	2.2387	0.805897	0.491962	-0.709353	30.9975	3.4339	0	0	0
0	79	19.5	152	77	61	4.11087	92	4.84	140	50	1.22	90	77.6	2.8	1.79278	0.583765	0.407248	-0.898333	22.2551	3.10257	0	0	0
0	72	18.9	132	72	61	4.11087	101	5.554	168	82	0.743902	86	78	3.5	0.5	-0.693147	0.124691	-2.08191	4.73684	1.55537	0	0	0
0	77	22.3	137	77	119	4.77912	96	5.554	161	70	1.7	91	78.6	6.3	5.2765	1.66326	1.25073	0.223725	57.5619	4.05286	0	0	0
0	41	18.2	128	72	46	3.82864	81	5.554	155	66.4	0.692771	88.6	79.3	2.8	3.28287	1.18872	0.656574	-0.42072	65.6574	4.18445	0	0	0
0	48	27.9	146	90	109	4.69135	93	5.554	142	43	2.53488	99	80	5.4	12.5811	2.53219	2.88899	1.06091	150.973	5.0171	0	0	0
0	75	23.5	156	90	43	3.7612	92	5.86	149	62	0.693548	87	80	2.5	2.38093	0.867491	0.540853	-0.614607	29.5564	3.3863	0	0	0
0	76	21.2	158	83	60	4.09434	75	5.452	138	45	1.33333	93	81	2	1.3107	0.27056	0.242722	-1.41584	39.3209	3.67176	0	0	0
0	40	21.2	91	48	36	3.58352	90	5.656	163	72	0.5	91	81	2.3	3.52425	1.25967	0.783166	-0.244411	46.9899	3.84993	0	0	0
0	72	28	122	69	66	4.18965	103	5.758	140	54	1.22222	86	81.2	2.2	3.30537	1.19555	0.840625	-0.173609	29.7483	3.39277	0	0	0
0	79	26.6	147	74	51	3.93183	98	5.554	136	50	1.02	86	81.5	1.8	3.34436	1.20727	0.809251	-0.211646	34.3991	3.53803	0	0	0
0	80	19.1	119	68	66	4.18965	96	5.86	177	77	0.857143	100	81.6	2.9	3.79922	1.3348	0.900557	-0.104742	41.4461	3.72439	0	0	0
0	71	26.2	121	75	113	4.72739	85	6.166	176	78	1.44872	98	82	5.2	6.35	1.84845	1.33272	0.287219	103.909	4.64352	0	0	0
0	73	20.3	117	71	42	3.73767	106	6.676	161	72	0.583333	89	82	2.1	1.04822	0.0470946	0.274349	-1.29335	8.77581	2.172	0	0	0
0	60	19.4	136	75	61	4.11087	97	5.146	169	71	0.859155	98	82.3	3.2	3.78775	1.33177	0.907189	-0.0974039	40.1056	3.69152	0	0	0
0	46	20.8	128	78	81	4.39445	102	5.146	171	75	1.08	96	82.6	4.1	4.28466	1.45504	1.0791	0.0761272	39.5507	3.67758	0	0	0
0	66	17.3	122	66	80	4.38203	105	6.166	147	56	1.42857	91	82.6	3.9	1.11465	0.108543	0.288984	-1.24138	9.55417	2.25698	0	0	0
0	62	22.5	117	66	53	3.97029	77	5.758	170	86	0.616279	84	82.9	2.7	2.46742	0.903174	0.469115	-0.756908	63.448	4.15022	0	0	0
0	55	22.3	121	65	41	3.71357	95	5.962	162	72	0.569444	90	83	4	0.5	-0.693147	0.117284	-2.14316	5.625	1.72722	0	0	0
0	69	18.6	123	77	56	4.02535	98	6.166	144	49	1.14286	95	83.8	2.4	1.84936	0.614841	0.4475	-0.804079	19.022	2.9456	0	0	0
0	57	21.4	95	54	70	4.2485	85	5.86	154	56	1.25	98	84	2.2	4.11665	1.41504	0.863989	-0.146195	67.3634	4.2101	0	0	0
0	72	17.5	102	61	77	4.34381	91	5.656	140	39	1.97436	101	84.2	2.6	1.59384	0.466145	0.358122	-1.02688	20.4922	3.02004	0	0	0
0	23	19.2	107	66	58	4.06044	87	4.84	176	80	0.725	96	84.8	3.9	2.70523	0.995186	0.581123	-0.542793	40.5784	3.70324	0	0	0
0	71	22.6	165	99	59	4.07754	90	5.656	166	60.9	0.968801	105.1	84.8	2.8	2.67439	0.983722	0.594309	-0.520356	35.6585	3.57399	0	0	0
0	49	19.6	115	68	65	4.17439	92	5.248	165	74	0.878378	91	84.9	4.2	1.41686	0.348444	0.321855	-1.13365	17.5886	2.86725	0	0	0
0	82	21.4	150	66	60	4.09434	90	3.718	142	47	1.2766	95	85	3.7	2.09868	0.741311	0.466374	-0.762767	27.9825	3.33158	0	0	0
0	72	24.9	164	90	256	5.54518	107	5.452	154	53	4.83019	101	85	6.7	0.5	-0.693147	0.132099	-2.02421	4.09091	1.40877	0	0	0
0	69	21.7	130	80	79	4.36945	85	5.554	162	61.3	1.28874	100.7	85.3	4.4	3.41827	1.22913	0.717414	-0.332102	55.9353	4.0242	0	0	0
0	69	19.4	119	73	37	3.61092	115	6.982	194	99	0.373737	95	85.6	3.1	0.611986	-0.491046	0.173774	-1.75	4.23682	1.44381	0	0	0
0	68	23.1	115	70	28	3.3322	96	5.758	194	97.2	0.288066	96.8	85.7	2.1	3.03118	1.10895	0.718503	-0.330586	33.0674	3.49855	0	0	0
0	68	23.7	141	78	63	4.14313	97	5.452	187	86.2	0.730858	100.8	85.8	3.8	5.79278	1.75661	1.38741	0.327436	61.3353	4.11636	0	0	0
0	55	24.8	128	68	51	3.93183	97	5.554	161	61.5	0.829268	99.5	86	2.5	3.35481	1.21039	0.803497	-0.218782	35.5215	3.57014	0	0	0
0	76	15.5	142	68	71	4.26268	111	6.268	151	53	1.33962	98	86	4.5	2.69	0.989541	0.737259	-0.304816	20.175	3.00444	0	0	0
0	37	22.4	107	72	48	3.8712	81	4.738	178	80	0.6	98	86.4	2.9	2.6025	0.956472	0.5205	-0.652966	52.05	3.9522	0	0	0
0	74	20.6	134	70	82	4.40672	121	6.472	165	61.7	1.32901	103.3	86.6	5.1	3.7727	1.32779	1.12715	0.119695	23.4168	3.15345	0	0	0
0	36	19.4	133	66	45	3.80666	86	5.044	189	90	0.5	99	87	2.7	3.03223	1.1093	0.64388	-0.440242	47.4609	3.85991	0	0	0
0	65	23.2	120	75	165	5.10595	94	5.554	161	48	3.4375	113	87	24.7	4.24	1.44456	0.984099	-0.016029	49.2387	3.89668	0	0	0
0	75	21.8	109	72	228	5.42935	91	5.962	159	37	6.16216	122	87	15.5	2.11586	0.749462	0.475416	-0.743566	27.2039	3.30336	0	0	0
0	67	27	141	84	139	4.93447	96	6.676	170	63	2.20635	107	87	7.3	6.14	1.81482	1.45541	0.375286	66.9818	4.20442	0	0	0
0	37	19.9	102	52	28	3.3322	83	5.146	135	36	0.777778	99	88.3	3.8	2.06605	0.725639	0.423413	-0.859407	37.1889	3.61601	0	0	0
0	77	27.1	143	74	49	3.89182	88	5.656	175	69.2	0.708092	105.8	88.3	2.5	5.03187	1.61579	1.09334	0.0892417	72.4589	4.28302	0	0	0
0	62	23.8	139	80	60	4.09434	135	5.758	162	61	0.983607	101	88.6	2.9	7.29822	1.98763	2.43274	0.889018	36.4911	3.59707	0	0	0
0	64	18.6	138	82	90	4.49981	84	4.636	179	85	1.05882	94	88.7	3.7	4.75268	1.55871	0.985741	-0.0143614	81.4745	4.40029	0	0	0
0	45	20.9	118	77	52	3.95124	75	5.452	200	98.5	0.527919	101.5	89.4	3	1.65357	0.502934	0.306216	-1.18346	49.607	3.90413	0	0	0
0	48	19	110	53	151	5.01728	78	5.146	162	54	2.7963	108	89.5	8.1	2.50041	0.916456	0.481561	-0.730723	60.0099	4.09451	0	0	0
0	65	22.9	121	72	83	4.41884	98	5.86	191	88	0.943182	103	90	3.8	0.5	-0.693147	0.120988	-2.11207	5.14286	1.63761	0	0	0
0	56	22.1	113	86	61	4.11087	89	5.044	168	63	0.968254	105	90.3	2.3	4.04587	1.3977	0.889091	-0.117555	56.0197	4.0257	0	0	0
0	60	22.5	132	86	68	4.21951	91	5.452	162	63	1.07937	99	91.2	4.7	2.91953	1.07142	0.655993	-0.421606	37.5368	3.62532	0	0	0
0	74	23.2	131	78	64	4.15888	88	5.962	176	75	0.853333	101	91.3	2.7	2.43564	0.890211	0.529226	-0.636339	35.0733	3.55744	0	0	0
0	64	22	132	89	102	4.62497	95	5.758	167	64	1.59375	103	91.6	5.3	2.11096	0.747143	0.495164	-0.702867	23.7483	3.16751	0	0	0
0	71	25.3	125	70	125	4.82831	104	5.044	163	45	2.77778	118	91.8	5.1	17.5918	2.86743	4.5174	1.50794	154.465	5.03996	0	0	0
0	67	25.1	123	76	131	4.8752	87	5.452	174	67	1.95522	107	91.8	6.7	2.03358	0.709795	0.436842	-0.828183	30.5036	3.41785	0	0	0
0	69	27.1	114	73	274	5.61313	94	5.554	178	47.5	5.76842	130.5	91.8	14.3	5.91114	1.77684	1.37197	0.316247	68.6456	4.22896	0	0	0
0	85	23.5	168	93	137	4.91998	98	6.064	178	64	2.14062	114	92	7.9	3.33761	1.20525	0.807618	-0.213666	34.3297	3.53601	0	0	0
0	83	21.7	150	67	125	4.82831	116	6.472	174	67	1.86567	107	92	5.1	3.25415	1.17993	0.932053	-0.0703659	22.1037	3.09574	0	0	0
0	50	31.4	139	91	215	5.37064	98	5.35	180	50	4.3	130	92.2	13.9	9.8367	2.28612	2.38024	0.8672	101.177	4.61688	0	0	0
0	63	17.6	135	78	109	4.69135	94	5.758	172	62.4	1.74679	109.6	92.5	6.1	1.70033	0.53082	0.394644	-0.929772	19.7457	2.98294	0	0	0
0	68	31.6	101	54	249	5.51745	113	7.9	185	57.1	4.36077	127.9	92.5	19.7	22.7769	3.12575	6.35505	1.84925	163.994	5.09983	0	0	0
0	72	21.5	93	51	43	3.7612	95	5.656	176	72	0.597222	104	92.6	2.6	3.57859	1.27497	0.839423	-0.175041	40.2592	3.69534	0	0	0
0	54	17.6	115	76	92	4.52179	91	5.554	170	59.5	1.54622	110.5	93	5.4	1.4336	0.360186	0.322117	-1.13284	18.4319	2.91409	0	0	0
0	70	18.7	126	82	51	3.93183	102	5.554	174	76	0.671053	98	93	2.7	2.75515	1.01347	0.693889	-0.365444	25.4321	3.23601	0	0	0
0	75	18.3	120	66	143	4.96284	84	5.86	164	52	2.75	112	93	6.6	2.83	1.04028	0.586963	-0.532794	48.5143	3.88186	0	0	0
0	74	29.5	122	76	80	4.38203	101	6.064	155	49	1.63265	106	93	2.5	8.72	2.16562	2.17462	0.776853	82.6105	4.41414	0	0	0
0	40	22.7	112	78	89	4.48864	88	5.35	167	57.5	1.54783	109.5	93.1	3.7	4.99526	1.60849	1.08539	0.0819393	71.9318	4.27572	0	0	0
0	59	19.2	119	66	85	4.44265	92	5.35	212	98	0.867347	114	93.3	6	4.42275	1.48676	1.00467	0.00466365	54.9031	4.00557	0	0	0
0	71	21.6	134	76	87	4.46591	96	5.554	158	56	1.55357	102	93.5	2.8	4.37416	1.47571	1.03684	0.0361749	47.7181	3.86531	0	0	0
0	66	26.5	144	81	72	4.27667	77	4.942	177	71	1.01408	106	93.9	4.7	1.90077	0.642262	0.361382	-1.01782	48.8771	3.88931	0	0	0
0	53	26.6	112	63	93	4.5326	88	5.35	176	65	1.43077	111	93.9	4.6	5.65769	1.73301	1.22932	0.206465	81.4707	4.40024	0	0	0
0	59	24.1	140	82	181	5.1985	99	5.452	176	58	3.12069	118	94	11	25.55	3.24064	6.24556	1.83187	255.5	5.54322	0	0	0
0	72	20	128	79	64	4.15888	86	5.554	183	77.3	0.827943	105.7	94	4.2	1.88085	0.631726	0.399391	-0.917814	29.4395	3.38234	0	0	0
0	62	19.1	159	99	91	4.51086	108	5.656	161	58	1.56897	103	94	2.7	2.12708	0.754752	0.567222	-0.567004	17.0167	2.83419	0	0	0
0	72	17.8	133	75	57	4.04305	100	5.962	186	79.2	0.719697	106.8	94	3.3	1.48849	0.39776	0.367528	-1.00096	14.4826	2.67295	0	0	0
0	52	22.1	91	54	50	3.91202	82	5.044	202	100	0.5	102	94.3	3	1.62183	0.483554	0.32837	-1.11361	30.7294	3.42522	0	0	0
0	86	23.5	132	78	66	4.18965	108	5.35	161	47.2	1.39831	113.8	94.6	4	5.9599	1.78505	1.58931	0.463299	47.6792	3.8645	0	0	0
0	73	23.7	134	76	102	4.62497	92	5.554	161	44	2.31818	117	94.8	4.9	3.32969	1.20288	0.756374	-0.27922	41.3341	3.72169	0	0	0
0	74	20	156	92	116	4.75359	95	5.554	188	75	1.54667	113	95	5.6	2.96541	1.08701	0.695589	-0.362996	33.3608	3.50738	0	0	0
0	85	17.2	130	66	83	4.41884	104	5.758	165	62	1.33871	103	95	3.3	0.5	-0.693147	0.128395	-2.05264	4.39024	1.47938	0	0	0
0	81	21.1	131	65	68	4.21951	82	5.86	162	48.8	1.39344	113.2	95	3.8	1.52756	0.423674	0.309285	-1.17349	28.9433	3.36534	0	0	0
0	78	20.7	138	98	80	4.38203	89	5.35	166	52	1.53846	114	95.3	3.9	2.29891	0.832435	0.505193	-0.682816	31.8311	3.46044	0	0	0
0	64	21.9	106	68	108	4.68213	84	5.35	164	54	2	110	96	3.9	1.94053	0.662961	0.40248	-0.910109	33.2662	3.50454	0	0	0
0	78	27	124	63	95	4.55388	99	5.554	153	44	2.15909	109	96	6	7.92	2.06939	1.936	0.660624	79.2	4.37198	0	0	0
0	76	20.4	127	74	70	4.2485	100	5.554	166	52	1.34615	114	96.1	3.7	2.75539	1.01356	0.680342	-0.385159	26.8092	3.28874	0	0	0
0	53	24.7	129	84	66	4.18965	86	4.636	169	57	1.15789	112	96.2	3	2.74201	1.00869	0.582254	-0.540848	42.9184	3.7593	0	0	0
0	64	23.7	126	80	101	4.61512	84	5.248	171	54.8	1.84307	116.2	96.2	6.4	1.86537	0.623462	0.386892	-0.949609	31.9778	3.46504	0	0	0
0	44	22.7	86	48	61	4.11087	81	5.35	170	61	1	109	96.3	3.7	2.67094	0.982432	0.534189	-0.627006	53.4189	3.97816	0	0	0
0	70	20.8	107	61	71	4.26268	92	5.248	166	49.9	1.42285	116.1	96.9	2.9	2.66113	0.97875	0.604503	-0.503348	33.0347	3.49756	0	0	0
0	63	19.6	140	79	95	4.55388	89	5.452	196	95	1	101	96.9	5.2	0.743266	-0.296701	0.163335	-1.81195	10.2914	2.33131	0	0	0
0	74	19.4	139	84	159	5.0689	83	5.962	158	43	3.69767	115	97.6	7.4	1.66719	0.511138	0.341671	-1.07391	30.0094	3.40151	0	0	0
0	74	25.2	133	77	77	4.34381	101	5.962	179	64	1.20312	115	98	2.9	6.63176	1.89187	1.65385	0.503104	62.8272	4.14039	0	0	0
0	85	16.3	116	78	77	4.34381	73	5.962	191	82	0.939024	109	98.2	4.5	0.828247	-0.188444	0.149289	-1.90187	29.8169	3.39507	0	0	0
0	72	23.7	152	82	222	5.40268	106	6.778	198	62	3.58065	136	98.3	19.2	4.53331	1.51145	1.1865	0.171005	37.9533	3.63636	0	0	0
0	58	20.3	119	63	90	4.49981	97	5.248	187	75	1.2	112	98.4	5.5	1.46428	0.381367	0.350705	-1.04781	15.5042	2.74111	0	0	0
0	73	24.5	116	59	56	4.02535	100	5.656	180	79	0.708861	101	98.6	4	1.36167	0.30871	0.336214	-1.09001	13.2487	2.5839	0	0	0
0	77	29.1	119	73	71	4.26268	124	7.288	171	55	1.29091	116	98.8	2.8	6.24464	1.83172	1.91194	0.648118	36.8536	3.60695	0	0	0
0	39	17.7	116	77	112	4.7185	82	5.146	184	67.3	1.66419	116.7	99.3	6.9	3.7648	1.32569	0.762255	-0.271474	71.333	4.26736	0	0	0
0	65	26.1	121	69	57	4.04305	96	6.166	184	78	0.730769	106	99.6	4.2	2.832	1.04098	0.67129	-0.398554	30.8946	3.43058	0	0	0
0	75	23.8	120	61	103	4.63473	93	5.452	173	49.9	2.06413	123.1	99.7	5.3	3.41708	1.22879	0.784663	-0.242501	41.005	3.71369	0	0	0
0	64	22	137	97	61	4.11087	86	4.738	203	91	0.67033	112	99.8	3.6	3.26576	1.18349	0.693469	-0.366049	51.1162	3.9341	0	0	0
0	43	21.4	124	69	120	4.78749	82	5.656	188	72	1.66667	116	99.9	8.2	2.41379	0.881198	0.488718	-0.71597	45.735	3.82286	0	0	0
0	65	20.2	116	76	108	4.68213	95	5.452	212	106	1.01887	106	100	5.5	1.68422	0.521302	0.395064	-0.928708	18.9475	2.94167	0	0	0
0	82	23.2	137	74	66	4.18965	89	5.656	192	76	0.868421	116	100	3.7	2.27255	0.820903	0.4994	-0.694348	31.4661	3.44891	0	0	0
0	64	21.1	122	74	104	4.64439	81	5.758	184	67	1.55224	117	100	4.9	2.7971	1.02858	0.559421	-0.580853	55.9421	4.02432	0	0	0
0	74	20.5	144	77	64	4.15888	97	5.86	179	63	1.01587	116	100	2.6	0.5	-0.693147	0.119753	-2.12232	5.29412	1.6666	0	0	0
0	76	30.6	138	83	109	4.69135	105	5.656	172	48.3	2.25673	123.7	100.6	7.1	9.14406	2.2131	2.37068	0.863178	78.3777	4.36154	0	0	0
0	44	25.6	133	71	58	4.06044	99	5.146	189	74	0.783784	115	100.7	3.1	4.9132	1.59193	1.201	0.183159	49.132	3.89451	0	0	0
0	58	23.7	109	72	146	4.98361	110	8.308	193	61	2.39344	132	100.8	9.4	2.55044	0.936267	0.692713	-0.36714	19.5353	2.97222	0	0	0
0	47	18.8	106	60	53	3.97029	85	5.248	176	69	0.768116	107	100.9	3.1	3.1816	1.15738	0.667742	-0.403853	52.0625	3.95244	0	0	0
0	91	13.5	133	77	60	4.09434	116	5.248	200	91	0.659341	109	101	4.7	0.917116	-0.0865218	0.26268	-1.33682	6.22946	1.82929	0	0	0
0	58	20.1	118	67	80	4.38203	101	5.758	169	54	1.48148	115	101	4.7	2.00143	0.693862	0.499122	-0.694905	18.9609	2.94238	0	0	0
0	73	21.2	160	83	70	4.2485	103	4.432	194	77	0.909091	117	101.7	4.8	2.04876	0.717233	0.521042	-0.651925	18.4388	2.91446	0	0	0
0	83	21.6	144	70	81	4.39445	112	6.166	167	46.5	1.74194	120.5	101.7	3.4	2.8916	1.06181	0.799651	-0.223579	21.2444	3.05609	0	0	0
0	75	22.5	104	68	71	4.26268	87	5.452	180	68	1.04412	112	102	3.7	0.5	-0.693147	0.107407	-2.23113	7.5	2.0149	0	0	0
0	72	22.7	105	56	197	5.2832	94	5.452	189	49.6	3.97177	139.4	102.1	13.5	3.59421	1.27933	0.834212	-0.181267	41.7392	3.73144	0	0	0
0	69	18.9	159	90	37	3.61092	93	6.166	188	74.5	0.496644	113.5	102.1	2.3	1.91713	0.650827	0.440229	-0.820461	23.0055	3.13573	0	0	0
0	68	28.9	138	90	102	4.62497	139	5.554	183	55.1	1.85118	127.9	102.3	7.3	11.846	2.47199	4.06566	1.40258	56.1126	4.02736	0	0	0
0	85	23.9	128	76	189	5.24175	99	7.39	183	46	4.1087	137	102.3	10.4	5.39878	1.68617	1.3197	0.277406	53.9878	3.98876	0	0	0
0	52	20.1	108	64	50	3.91202	79	5.452	172	58	0.862069	114	103	4	5.68	1.73695	1.10795	0.102512	127.8	4.85047	0	0	0
0	82	17.2	148	88	168	5.12396	97	6.268	175	51	3.29412	124	103	10.3	4.1619	1.42597	0.996801	-0.0032042	44.0672	3.78572	0	0	0
0	61	23.8	135	79	111	4.70953	89	6.064	175	46.4	2.39224	128.6	103.3	6	4.69822	1.54718	1.03245	0.0319339	65.0523	4.17519	0	0	0
0	45	20.8	124	69	81	4.39445	79	5.35	177	57	1.42105	120	103.4	3.4	2.14734	0.76423	0.418864	-0.870209	48.3152	3.87775	0	0	0
0	57	20	107	64	76	4.33073	96	5.656	180	60.6	1.25413	119.4	103.5	4.1	2.00504	0.695662	0.475268	-0.743877	21.8731	3.08526	0	0	0
0	74	22.2	98	50	78	4.35671	114	5.758	180	59.5	1.31092	120.5	103.5	4.3	11.4996	2.44231	3.23692	1.17462	81.1736	4.39659	0	0	0
0	52	24.6	115	70	63	4.14313	88	5.86	190	65	0.969231	125	103.7	5	4.67366	1.54194	1.01551	0.015393	67.3008	4.20917	0	0	0
0	73	21.5	127	74	65	4.17439	105	6.268	208	88.7	0.732807	119.3	103.8	4	2.50924	0.919979	0.650543	-0.429948	21.5077	3.06841	0	0	0
0	76	17.6	118	65	77	4.34381	88	5.35	162	48	1.60417	114	104	4.1	0.5	-0.693147	0.108642	-2.2197	7.2	1.97408	0	0	0
0	64	17.2	111	68	49	3.89182	86	5.452	188	77	0.636364	111	104	2.3	0.5	-0.693147	0.106173	-2.24269	7.82609	2.05746	0	0	0
0	80	18.1	115	53	96	4.56435	78	5.656	175	55	1.74545	120	104	4	3.50708	1.25478	0.675437	-0.392396	84.1698	4.43284	0	0	0
0	62	18.3	139	86	60	4.09434	91	5.554	198	81	0.740741	117	104.2	3.5	2.14866	0.764845	0.482786	-0.728183	27.6256	3.31874	0	0	0
0	75	17.3	140	78	113	4.72739	87	5.35	166	35.2	3.21023	130.8	104.3	7.6	1.97359	0.679852	0.423955	-0.858127	29.6038	3.3879	0	0	0
0	71	19.8	119	68	59	4.07754	88	5.656	196	82	0.719512	114	104.3	3.7	1.53122	0.426063	0.332709	-1.10049	22.0495	3.09329	0	0	0
0	70	24.2	117	69	56	4.02535	102	5.962	184	66.2	0.845921	117.8	104.6	4.1	12.1021	2.49338	3.04795	1.11447	111.712	4.71593	0	0	0
0	70	24.3	142	89	164	5.09987	92	5.656	185	58	2.82759	127	104.7	11	3.89915	1.36076	0.885733	-0.12134	48.4032	3.87957	0	0	0
0	75	31.3	111	70	52	3.95124	92	5.656	196	71	0.732394	125	104.7	5.1	4.27806	1.4535	0.971806	-0.0285988	53.107	3.97231	0	0	0
0	60	24.3	148	80	78	4.35671	102	4.84	168	50	1.56	118	105	4	6.66	1.89612	1.67733	0.517205	61.4769	4.11866	0	0	0
0	81	24.5	127	77	75	4.31749	89	5.554	195	74	1.01351	121	105	5.2	2.01284	0.699545	0.442327	-0.815705	27.8701	3.32755	0	0	0
0	79	26.6	160	88	68	4.21951	95	5.86	180	70	0.971429	110	105	3.7	2.81945	1.03654	0.661353	-0.413467	31.7189	3.45691	0	0	0
0	82	21.7	136	74	64	4.15888	123	6.676	161	44	1.45455	117	105	3.1	13.2016	2.58034	4.00938	1.38864	79.2096	4.3721	0	0	0
0	69	21.4	126	69	91	4.51086	98	5.656	175	48	1.89583	127	105.1	6	1.58995	0.463701	0.384728	-0.955218	16.3538	2.79446	0	0	0
0	52	24.6	124	80	74	4.30407	90	5.248	179	53	1.39623	126	105.2	4.1	3.31025	1.19702	0.735611	-0.307053	44.1367	3.78729	0	0	0
0	73	23.1	128	81	41	3.71357	95	5.452	197	85.1	0.481786	111.9	105.2	2.7	2.05378	0.719683	0.481751	-0.730327	23.1051	3.14005	0	0	0
0	77	31.5	149	69	159	5.0689	94	5.758	166	38	4.18421	128	105.2	7.7	13.0107	2.56578	3.01978	1.10518	151.092	5.01789	0	0	0
0	72	18	100	62	65	4.17439	90	5.452	211	97	0.670103	114	105.4	3.3	1.10712	0.101766	0.246028	-1.40231	14.7617	2.69203	0	0	0
0	71	25.2	147	76	182	5.20401	85	6.37	205	62.7	2.90271	142.3	105.4	13.1	4.52069	1.50866	0.948786	-0.0525718	73.9749	4.30373	0	0	0
0	71	24.2	139	85	75	4.31749	90	5.554	188	64	1.17188	124	105.8	4.8	2.83917	1.04351	0.630927	-0.460565	37.8556	3.63378	0	0	0
0	67	21.8	138	74	88	4.47734	80	4.636	208	90	0.977778	118	106	5.9	2.21252	0.794134	0.437042	-0.827726	46.8535	3.84703	0	0	0
0	68	17.3	108	70	48	3.8712	92	5.35	187	77	0.623377	110	106	2.3	0.5	-0.693147	0.11358	-2.17525	6.2069	1.82566	0	0	0
0	68	18.6	144	76	55	4.00733	87	5.656	199	83.8	0.656325	115.2	106	4.2	2.20969	0.79285	0.474673	-0.745128	33.1453	3.5009	0	0	0
0	78	20.2	158	95	130	4.86753	99	5.554	201	80	1.625	121	106.1	7.8	3.17622	1.15569	0.77641	-0.253074	31.7622	3.45828	0	0	0
0	78	22.5	108	74	79	4.36945	97	5.452	188	61	1.29508	127	106.2	3	2.35539	0.856708	0.564132	-0.572468	24.9395	3.21645	0	0	0
0	78	18.3	115	56	52	3.95124	93	5.35	222	101	0.514851	121	106.3	3.1	1.31527	0.274044	0.302026	-1.19724	15.7833	2.75895	0	0	0
0	61	23.9	151	93	79	4.36945	91	5.554	175	51	1.54902	124	106.4	4.8	2.3457	0.852586	0.527059	-0.640442	30.1591	3.40649	0	0	0
0	73	26.1	154	74	140	4.94164	96	5.146	192	58	2.41379	134	106.7	9.2	6.88285	1.92903	1.63149	0.489494	75.0856	4.31863	0	0	0
0	58	21.2	122	73	53	3.97029	104	5.554	189	65	0.815385	124	106.7	3.2	3.37472	1.21631	0.866596	-0.143183	29.6317	3.38885	0	0	0
0	67	20.1	105	68	72	4.27667	86	5.554	181	64	1.125	117	107	4.8	0.5	-0.693147	0.106173	-2.24269	7.82609	2.05746	0	0	0
0	77	22.1	138	79	109	4.69135	86	5.554	195	73	1.49315	122	107	4.6	0.5	-0.693147	0.106173	-2.24269	7.82609	2.05746	0	0	0
0	74	22.4	135	68	115	4.74493	109	5.962	171	45	2.55556	126	107	6.7	27.268	3.30571	7.3388	1.99317	213.402	5.36318	0	0	0
0	56	22.7	137	82	81	4.39445	98	6.166	192	64	1.26562	128	107	7.1	8.24538	2.10965	1.99518	0.690733	84.8096	4.44041	0	0	0
0	57	25	125	91	156	5.04986	101	5.758	170	37	4.21622	133	107.2	7.2	6.37841	1.85292	1.59066	0.464152	60.427	4.10144	0	0	0
0	42	21.2	116	59	56	4.02535	103	5.554	187	66	0.848485	121	107.4	3.5	2.05865	0.722049	0.523557	-0.647109	18.5278	2.91927	0	0	0
0	57	19.6	115	78	72	4.27667	81	5.452	219	98.1	0.733945	120.9	107.5	4.2	1.76032	0.565496	0.352064	-1.04394	35.2064	3.56123	0	0	0
0	74	19	93	48	111	4.70953	82	5.554	170	41.2	2.69417	128.8	107.7	5.3	3.41775	1.22898	0.691989	-0.368186	64.7574	4.17065	0	0	0
0	71	23.6	157	95	58	4.06044	91	6.166	226	95.2	0.609244	130.8	107.7	5.1	1.91924	0.65193	0.431237	-0.841098	24.676	3.20583	0	0	0
0	64	24.7	147	79	218	5.3845	112	6.472	209	64	3.40625	145	107.8	11.5	6.6807	1.89922	1.8475	0.613835	49.0827	3.89351	0	0	0
0	67	21.4	129	72	71	4.26268	85	5.35	190	76	0.934211	114	108	4	0.5	-0.693147	0.104938	-2.25438	8.18182	2.10191	0	0	0
0	60	23.2	115	75	115	4.74493	76	5.656	188	66	1.74242	122	108	9.1	5.33	1.67335	1.0002	0.000197511	147.6	4.99451	0	0	0
0	66	19.7	121	79	195	5.273	103	6.268	196	59.3	3.28836	136.7	108	9	4.44332	1.4914	1.13003	0.122244	39.9899	3.68863	0	0	0
0	67	21.9	124	73	60	4.09434	98	5.452	220	100	0.6	120	108.3	4.4	4.73359	1.55468	1.14541	0.135764	48.6883	3.88544	0	0	0
0	52	20.5	115	63	83	4.41884	85	5.758	177	54	1.53704	123	108.3	3.6	0.777496	-0.251677	0.163178	-1.81291	12.7227	2.54338	0	0	0
0	74	21	88	57	104	4.64439	96	5.86	224	97.7	1.06448	126.3	108.3	6.9	3.82475	1.34149	0.906607	-0.0980461	41.7245	3.73109	0	0	0
0	77	22.5	151	88	49	3.89182	95	5.758	207	94	0.521277	113	108.4	3	0.993015	-0.0070092	0.23293	-1.45702	11.1714	2.41336	0	0	0
0	88	17.7	136	68	89	4.48864	96	5.146	170	43	2.06977	127	108.6	3.7	1.60722	0.474505	0.38097	-0.965033	17.5333	2.8641	0	0	0
0	73	16.7	127	79	55	4.00733	87	5.554	209	97	0.56701	112	108.7	3.8	0.328103	-1.11443	0.0704814	-2.65241	4.92155	1.59362	0	0	0
0	61	24.7	136	83	105	4.65396	88	5.86	187	55.1	1.90563	131.9	108.7	6	2.58882	0.951201	0.562508	-0.57535	37.279	3.61843	0	0	0
0	74	20.7	132	79	39	3.66356	85	5.452	196	74	0.527027	122	108.9	3.2	1.32785	0.28356	0.278684	-1.27768	21.7284	3.07862	0	0	0
0	77	17	122	77	68	4.21951	91	5.656	211	90	0.755556	121	108.9	2.9	1.08437	0.0810023	0.243649	-1.41203	13.9419	2.6349	0	0	0
0	66	20.1	122	83	90	4.49981	99	5.35	189	66	1.36364	123	109	5	11.97	2.4824	2.926	1.07364	119.7	4.78499	0	0	0
0	46	23.9	123	67	282	5.64191	95	5.35	189	36	7.83333	153	109	13.9	4.60153	1.52639	1.07937	0.0763787	51.7672	3.94676	0	0	0
0	69	19.1	111	67	115	4.74493	92	5.452	206	82	1.40244	124	109	4.8	0.5	-0.693147	0.11358	-2.17525	6.2069	1.82566	0	0	0
0	61	19.5	137	96	63	4.14313	86	5.452	190	69	0.913043	121	109	3.6	3.21528	1.16791	0.682751	-0.381626	50.3261	3.91852	0	0	0
0	68	21	105	55	212	5.35659	79	5.452	200	75	2.82667	125	109.2	7.1	8.08838	2.09043	1.57773	0.455989	181.989	5.20394	0	0	0
0	73	19.1	155	85	71	4.26268	94	5.758	179	64	1.10938	115	109.2	4.1	2.92749	1.07415	0.679468	-0.386446	33.9967	3.52626	0	0	0
0	59	16	109	60	107	4.67283	88	5.248	192	70	1.52857	122	109.4	7.6	2.37006	0.862913	0.514975	-0.663637	34.1288	3.53014	0	0	0
0	80	23.5	119	71	51	3.93183	88	5.554	185	62	0.822581	123	109.4	3.1	1.16853	0.155748	0.253903	-1.3708	16.8269	2.82298	0	0	0
0	71	27.5	125	81	130	4.86753	95	5.656	188	55	2.36364	133	109.4	6.5	3.85272	1.34878	0.903724	-0.101231	43.3431	3.76915	0	0	0
0	72	21.7	129	71	41	3.71357	83	5.758	192	60.2	0.681063	131.8	109.7	4.8	8.31419	2.11796	1.7039	0.532917	149.655	5.00834	0	0	0
0	86	28.3	136	73	293	5.68017	86	5.146	185	40	7.325	145	109.8	14.9	6.60686	1.88811	1.40294	0.338569	103.412	4.63872	0	0	0
0	59	19.2	103	52	73	4.29046	135	4.942	213	97	0.752577	116	110	4.3	44.7867	3.80191	14.9289	2.7033	223.934	5.41135	0	0	0
0	70	20.9	113	66	174	5.15906	85	5.452	198	64	2.71875	134	110	10.7	2.04289	0.714368	0.428756	-0.846868	33.4292	3.50943	0	0	0
0	78	17	137	79	92	4.52179	108	5.758	201	80	1.15	121	110	4.8	9.02016	2.19946	2.40538	0.877706	72.1613	4.2789	0	0	0
0	77	18.3	136	75	72	4.27667	90	5.044	213	91	0.791209	122	110.1	5.8	1.37316	0.317113	0.305146	-1.18696	18.3088	2.90738	0	0	0
0	76	22.2	135	79	52	3.95124	87	5.35	191	73	0.712329	118	110.2	3.6	1.72361	0.544419	0.370256	-0.99356	25.8541	3.25247	0	0	0
0	83	18.2	125	75	75	4.31749	91	5.962	193	68	1.10294	125	110.3	4.3	0.826419	-0.190654	0.185689	-1.68368	10.6254	2.36325	0	0	0
0	57	19.8	116	64	62	4.12713	88	5.35	232	118	0.525424	114	110.5	5.7	4.36072	1.47264	0.947515	-0.0539127	62.7944	4.13987	0	0	0
0	72	24.1	124	58	119	4.77912	97	5.86	185	55.7	2.13645	129.3	110.5	5.9	2.12463	0.753599	0.508863	-0.675577	22.4961	3.11334	0	0	0
0	83	26	125	78	119	4.77912	95	5.656	189	56.9	2.09139	132.1	110.6	7.2	5.17463	1.64377	1.2138	0.193757	58.2145	4.06414	0	0	0
0	66	21.3	126	74	64	4.15888	94	5.452	216	102	0.627451	114	110.7	4.5	1.36839	0.313635	0.317602	-1.14696	15.891	2.76575	0	0	0
0	72	16.7	117	71	77	4.34381	86	5.452	194	70	1.1	124	111	4.7	3.19992	1.16313	0.679489	-0.386414	50.0857	3.91374	0	0	0
0	77	28.7	156	86	100	4.60517	89	5.452	217	80.6	1.24069	136.4	111	5.9	5.68724	1.73823	1.24979	0.222974	78.7464	4.36623	0	0	0
0	67	21.7	133	80	46	3.82864	86	5.554	203	83	0.554217	120	111	3.3	2.95255	1.08267	0.626961	-0.466871	46.2138	3.83328	0	0	0
0	64	22.3	121	68	121	4.79579	119	5.962	192	66	1.83333	126	111	5.2	32.0858	3.46841	9.42769	2.24365	206.266	5.32917	0	0	0
0	73	23.2	119	84	98	4.58497	99	5.554	184	53.4	1.83521	130.6	111.3	6.7	3.29288	1.19176	0.804926	-0.217005	32.9288	3.49435	0	0	0
0	72	22.7	107	68	219	5.38907	92	4.942	191	45	4.86667	146	111.5	12.6	4.1283	1.41786	0.937786	-0.0642336	51.2478	3.93667	0	0	0
0	74	20.9	137	72	40	3.68888	88	5.656	195	67.2	0.595238	127.8	111.6	2.6	2.84929	1.04707	0.619104	-0.479481	41.0297	3.7143	0	0	0
0	57	26.8	147	87	48	3.8712	88	5.758	191	76	0.631579	115	111.6	3.5	0.82509	-0.192263	0.179279	-1.71881	11.8813	2.47497	0	0	0
0	68	19.6	106	59	57	4.04305	90	5.758	197	79	0.721519	118	111.7	3.6	1.23007	0.207067	0.273348	-1.29701	16.4009	2.79733	0	0	0
0	67	31.9	149	78	115	4.74493	90	5.146	182	50	2.3	132	111.9	5.7	11.6713	2.45713	2.59361	0.953052	155.617	5.0474	0	0	0
0	73	24.6	138	93	109	4.69135	92	5.554	196	64	1.70312	132	111.9	5.6	5.48456	1.70194	1.24588	0.219838	68.0842	4.22075	0	0	0
0	60	18.2	154	95	49	3.89182	94	5.554	217	91.9	0.533188	125.1	112	2.9	2.79275	1.02703	0.648194	-0.433565	32.4319	3.47914	0	0	0
0	69	22.5	134	80	125	4.82831	103	5.656	185	59	2.11864	126	112	9	5.56279	1.7161	1.41473	0.346942	50.0651	3.91332	0	0	0
0	62	24.2	142	80	178	5.18178	95	6.268	189	41.1	4.3309	147.9	112.1	11.9	4.27605	1.45303	1.00302	0.00301966	48.1056	3.8734	0	0	0
0	90	14.5	134	66	50	3.91202	94	5.656	216	96	0.520833	120	112.2	4.9	0.635078	-0.454007	0.147401	-1.9146	7.3751	1.99811	0	0	0
0	76	21.8	129	76	79	4.36945	94	5.758	188	53.2	1.48496	134.8	112.3	4.4	3.84784	1.34751	0.893078	-0.113081	44.6846	3.79963	0	0	0
0	46	18.3	106	61	45	3.80666	90	5.044	207	84	0.535714	123	112.4	1.9	1.65179	0.50186	0.367065	-1.00222	22.0239	3.09213	0	0	0
0	72	24.8	140	90	72	4.27667	88	5.554	195	67	1.07463	128	112.4	3	3.42915	1.23231	0.745099	-0.294238	49.3797	3.89954	0	0	0
0	64	24.2	129	75	49	3.89182	93	5.758	187	71	0.690141	116	112.4	2.6	3.51484	1.25699	0.807111	-0.214295	42.178	3.7419	0	0	0
0	69	19.8	150	82	66	4.18965	97	5.656	192	62	1.06452	130	112.5	4.6	2.13343	0.757732	0.51097	-0.671444	22.5893	3.11748	0	0	0
0	86	25.2	138	76	78	4.35671	90	5.554	181	46	1.69565	135	112.8	3.5	4.11368	1.41432	0.91415	-0.0897602	54.849	4.00458	0	0	0
0	66	22.4	128	74	139	4.93447	110	5.35	182	46	3.02174	136	113	7.9	11.74	2.463	3.18864	1.1596	89.9234	4.49896	0	0	0
0	77	18.2	121	86	70	4.2485	89	5.452	184	60	1.16667	124	113	3.8	0.5	-0.693147	0.109877	-2.2084	6.92308	1.93486	0	0	0
0	82	22.8	119	56	87	4.46591	89	5.656	203	75	1.16	128	113	4.2	4.96809	1.60304	1.09175	0.0877849	68.7889	4.23104	0	0	0
0	77	20.1	146	74	184	5.21494	105	5.758	214	69	2.66667	145	113.5	10.3	2.89039	1.06139	0.749361	-0.288534	24.7748	3.20983	0	0	0
0	72	27.3	127	66	188	5.23644	94	6.064	187	44.6	4.21525	142.4	113.5	11	2.836	1.04239	0.658232	-0.418198	32.9342	3.49451	0	0	0
0	70	23.4	138	80	53	3.97029	86	5.146	211	84	0.630952	127	113.7	2.7	2.61605	0.961665	0.555507	-0.587875	40.9468	3.71227	0	0	0
0	48	21.6	120	71	102	4.62497	80	5.044	194	65	1.56923	129	114	7.6	0.5	-0.693147	0.0987654	-2.31501	10.5882	2.35974	0	0	0
0	70	22.4	138	74	118	4.77068	92	5.35	208	73.9	1.59675	134.1	114	8.3	4.63206	1.533	1.05222	0.0509032	57.5014	4.05181	0	0	0
0	71	25.4	144	71	101	4.61512	92	5.452	208	75	1.34667	133	114	5.4	2.79185	1.0267	0.634197	-0.455396	34.6574	3.54551	0	0	0
0	74	22.6	125	73	106	4.66344	107	5.554	212	84	1.2619	128	114	8.5	13.3	2.58776	3.51383	1.25671	108.818	4.68968	0	0	0
0	61	24.5	126	76	500	6.21461	102	5.758	210	34.1	14.6628	175.9	114	26.6	23.1125	3.14037	5.82093	1.76146	213.346	5.36292	0	0	0
0	72	21.7	164	74	77	4.34381	94	5.758	217	97	0.793814	120	114.1	4	1.68074	0.519234	0.390098	-0.941358	19.5183	2.97135	0	0	0
0	43	24.9	156	97	76	4.33073	78	5.86	194	68	1.11765	126	114.1	3.2	7.25734	1.98201	1.39771	0.334835	174.176	5.16007	0	0	0
0	68	30.6	142	90	174	5.15906	92	5.554	175	34.3	5.07289	140.7	114.5	9.4	7.76641	2.04981	1.76422	0.56771	96.4106	4.56862	0	0	0
0	42	27.6	109	74	92	4.52179	78	5.452	199	64.1	1.43526	134.9	114.6	5.7	2.87819	1.05716	0.554319	-0.590015	69.0767	4.23522	0	0	0
0	68	17.3	131	66	60	4.09434	86	5.758	196	71	0.84507	125	114.6	3.5	1.51164	0.413192	0.320989	-1.13635	23.6604	3.1638	0	0	0
0	62	14.8	105	71	88	4.47734	86	5.452	202	73	1.20548	129	114.7	4.9	1.7517	0.560585	0.371965	-0.988955	27.4179	3.31119	0	0	0
0	87	21.6	163	92	102	4.62497	95	5.35	193	59	1.72881	134	114.9	5.2	1.64189	0.495848	0.385135	-0.954162	18.4713	2.91622	0	0	0
0	62	27.2	132	80	62	4.12713	92	5.248	187	59	1.05085	128	115	3.4	2.70708	0.995869	0.614941	-0.48623	33.6051	3.51468	0	0	0
0	79	22.8	157	78	55	4.00733	93	5.35	208	90	0.611111	118	115	3.8	12.6305	2.53612	2.90035	1.06483	151.567	5.02102	0	0	0
0	58	20.3	133	78	55	4.00733	92	5.656	223	100	0.55	123	115	2.6	4.31	1.46094	0.979062	-0.0211606	53.5034	3.97975	0	0	0
0	61	17.1	127	77	90	4.49981	73	5.86	202	76	1.18421	126	115	4.5	0.5	-0.693147	0.0901235	-2.40657	18	2.89037	0	0	0
0	62	21.1	109	73	52	3.95124	91	5.86	193	68	0.764706	125	115	2.9	0.5	-0.693147	0.112346	-2.18617	6.42857	1.86075	0	0	0
0	45	29	189	119	120	4.78749	102	4.636	201	54	2.22222	147	115.3	7.9	9.38164	2.23875	2.36278	0.85984	86.5997	4.4613	0	0	0
0	80	22.9	126	77	107	4.67283	86	5.452	225	89	1.20225	136	115.3	7.3	3.22969	1.17239	0.68581	-0.377154	50.5516	3.923	0	0	0
0	90	25.3	143	82	94	4.54329	94	5.554	206	72	1.30556	134	115.3	5.5	3.81132	1.33798	0.884603	-0.122617	44.2605	3.79009	0	0	0
0	78	20.3	150	80	135	4.90527	100	5.656	206	72	1.875	134	115.3	7.9	1.72574	0.545655	0.426108	-0.853062	16.791	2.82084	0	0	0
0	74	22.1	125	68	67	4.20469	90	6.268	196	57.2	1.17133	138.8	115.6	3.3	2.34386	0.851799	0.520858	-0.652279	31.2515	3.44207	0	0	0
0	79	21.8	134	67	82	4.40672	89	5.758	204	84	0.97619	120	115.8	4.2	2.28837	0.827838	0.502875	-0.687413	31.6851	3.45585	0	0	0
0	72	20.5	135	85	254	5.53733	99	5.35	196	47	5.40426	149	115.9	14.2	4.07096	1.40388	0.995123	-0.00488941	40.7096	3.70646	0	0	0
0	70	21	121	73	43	3.7612	99	5.146	176	57	0.754386	119	116	2.5	1.4562	0.37583	0.35596	-1.03294	14.562	2.67842	0	0	0
0	58	20.5	134	75	107	4.67283	95	5.248	201	68	1.57353	133	116	7.1	2.87172	1.05491	0.673613	-0.395099	32.3069	3.47528	0	0	0
0	63	29.8	108	63	200	5.29832	124	5.35	185	39	5.12821	146	116	12.5	32.7236	3.4881	10.0191	2.30449	193.123	5.26333	0	0	0
0	73	22.2	140	76	117	4.76217	94	5.656	190	56	2.08929	134	116	6.4	2.43609	0.890394	0.565414	-0.570198	28.2901	3.34251	0	0	0
[truncated: 665 more rows]

## Sheet: men
SEX	AGE	BMI	SBP	DBP	TG	LNTG	FBS	HbA1c	TC	HDLC	TG/HDLC	NONHDLC	LDLC	RLPC	IRI	LNIRI	HOMAR	LNHOMAR	HOMAB	LNHOMAB	SMOKE	DRINK	EXERCISE
1	68	15.9	139	74	52	3.95124	94	5.452	119	68	0.764706	51	49.9	1.8	1.89844	0.641033	0.440626	-0.819559	22.0464	3.09315	1	0	1
1	22	21.2	101	60	48	3.8712	74	4.942	157	62	0.774194	95	84.5	1.9	2.25738	0.814207	0.41246	-0.885615	73.878	4.30242	1	0	1
1	65	24.2	89	62	56	4.02535	95	5.554	163	67	0.835821	96	88	4.4	6.57214	1.88284	1.54161	0.432829	73.9365	4.30321	1	0	1
1	70	16.6	100	64	68	4.21951	88	6.676	162	59	1.15254	103	92	2.1	0.5	-0.693147	0.108642	-2.2197	7.2	1.97408	1	0	1
1	83	27.6	133	85	80	4.38203	86	5.554	159	46	1.73913	113	92.1	3.6	3.09922	1.13115	0.658107	-0.418388	48.5096	3.88176	1	0	1
1	68	26.2	131	77	106	4.66344	116	5.656	157	40	2.65	117	96	4.9	13.5512	2.60648	3.88134	1.35618	92.0462	4.52229	1	0	1
1	49	23.6	115	74	91	4.51086	80	5.044	151	31	2.93548	120	98.5	3.9	4.60769	1.52773	0.91016	-0.0941349	97.5745	4.58062	1	0	1
1	72	23.2	185	98	103	4.63473	100	5.452	169	52	1.98077	117	101	6.2	7.72812	2.04487	1.90818	0.646149	75.1926	4.32005	1	0	1
1	65	23.4	127	77	88	4.47734	89	5.758	172	55	1.6	117	108	3.7	2.66925	0.981797	0.586576	-0.533454	36.9588	3.6098	1	0	1
1	38	20	110	63	69	4.23411	163	5.146	201	77	0.896104	124	109	5	11.8772	2.47462	4.7802	1.56448	42.7579	3.75555	1	0	1
1	91	25.8	142	61	111	4.70953	88	5.35	172	38	2.92105	134	115	6.8	3.82893	1.34258	0.831965	-0.183965	55.1366	4.00981	1	0	1
1	77	21.3	140	84	105	4.65396	88	5.452	187	58	1.81034	129	117	5.6	0.5	-0.693147	0.108642	-2.2197	7.2	1.97408	1	0	1
1	62	29.1	129	76	104	4.64439	85	5.86	204	69	1.50725	135	120	5.9	2.73	1.0043	0.572963	-0.556934	44.6727	3.79936	1	0	1
1	75	25.4	179	99	79	4.36945	92	5.656	222	80	0.9875	142	134.3	3.9	1.1984	0.180987	0.272229	-1.30111	14.8767	2.69979	1	0	1
1	81	24.1	129	68	220	5.39363	94	5.554	206	42	5.2381	164	135	13.4	4.34114	1.46814	1.00757	0.00754451	50.4132	3.92025	1	0	1
1	67	24.3	133	75	146	4.98361	90	5.656	205	43	3.39535	162	136	9.2	0.5	-0.693147	0.111111	-2.19722	6.66667	1.89712	1	0	1
1	55	19.2	106	58	102	4.62497	88	5.452	242	77	1.32468	165	143.1	6.1	1.64868	0.499978	0.358233	-1.02657	23.7411	3.16721	1	0	1
1	24	25.4	135	72	107	4.67283	87	4.84	218	41	2.60976	177	148.4	7.6	3.53898	1.26384	0.760225	-0.274141	53.0847	3.97189	1	0	1
1	65	19.7	85	62	98	4.58497	91	5.656	219	47.4	2.06751	171.6	151.3	5.5	3.69717	1.30757	0.830722	-0.18546	47.535	3.86147	1	0	1
1	27	26	105	64	142	4.95583	94	5.248	228	44	3.22727	184	151.6	13	5.99425	1.7908	1.39126	0.330209	69.6107	4.24292	1	0	1
1	44	24	130	80	295	5.68698	91	5.248	254	44	6.70455	210	156.7	22.2	2.86527	1.05266	0.643802	-0.440364	36.8392	3.60656	1	0	1
1	63	24.1	128	94	139	4.93447	92	5.656	247	59	2.35593	188	168	9.7	0.5	-0.693147	0.11358	-2.17525	6.2069	1.82566	1	0	1
1	74	21.7	148	74	127	4.84419	92	5.554	249	47.9	2.65136	201.1	173.2	7.7	3.48271	1.24781	0.791135	-0.234287	43.2337	3.76662	1	0	1
1	56	23.7	110	73	154	5.03695	88	5.452	254	36	4.27778	218	181.4	10.6	2.89481	1.06292	0.628996	-0.463631	41.6853	3.73015	1	0	1
1	69	20.7	136	91	46	3.82864	89	5.248	145	72.2	0.637119	72.8	63.1	3.4	4.23491	1.44336	0.930635	-0.071888	58.6373	4.07137	0	0	1
1	70	19.6	138	83	50	3.91202	113	5.554	147	58.2	0.859107	88.8	70.2	5.2	19.0073	2.94482	5.30328	1.66833	136.853	4.91891	0	0	1
1	70	19.7	133	73	63	4.14313	91	5.758	140	58	1.08621	82	74	2.4	0.5	-0.693147	0.112346	-2.18617	6.42857	1.86075	0	0	1
1	20	18.9	91	51	41	3.71357	92	5.044	135	49	0.836735	86	74.7	1.6	7.6208	2.03088	1.73114	0.548783	94.603	4.54969	0	0	1
1	75	19.9	131	76	60	4.09434	82	4.942	151	66	0.909091	85	75.3	2.6	0.310618	-1.16919	0.0628906	-2.76636	5.8854	1.77248	0	0	1
1	77	17.3	149	82	120	4.78749	89	5.044	147	59	2.0339	88	76	5.5	1.21652	0.195998	0.267335	-1.31925	16.8442	2.82401	0	0	1
1	44	23	134	98	61	4.11087	89	5.962	159	74	0.824324	85	76	2.6	2.6	0.955511	0.571358	-0.559739	36	3.58352	0	0	1
1	75	20	121	79	60	4.09434	90	5.656	146	56	1.07143	90	81	2.1	0.5	-0.693147	0.111111	-2.19722	6.66667	1.89712	0	0	1
1	28	19.9	133	88	108	4.68213	81	4.534	158	50	2.16	108	89.7	4.4	2.88201	1.05849	0.576402	-0.550949	57.6402	4.05422	0	0	1
1	66	25.5	142	83	57	4.04305	91	5.248	177	72	0.791667	105	92.1	3.2	1.27112	0.239899	0.28561	-1.25313	16.343	2.7938	0	0	1
1	82	20.8	153	79	56	4.02535	93	5.35	163	56	1	107	94.3	3.3	1.2376	0.213175	0.28419	-1.25811	14.8512	2.69808	0	0	1
1	79	21.3	145	78	73	4.29046	93	5.962	154	38.5	1.8961	115.5	96.8	4.3	0.970388	-0.0300594	0.22283	-1.50135	11.6447	2.45485	0	0	1
1	64	20.9	105	56	85	4.44265	113	5.35	164	50	1.7	114	97.1	3.6	18.4895	2.9172	5.15881	1.64071	133.125	4.89129	0	0	1
1	77	20.2	102	67	106	4.66344	88	5.656	163	51	2.07843	112	99	5.6	0.5	-0.693147	0.108642	-2.2197	7.2	1.97408	0	0	1
1	42	27.6	112	76	43	3.7612	95	5.758	180	67.6	0.636095	112.4	100.5	3.8	1.96267	0.674307	0.46038	-0.775703	22.0801	3.09468	0	0	1
1	80	20	96	62	45	3.80666	83	5.248	169	58	0.775862	111	101.9	2.3	0.880011	-0.127821	0.180348	-1.71287	15.8402	2.76255	0	0	1
1	73	19.1	104	64	94	4.54329	100	5.86	196	66	1.42424	130	101.9	3.8	3.34743	1.20819	0.826525	-0.190525	32.5695	3.48338	0	0	1
1	72	20.8	120	76	83	4.41884	91	5.962	158	40.5	2.04938	117.5	103.7	5	9.78279	2.28062	2.19811	0.787597	125.779	4.83452	0	0	1
1	69	27.7	122	78	123	4.81218	98	6.064	164	37.6	3.27128	126.4	104.1	6.7	3.54111	1.26444	0.856862	-0.154478	36.4229	3.5952	0	0	1
1	73	22.2	120	83	86	4.45435	86	5.35	166	44	1.95455	122	104.4	4	2.03678	0.711371	0.432502	-0.838169	31.8801	3.46198	0	0	1
1	74	25.3	116	74	60	4.09434	86	6.064	206	80.8	0.742574	125.2	104.8	4.2	2.29755	0.831843	0.487874	-0.717697	35.9616	3.58245	0	0	1
1	76	19.6	136	54	89	4.48864	133	5.86	173	57	1.5614	116	105	4.2	39.6234	3.67942	13.0121	2.56588	203.777	5.31703	0	0	1
1	74	21.3	114	67	39	3.66356	92	5.452	157	47	0.829787	110	105.2	1.5	1.88913	0.636116	0.429136	-0.845983	23.4513	3.15492	0	0	1
1	92	18.6	135	81	61	4.11087	94	5.758	175	58	1.05172	117	108	3.3	0.5	-0.693147	0.116049	-2.15374	5.80645	1.75897	0	0	1
1	72	18.9	112	75	75	4.31749	101	5.962	186	62.9	1.19237	123.1	108.3	4.9	1.53483	0.428419	0.38276	-0.960348	14.5405	2.67694	0	0	1
1	70	25.1	121	91	74	4.30407	83	5.656	203	72.6	1.01928	130.4	110.3	3.7	7.57999	2.02551	1.55343	0.440465	136.44	4.91588	0	0	1
1	82	21.1	137	75	87	4.46591	83	5.554	198	57.3	1.51832	140.7	111.2	4.8	1.06568	0.0636118	0.218398	-1.52143	19.1822	2.95398	0	0	1
1	44	19.2	136	71	63	4.14313	84	4.942	176	52	1.21154	124	112.4	3.7	1.74954	0.55935	0.362867	-1.01372	29.992	3.40093	0	0	1
1	77	22.7	111	66	117	4.76217	90	5.758	198	68	1.72059	130	112.7	6.5	2.2148	0.795164	0.492178	-0.708914	29.5307	3.38543	0	0	1
1	74	22.1	145	87	81	4.39445	91	5.962	187	52.7	1.537	134.3	113.2	4.3	2.38353	0.868584	0.535559	-0.624444	30.6454	3.42248	0	0	1
1	77	28.4	139	77	124	4.82028	102	5.146	179	39	3.17949	140	113.3	7	9.24524	2.22411	2.32843	0.845195	85.3407	4.44665	0	0	1
1	87	18.1	148	83	57	4.04305	87	5.554	190	73	0.780822	117	113.7	3	1.25292	0.225479	0.269146	-1.3125	18.7938	2.93353	0	0	1
1	66	24.6	128	62	68	4.21951	111	5.656	178	57	1.19298	121	114	3.7	7.43278	2.0059	2.03713	0.711543	55.7459	4.0208	0	0	1
1	65	23.9	134	81	130	4.86753	100	6.064	213	76	1.71053	137	114	7.3	5.02045	1.61352	1.23962	0.214804	48.8477	3.88871	0	0	1
1	69	22.3	120	77	75	4.31749	79	4.942	187	57	1.31579	130	114.5	3.8	24.8902	3.21448	4.85513	1.58004	560.031	6.32799	0	0	1
1	69	21.5	124	83	61	4.11087	93	5.554	191	59.6	1.02349	131.4	114.7	3.7	3.73036	1.3165	0.856601	-0.154783	44.7643	3.80141	0	0	1
1	77	23.6	125	69	107	4.67283	109	6.574	191	49.7	2.15292	141.3	116.4	5.8	3.97278	1.37947	1.06922	0.0669267	31.0913	3.43693	0	0	1
1	66	16.8	99	68	60	4.09434	81	5.656	222	95	0.631579	127	116.5	4.9	0.5	-0.693147	0.1	-2.30259	10	2.30259	0	0	1
1	77	27	140	82	95	4.55388	94	5.758	180	42	2.2619	138	117	4.4	10.7029	2.37052	2.48413	0.909924	124.292	4.82263	0	0	1
1	73	17.7	140	81	91	4.51086	95	6.064	178	37.6	2.42021	140.4	117.6	6.4	2.01487	0.700557	0.472625	-0.749454	22.6673	3.12092	0	0	1
1	59	21	131	93	91	4.51086	98	5.758	186	55	1.65455	131	118	3.7	2.13	0.756122	0.515407	-0.662798	21.9086	3.08688	0	0	1
1	45	25.2	129	89	195	5.273	92	5.554	204	50.6	3.85375	153.4	119	16.4	5.29673	1.66709	1.20321	0.184991	65.7525	4.1859	0	0	1
1	67	24.6	134	88	207	5.33272	94	5.86	201	50	4.14	151	119	14.8	7.04939	1.95294	1.63615	0.492349	81.8639	4.40506	0	0	1
1	70	26.2	147	92	135	4.90527	131	5.86	173	41	3.29268	132	120.4	7	41.8204	3.73338	13.5271	2.60469	221.402	5.39998	0	0	1
1	76	19.8	137	70	49	3.89182	96	5.962	213	80	0.6125	133	122	2.7	0.5	-0.693147	0.118519	-2.13269	5.45455	1.69645	0	0	1
1	74	24	135	71	99	4.59512	125	6.574	206	64	1.54688	142	122.2	5.3	5.22585	1.65362	1.61292	0.478044	30.3436	3.41259	0	0	1
1	67	20.1	147	93	96	4.56435	89	5.758	198	64	1.5	134	122.8	5.4	2.72708	1.00323	0.599285	-0.512018	37.7596	3.63124	0	0	1
1	83	19.2	129	81	73	4.29046	86	6.064	198	65	1.12308	133	123	2.8	0.5	-0.693147	0.106173	-2.24269	7.82609	2.05746	0	0	1
1	78	26.1	132	71	50	3.91202	115	6.982	215	77	0.649351	138	123.3	3.9	0.931571	-0.0708824	0.26452	-1.32984	6.44934	1.86398	0	0	1
1	78	22.3	140	70	98	4.58497	85	6.268	181	43	2.27907	138	124	5.3	0.5	-0.693147	0.104938	-2.25438	8.18182	2.10191	0	0	1
1	72	22.3	143	82	85	4.44265	93	5.452	198	63	1.34921	135	125	2.5	0.5	-0.693147	0.114815	-2.16443	6	1.79176	0	0	1
1	62	22.7	163	93	65	4.17439	94	5.452	184	53	1.22642	131	125	4.1	1.65644	0.504672	0.384458	-0.95592	19.2361	2.95679	0	0	1
1	59	26.3	112	76	72	4.27667	92	5.758	195	50.8	1.41732	144.2	125.1	4.7	3.96616	1.3778	0.900954	-0.104301	49.2351	3.89661	0	0	1
1	59	26.7	139	100	83	4.41884	114	5.962	185	37	2.24324	148	125.5	4.2	18.1227	2.89716	5.1012	1.62948	127.925	4.85144	0	0	1
1	57	21.7	155	87	80	4.38203	103	6.778	226	75.5	1.0596	150.5	125.8	5.3	2.42823	0.887163	0.61755	-0.481995	21.8541	3.08439	0	0	1
1	71	22	103	67	128	4.85203	98	6.472	206	58.2	2.19931	147.8	126	6.6	3.35524	1.21052	0.811885	-0.208397	34.511	3.54128	0	0	1
1	68	18.5	106	65	53	3.97029	110	6.982	211	79	0.670886	132	126	3.9	0.5	-0.693147	0.135802	-1.99655	3.82979	1.34281	0	0	1
1	72	23	134	75	109	4.69135	106	5.962	213	61	1.78689	152	126.4	4.4	2.49606	0.914712	0.653289	-0.425736	20.8972	3.03962	0	0	1
1	61	20.6	98	64	100	4.60517	86	5.248	194	58	1.72414	136	127	6	0.5	-0.693147	0.106173	-2.24269	7.82609	2.05746	0	0	1
1	73	22.5	137	84	97	4.57471	102	5.452	196	43.7	2.21968	152.3	127.3	4.9	7.68676	2.0395	1.93593	0.660586	70.9547	4.26204	0	0	1
1	49	24.4	103	63	55	4.00733	88	5.656	194	49.2	1.11789	144.8	127.4	2.5	2.2228	0.798766	0.482978	-0.727785	32.0083	3.46599	0	0	1
1	71	17.2	95	64	51	3.93183	90	5.86	239	100	0.51	139	128.6	4.6	0.31694	-1.14904	0.0704311	-2.65312	4.22587	1.44122	0	0	1
1	74	26.9	167	95	85	4.44265	105	5.758	206	54.5	1.55963	151.5	131	6.1	5.19085	1.6469	1.34578	0.29697	44.493	3.79533	0	0	1
1	76	22.1	124	72	97	4.57471	82	5.758	195	37.5	2.58667	157.5	132.1	6.1	2.6978	0.992438	0.546222	-0.60473	51.1163	3.9341	0	0	1
1	74	17.3	112	68	61	4.11087	85	5.656	204	53.2	1.14662	150.8	132.3	4.5	4.64974	1.53681	0.975872	-0.0244237	76.0867	4.33187	0	0	1
1	81	22.1	118	66	67	4.20469	86	5.452	222	65	1.03077	157	137	4.6	1.87264	0.627352	0.397648	-0.922188	29.311	3.37796	0	0	1
1	71	26.2	126	69	91	4.51086	117	5.758	206	48	1.89583	158	139.5	4.8	9.04301	2.20199	2.61243	0.960279	60.2867	4.09911	0	0	1
1	78	26.8	143	74	184	5.21494	102	6.676	210	27.8	6.61871	182.2	140.6	13.6	5.89525	1.77415	1.48473	0.395232	54.4177	3.99669	0	0	1
1	66	22.5	154	86	52	3.95124	98	5.656	212	60	0.866667	152	142	2.9	3.42611	1.23143	0.829035	-0.187493	35.24	3.56218	0	0	1
1	71	28	140	106	117	4.76217	91	5.86	196	42	2.78571	154	142	6.3	6.24	1.83098	1.40207	0.337953	80.2286	4.38488	0	0	1
1	80	25.3	134	82	103	4.63473	93	5.554	220	51	2.01961	169	142.1	6.7	4.81243	1.5712	1.10508	0.0999136	57.7491	4.05611	0	0	1
1	72	25.5	114	80	117	4.76217	98	5.962	225	62.5	1.872	162.5	143	10.2	8.53695	2.1444	2.06573	0.725484	87.8087	4.47516	0	0	1
1	72	25	129	86	115	4.74493	95	6.268	215	58	1.98276	157	143	7.1	0.5	-0.693147	0.117284	-2.14316	5.625	1.72722	0	0	1
1	56	24.9	118	89	172	5.14749	99	5.452	218	38	4.52632	180	144.9	10.7	3.40104	1.22408	0.831365	-0.184686	34.0104	3.52667	0	0	1
1	78	23.5	143	83	94	4.54329	100	5.452	215	56	1.67857	159	145.9	5.3	3.5843	1.27656	0.885013	-0.122153	34.8743	3.55175	0	0	1
1	74	23.9	131	90	192	5.2575	85	5.452	224	43	4.46512	181	146.1	11.9	3.34732	1.20816	0.702523	-0.353077	54.7743	4.00322	0	0	1
1	76	17.9	117	55	84	4.43082	114	5.962	275	93.8	0.895522	181.2	149.3	5.2	1.72001	0.542332	0.484152	-0.725356	12.1413	2.49661	0	0	1
1	70	22.4	135	73	98	4.58497	95	5.35	217	42	2.33333	175	150	5.8	2.31548	0.839618	0.543138	-0.610392	26.0492	3.25999	0	0	1
1	85	22.6	162	78	98	4.58497	100	5.146	231	51	1.92157	180	152	5.9	3.15873	1.15017	0.779934	-0.248546	30.7336	3.42536	0	0	1
1	67	22.9	136	88	162	5.0876	112	7.084	233	51.8	3.12741	181.2	153.4	8.6	4.03335	1.3946	1.1154	0.109209	29.6328	3.38888	0	0	1
1	66	27	134	86	214	5.36598	90	5.452	240	57	3.75439	183	155.2	12.6	3.34542	1.20759	0.743426	-0.296486	44.6055	3.79786	0	0	1
1	54	22.7	114	80	110	4.70048	109	6.268	269	69.6	1.58046	199.4	168.4	8.4	2.72007	1.00066	0.732069	-0.31188	21.2875	3.05812	0	0	1
1	58	20.4	109	77	200	5.29832	102	5.962	270	58.3	3.43053	211.7	176.8	18	14.7595	2.69189	3.71721	1.31297	136.242	4.91443	0	0	1
1	59	20.6	124	80	148	4.99721	88	5.962	288	54	2.74074	234	218	11.3	0.5	-0.693147	0.108642	-2.2197	7.2	1.97408	0	0	1
1	42	23.4	109	73	53	3.97029	88	5.044	128	61	0.868852	67	57.1	1.9	3.33891	1.20564	0.725492	-0.320906	48.0803	3.87287	1	1	1
1	73	29.2	126	82	649	6.47543	81	6.166	166	29	22.3793	137	65	33.2	14.7656	2.6923	2.95312	1.08286	295.312	5.68803	1	1	1
1	54	24.2	163	96	152	5.02388	92	5.248	131	44.5	3.41573	86.5	65.2	6.7	1.44667	0.369268	0.328627	-1.11283	17.9587	2.88808	1	1	1
1	73	23.5	132	81	176	5.17048	91	5.554	144	54	3.25926	90	69	8.3	4.3622	1.47298	0.980148	-0.0200515	56.0854	4.02688	1	1	1
1	83	21.2	164	88	146	4.98361	93	5.758	189	93	1.56989	96	77	7.7	3.53067	1.26149	0.810746	-0.209801	42.368	3.74639	1	1	1
1	77	23	164	91	46	3.82864	96	4.738	177	91	0.505495	86	78.9	2.1	0.692231	-0.367835	0.164084	-1.80737	7.55162	2.02176	1	1	1
1	69	17.9	139	87	55	4.00733	88	5.35	162	68.7	0.800582	93.3	79.2	2.7	1.4255	0.354525	0.309739	-1.17203	20.5272	3.02175	1	1	1
1	59	16.9	126	91	73	4.29046	97	5.35	182	82.3	0.886999	99.7	80.2	3.1	1.01324	0.0131504	0.242677	-1.41603	10.7284	2.37289	1	1	1
1	55	18.5	124	83	206	5.32788	81	4.738	199	87	2.36782	112	80.5	13.1	1.43307	0.359818	0.286614	-1.24962	28.6614	3.35555	1	1	1
1	69	21.3	138	86	136	4.91265	99	6.064	164	57.9	2.34888	106.1	82.1	6.4	1.34911	0.299448	0.329783	-1.10932	13.4911	2.60203	1	1	1
1	66	21.3	122	73	84	4.43082	99	5.962	177	76.1	1.10381	100.9	88.2	4.2	4.19407	1.43367	1.02522	0.0249042	41.9407	3.73626	1	1	1
1	57	24.4	141	92	77	4.34381	101	5.35	171	74	1.04054	97	90.8	4.4	1.75503	0.562485	0.437674	-0.826282	16.6266	2.811	1	1	1
1	24	20.4	129	75	36	3.58352	103	5.248	197	93	0.387097	104	93.6	2.1	8.56513	2.1477	2.17829	0.778541	77.0862	4.34492	1	1	1
1	57	23.6	119	81	114	4.7362	94	5.452	161	55	2.07273	106	94	4.8	3.01753	1.10444	0.700366	-0.356152	35.0423	3.55656	1	1	1
1	53	21.8	112	72	102	4.62497	113	5.656	176	65	1.56923	111	94.3	6.2	1.94169	0.663559	0.541756	-0.61294	13.9802	2.63764	1	1	1
1	73	22.6	154	80	74	4.30407	181	5.656	163	54	1.37037	109	94.3	3	19.2197	2.95593	8.58953	2.15054	58.6362	4.07135	1	1	1
1	26	27.5	126	75	61	4.11087	85	4.942	159	47	1.29787	112	95.7	2.2	2.34825	0.853672	0.492843	-0.707564	38.426	3.64873	1	1	1
1	30	23	140	82	67	4.20469	107	5.35	194	78	0.858974	116	96	5.8	2.39575	0.873696	0.632951	-0.457362	19.6016	2.97561	1	1	1
1	63	23.2	127	87	63	4.14313	95	5.452	170	62	1.01613	108	96	3.7	0.5	-0.693147	0.117284	-2.14316	5.625	1.72722	1	1	1
1	30	21	119	72	49	3.89182	83	4.534	183	74	0.662162	109	98.2	2.5	2.68347	0.987112	0.549946	-0.597935	48.3025	3.87748	1	1	1
1	74	20.4	145	89	40	3.68888	99	5.656	182	71.1	0.562588	110.9	98.9	1.8	1.22623	0.203946	0.299746	-1.20482	12.2623	2.50653	1	1	1
1	20	26.5	135	61	91	4.51086	95	5.146	182	61	1.4918	121	100.6	4.8	6.65261	1.89501	1.56049	0.444998	74.8418	4.31538	1	1	1
1	61	21.6	135	79	76	4.33073	111	6.064	189	61.2	1.24183	127.8	100.9	5	1.96162	0.673769	0.537628	-0.620588	14.7121	2.68867	1	1	1
1	81	24	119	80	254	5.53733	89	5.86	190	57	4.45614	133	101	13.6	8.28031	2.11388	1.81962	0.598629	114.65	4.74189	1	1	1
1	72	21.9	136	85	62	4.12713	100	5.554	177	61	1.01639	116	101.6	3.4	2.93193	1.07566	0.723934	-0.323055	28.5269	3.35085	1	1	1
1	68	20.4	130	77	64	4.15888	97	6.064	169	46	1.3913	123	107	3.7	5.02802	1.61503	1.20424	0.185849	53.2378	3.97477	1	1	1
1	76	25.2	119	74	92	4.52179	97	5.35	204	83	1.10843	121	109	4.3	3.11136	1.13506	0.74519	-0.294116	32.9438	3.4948	1	1	1
1	57	20.6	128	90	112	4.7185	93	5.35	205	71	1.57746	134	110.1	6.2	3.01451	1.10344	0.69222	-0.367852	36.1741	3.58834	1	1	1
1	41	22.8	121	79	119	4.77912	90	5.146	189	52	2.28846	137	110.4	6.7	1.07058	0.0681963	0.237906	-1.43588	14.2743	2.65846	1	1	1
1	28	22.4	133	83	107	4.67283	84	4.84	195	60	1.78333	135	111.3	6.2	3.17876	1.15649	0.659299	-0.416578	54.4931	3.99807	1	1	1
1	29	19.8	125	75	82	4.40672	89	5.146	190	59	1.38983	131	111.3	4.7	1.63786	0.49339	0.359924	-1.02186	22.678	3.1214	1	1	1
1	68	24.2	154	80	114	4.7362	94	5.248	179	50	2.28	129	112	7.3	4.85	1.57898	1.12568	0.118386	56.3226	4.0311	1	1	1
1	74	19.7	111	69	60	4.09434	84	5.86	198	77	0.779221	121	112	3.4	2.20395	0.790251	0.457115	-0.782819	37.782	3.63183	1	1	1
1	73	18.6	124	70	60	4.09434	86	5.656	204	78	0.769231	126	112.6	2.6	0.560305	-0.579274	0.118978	-2.12881	8.76999	2.17134	1	1	1
1	70	26.5	139	96	97	4.57471	90	5.86	184	51.3	1.89084	132.7	112.8	4.7	6.64266	1.89351	1.47615	0.389435	88.5688	4.48378	1	1	1
1	68	17.9	122	73	67	4.20469	221	9.634	225	97	0.690722	128	114.3	4.6	1.33473	0.28873	0.728335	-0.316994	3.04116	1.11224	1	1	1
1	74	23.4	148	90	104	4.64439	171	8.206	182	48.4	2.14876	133.6	116.1	4.2	2.62677	0.965756	1.10908	0.103533	8.75591	2.16973	1	1	1
1	61	20.7	128	76	151	5.01728	85	5.35	205	64	2.35938	141	122	7.3	0.5	-0.693147	0.104938	-2.25438	8.18182	2.10191	1	1	1
1	23	24.2	112	56	111	4.70953	89	5.044	202	59	1.88136	143	125.1	7.4	6.46419	1.86628	1.42053	0.351027	89.5041	4.49428	1	1	1
1	70	18.2	123	77	125	4.82831	88	5.656	218	72	1.73611	146	126.1	9.4	0.63232	-0.458359	0.137393	-1.98491	9.10541	2.20887	1	1	1
1	67	23.6	157	84	75	4.31749	103	5.86	193	45.6	1.64474	147.4	126.3	3.8	3.41569	1.22838	0.86868	-0.14078	30.7412	3.4256	1	1	1
1	71	25.9	145	78	120	4.78749	87	5.758	198	52	2.30769	146	126.6	5.9	4.39963	1.48152	0.945107	-0.0564575	65.9945	4.18957	1	1	1
1	59	23.8	130	78	142	4.95583	95	6.064	200	52	2.73077	148	128	5.7	3.69355	1.30659	0.866389	-0.143422	41.5525	3.72696	1	1	1
1	61	19.1	154	84	80	4.38203	100	5.656	214	65.3	1.22511	148.7	130.1	4.7	1.81568	0.59646	0.448316	-0.802257	17.6661	2.87165	1	1	1
1	66	19.9	118	71	104	4.64439	99	5.656	210	53	1.96226	157	131.6	5.7	1.2009	0.18307	0.293553	-1.2257	12.009	2.48566	1	1	1
1	67	24.1	169	111	73	4.29046	117	6.268	240	100	0.73	140	132	3.9	4.25	1.44692	1.22778	0.205206	28.3333	3.34404	1	1	1
1	59	22.3	130	83	209	5.34233	215	10.246	223	59	3.54237	164	134.4	11.8	2.07121	0.728132	1.09953	0.0948834	4.90549	1.59036	1	1	1
1	53	24.3	152	94	198	5.28827	97	5.452	214	45	4.4	169	138	13.4	6.36765	1.85123	1.52509	0.422055	67.4222	4.21097	1	1	1
1	82	18.6	101	54	108	4.68213	90	5.35	135	65	1.66154	70	54.1	4.9	1.69502	0.527697	0.376672	-0.97638	22.6003	3.11796	0	1	1
1	63	20.5	116	74	162	5.0876	89	5.452	147	65	2.49231	82	58	12.9	0.5	-0.693147	0.109877	-2.2084	6.92308	1.93486	0	1	1
1	70	21.7	162	86	64	4.15888	108	5.452	137	68	0.941176	69	58	2.4	0.5	-0.693147	0.133333	-2.0149	4	1.38629	0	1	1
1	70	24	143	70	65	4.17439	93	5.962	143	70.6	0.92068	72.4	58.7	2.7	4.11982	1.41581	0.946033	-0.0554773	49.4379	3.90072	0	1	1
1	65	20.4	130	76	68	4.21951	97	5.86	124	55	1.23636	69	59	3	0.5	-0.693147	0.119753	-2.12232	5.29412	1.6666	0	1	1
1	67	23.1	136	89	42	3.73767	88	5.248	124	58	0.724138	66	63.2	1.1	1.65623	0.504542	0.359872	-1.02201	23.8497	3.17177	0	1	1
1	72	22.6	134	76	155	5.04343	95	5.554	162	74	2.09459	88	64	11.8	0.5	-0.693147	0.117284	-2.14316	5.625	1.72722	0	1	1
1	71	23.3	125	71	73	4.29046	91	5.248	156	68	1.07353	88	65.2	4.1	1.01028	0.0102275	0.227001	-1.4828	12.9893	2.56413	0	1	1
1	72	21.3	122	84	47	3.85015	86	5.656	115	43	1.09302	72	66	1.7	3.29	1.19089	0.698617	-0.358652	51.4957	3.9415	0	1	1
1	63	21.7	121	85	64	4.15888	87	5.554	141	64	1	77	67	1.8	0.5	-0.693147	0.107407	-2.23113	7.5	2.0149	0	1	1
1	74	17.9	123	85	65	4.17439	90	5.554	153	85	0.764706	68	68.8	3.8	2.04625	0.716011	0.454723	-0.788066	27.2834	3.30628	0	1	1
1	65	18.8	104	66	51	3.93183	101	6.37	161	78.6	0.648855	82.4	71.7	2.4	0.8097	-0.211092	0.201925	-1.59986	7.67084	2.03743	0	1	1
1	56	25.9	122	85	526	6.2653	84	5.656	225	43.5	12.092	181.5	73.7	49.5	0.94767	-0.0537487	0.196554	-1.62682	16.2458	2.78783	0	1	1
1	70	27.1	134	90	95	4.55388	92	5.758	131	43	2.2093	88	74	3.1	4.61	1.52823	1.04721	0.0461294	57.2276	4.04704	0	1	1
1	82	25.1	126	68	43	3.7612	87	5.656	137	50.2	0.856574	86.8	74.7	2.3	3.27069	1.185	0.702593	-0.352977	49.0604	3.89305	0	1	1
1	60	22	119	72	212	5.35659	91	5.452	145	48	4.41667	97	75	10.4	1.95958	0.672732	0.440301	-0.820296	25.1946	3.22663	0	1	1
1	47	23.7	99	64	67	4.20469	105	5.656	154	65.5	1.0229	88.5	75.4	2.1	2.21201	0.7939	0.573483	-0.556026	18.9601	2.94233	0	1	1
1	84	24.7	168	97	88	4.47734	121	6.574	135	50	1.76	85	76	4.7	2.64	0.970779	0.788741	-0.237318	16.3862	2.79644	0	1	1
1	74	21.7	119	73	153	5.03044	100	5.146	160	59	2.59322	101	77	6.8	11.7092	2.46037	2.89115	1.06166	113.927	4.73556	0	1	1
1	76	24.2	147	88	64	4.15888	105	6.064	150	61	1.04918	89	78	3.2	4.09949	1.41086	1.06283	0.0609362	35.1385	3.5593	0	1	1
1	83	20.9	101	58	42	3.73767	115	5.554	155	72	0.583333	83	79	4.6	17.59	2.86733	4.99469	1.60838	121.777	4.80219	0	1	1
1	73	19.7	132	70	122	4.80402	116	5.146	146	49.3	2.47465	96.7	79.3	5.2	2.07288	0.72894	0.593715	-0.521357	14.08	2.64475	0	1	1
1	85	22.1	165	97	61	4.11087	113	5.146	152	54.8	1.11314	97.2	80.8	3.1	4.14208	1.4212	1.15569	0.144699	29.823	3.39528	0	1	1
1	71	28.2	140	97	35	3.55535	94	5.35	178	88	0.397727	90	81	1.5	9.64922	2.26688	2.23957	0.806285	112.055	4.71899	0	1	1
1	66	20.7	118	81	45	3.80666	98	5.554	180	93	0.483871	87	82	2	0.5	-0.693147	0.120988	-2.11207	5.14286	1.63761	0	1	1
1	73	22.6	114	78	120	4.78749	90	5.554	152	53	2.26415	99	82	6.4	5.83	1.76302	1.29556	0.25894	77.7333	4.35328	0	1	1
1	63	28.6	165	106	256	5.54518	206	8.41	171	62	4.12903	109	84.5	12.1	3.92573	1.36755	1.99679	0.691541	9.88296	2.29081	0	1	1
1	76	23.9	144	98	99	4.59512	105	5.554	143	46	2.15217	97	85.6	4.6	2.11819	0.75056	0.549159	-0.599366	18.1559	2.89899	0	1	1
1	66	22.5	143	80	89	4.48864	96	5.248	188	69	1.28986	119	85.7	4.5	2.04317	0.714502	0.484307	-0.725037	22.2891	3.1041	0	1	1
1	74	25.6	169	106	112	4.7185	132	5.962	134	30	3.73333	104	86	6	13.52	2.60417	4.40652	1.48308	70.5391	4.25617	0	1	1
1	62	21.5	115	76	51	3.93183	87	5.248	162	65.1	0.78341	96.9	86.2	2.3	1.39368	0.331951	0.299384	-1.20603	20.9053	3.04	0	1	1
1	69	19.6	111	79	86	4.45435	102	5.758	218	116.7	0.736932	101.3	86.9	5.2	1.314	0.273076	0.330933	-1.10584	12.1292	2.49562	0	1	1
1	79	18.7	103	66	82	4.40672	94	5.248	163	63	1.30159	100	87	4.6	1.87176	0.626879	0.434433	-0.833713	21.7366	3.079	0	1	1
1	55	23.7	127	86	44	3.78419	77	5.35	181	88	0.5	93	88	1.8	2.00863	0.697454	0.381888	-0.962628	51.6505	3.9445	0	1	1
1	76	23	119	82	83	4.41884	90	5.656	156	55	1.50909	101	88	3.9	4.67029	1.54122	1.03784	0.0371445	62.2706	4.13149	0	1	1
1	73	23.1	113	76	58	4.06044	85	4.738	158	67	0.865672	91	88.1	2.5	1.69693	0.52882	0.356146	-1.03242	27.7679	3.32388	0	1	1
1	64	19.1	132	77	55	4.00733	77	5.656	170	69	0.797101	101	89	1.7	0.5	-0.693147	0.0950617	-2.35323	12.8571	2.5539	0	1	1
1	66	25	127	76	111	4.70953	135	8.308	157	50	2.22	107	89.7	4.8	4.82662	1.57415	1.60887	0.475534	24.1331	3.18358	0	1	1
1	78	23.9	116	80	77	4.34381	95	5.758	178	73	1.05479	105	89.8	4	1.20843	0.18932	0.283458	-1.26069	13.5948	2.60969	0	1	1
1	76	20.5	130	74	42	3.73767	110	6.472	163	64	0.65625	99	91	1.8	5.73635	1.74682	1.55802	0.443417	43.938	3.78278	0	1	1
1	74	23.4	135	78	104	4.64439	75	5.656	178	71	1.46479	107	91.1	4.6	1.34155	0.293824	0.248435	-1.39258	40.2464	3.69502	0	1	1
1	69	21.7	130	92	79	4.36945	99	6.166	193	85	0.929412	108	91.4	4.2	2.77586	1.02096	0.678544	-0.387805	27.7586	3.32355	0	1	1
1	70	18.6	95	62	62	4.12713	98	5.86	186	86.8	0.714286	99.2	91.8	3.1	2.18311	0.780749	0.528258	-0.63817	22.4548	3.11151	0	1	1
1	67	25.6	147	81	99	4.59512	104	5.656	157	54	1.83333	103	92	3.9	9.12	2.21047	2.34193	0.850974	80.078	4.383	0	1	1
1	71	23.4	128	72	61	4.11087	87	6.064	178	71.8	0.849582	106.2	92.2	3	0.5	-0.693147	0.107407	-2.23113	7.5	2.0149	0	1	1
1	73	18	127	87	79	4.36945	91	5.656	159	58	1.36207	101	93	3.7	0.5	-0.693147	0.112346	-2.18617	6.42857	1.86075	0	1	1
1	72	24.2	119	61	89	4.48864	106	6.676	180	77	1.15584	103	93.2	4	1.43172	0.358874	0.374721	-0.981574	11.9865	2.48378	0	1	1
1	78	18.5	131	80	79	4.36945	96	5.656	155	39.8	1.98492	115.2	93.4	3.2	3.19273	1.16087	0.756794	-0.278664	34.8297	3.55047	0	1	1
1	74	17.4	115	72	83	4.41884	74	5.248	162	59	1.40678	103	94	5	0.5	-0.693147	0.091358	-2.39297	16.3636	2.79506	0	1	1
1	74	24.8	119	80	100	4.60517	90	6.472	161	43	2.32558	118	94.2	5.3	4.54997	1.51512	1.0111	0.0110431	60.6663	4.10539	0	1	1
1	67	23.5	132	76	64	4.15888	93	5.044	189	92	0.695652	97	94.3	2.8	1.09017	0.086337	0.250336	-1.38495	13.0821	2.57124	0	1	1
1	73	27.5	146	82	69	4.23411	98	5.452	180	75	0.92	105	94.6	3.5	6.31843	1.84347	1.52891	0.424552	64.9896	4.17423	0	1	1
1	70	25.1	158	98	118	4.77068	90	4.942	164	50	2.36	114	94.9	6.2	1.77819	0.575598	0.395154	-0.92848	23.7092	3.16586	0	1	1
1	76	21.7	145	82	125	4.82831	93	5.656	169	62	2.01613	107	95.4	6.2	5.31524	1.67058	1.22054	0.19929	63.7829	4.15548	0	1	1
1	75	22.9	143	81	86	4.45435	93	6.166	166	53	1.62264	113	95.6	3.5	1.2436	0.21801	0.285567	-1.25328	14.9232	2.70292	0	1	1
1	66	24.9	146	84	61	4.11087	104	6.166	206	94.2	0.647558	111.8	95.6	3.2	1.97608	0.681115	0.507438	-0.678381	17.3509	2.85365	0	1	1
1	72	22.6	128	86	138	4.92725	99	5.452	162	52	2.65385	110	96	7.5	4.64	1.53471	1.13422	0.125947	46.4	3.8373	0	1	1
1	75	18	117	76	35	3.55535	133	5.656	192	87	0.402299	105	96	2.2	14.5468	2.67737	4.77709	1.56383	74.812	4.31498	0	1	1
1	69	24.9	140	91	156	5.04986	96	5.758	170	50	3.12	120	97.5	9.6	4.40587	1.48294	1.04435	0.0433994	48.0641	3.87253	0	1	1
1	59	21.2	123	100	85	4.44265	102	5.35	214	100.6	0.84493	113.4	97.8	5.1	3.12575	1.13967	0.787226	-0.239239	28.8531	3.36222	0	1	1
1	65	20	117	82	62	4.12713	103	5.554	189	87	0.712644	102	98	2.6	0.5	-0.693147	0.12716	-2.06231	4.5	1.50408	0	1	1
1	77	20.6	109	65	62	4.12713	113	6.268	179	74	0.837838	105	98	4.4	2.05	0.71784	0.571975	-0.558659	14.76	2.69192	0	1	1
1	75	23.2	147	85	90	4.49981	131	6.982	170	50	1.8	120	99	4.2	4.11463	1.41455	1.33091	0.28586	21.7833	3.08115	0	1	1
1	66	23.1	128	80	113	4.72739	189	7.594	192	71	1.59155	121	99	9.3	17.55	2.86505	8.19	2.10291	50.1429	3.91488	0	1	1
1	64	20.4	114	84	138	4.92725	102	5.044	166	47	2.93617	119	100	6.7	3.44543	1.23705	0.867738	-0.141865	31.804	3.45959	0	1	1
1	58	27.1	139	95	200	5.29832	90	5.248	170	39	5.12821	131	101	12.5	4.02	1.39128	0.893333	-0.112795	53.6	3.98155	0	1	1
1	79	20.2	119	58	67	4.20469	104	5.554	175	63	1.06349	112	101	4	12.7495	2.54549	3.27395	1.186	111.947	4.71802	0	1	1
1	76	20.3	133	79	51	3.93183	96	5.554	170	61	0.836066	109	101	3.1	0.5	-0.693147	0.118519	-2.13269	5.45455	1.69645	0	1	1
1	69	28.2	138	100	81	4.39445	101	5.758	195	81	1	114	101.2	4.3	1.9687	0.677372	0.490959	-0.711394	18.6508	2.92589	0	1	1
1	70	22.4	127	75	73	4.29046	93	6.064	186	67.3	1.0847	118.7	101.4	5.1	1.76736	0.569488	0.405838	-0.9018	21.2083	3.05439	0	1	1
1	72	21.1	139	80	80	4.38203	95	5.248	194	76	1.05263	118	101.8	5	1.43061	0.358099	0.335575	-1.09191	16.0943	2.77847	0	1	1
1	72	21.1	111	73	38	3.63759	86	5.35	208	102	0.372549	106	102	2.5	0.5	-0.693147	0.106173	-2.24269	7.82609	2.05746	0	1	1
1	70	26.1	139	82	96	4.56435	99	5.248	190	71	1.35211	119	102.1	6	3.37566	1.21659	0.825162	-0.192175	33.7566	3.51918	0	1	1
1	84	18.6	119	67	74	4.30407	92	5.248	183	73	1.0137	110	102.2	3.9	0.3474	-1.05728	0.0789155	-2.53938	4.31255	1.46153	0	1	1
1	79	22.8	158	87	53	3.97029	92	5.248	180	74	0.716216	106	102.2	3.2	3.03255	1.1094	0.688876	-0.372694	37.6455	3.62821	0	1	1
1	83	21.3	125	77	72	4.27667	114	5.554	176	54	1.33333	122	102.6	3	5.39314	1.68513	1.51807	0.417439	38.0692	3.63941	0	1	1
1	64	22.8	121	73	93	4.5326	92	5.146	183	68	1.36765	115	103	6.5	3.72	1.31372	0.845037	-0.168375	46.1793	3.83253	0	1	1
1	74	20.9	98	50	45	3.80666	93	5.35	169	61	0.737705	108	103	2	0.5	-0.693147	0.114815	-2.16443	6	1.79176	0	1	1
1	73	23.5	131	84	78	4.35671	88	5.452	179	65	1.2	114	103	4.2	3.44	1.23547	0.747457	-0.291079	49.536	3.9027	0	1	1
1	57	23.4	122	87	292	5.67675	92	5.554	183	41	7.12195	142	103	16.3	2.3561	0.85701	0.535214	-0.625089	29.2482	3.37582	0	1	1
1	67	27.7	126	90	190	5.24702	89	5.656	181	50	3.8	131	103	10.7	0.5	-0.693147	0.109877	-2.2084	6.92308	1.93486	0	1	1
1	71	20.3	119	65	94	4.54329	109	6.676	188	74	1.27027	114	103.9	5	2.0267	0.706407	0.545457	-0.606132	15.8611	2.76387	0	1	1
1	73	19.4	122	71	55	4.00733	92	5.248	189	76	0.723684	113	104.4	3.6	0.430198	-0.843509	0.097724	-2.32561	5.34039	1.6753	0	1	1
1	76	23.7	133	74	108	4.68213	89	5.044	161	39	2.76923	122	105	4.3	6.82017	1.91988	1.49875	0.404634	94.4332	4.54789	0	1	1
1	41	23.4	121	75	78	4.35671	93	5.146	172	49.9	1.56313	122.1	105	4.5	4.12384	1.41679	0.946957	-0.0545018	49.4861	3.90169	0	1	1
1	79	23.3	148	76	57	4.04305	101	6.064	182	69	0.826087	113	105	2.4	0.5	-0.693147	0.124691	-2.08191	4.73684	1.55537	0	1	1
1	73	24	125	69	113	4.72739	104	6.166	195	69.4	1.62824	125.6	105.4	7.2	0.5	-0.693147	0.128395	-2.05264	4.39024	1.47938	0	1	1
1	81	20.9	124	80	78	4.35671	113	5.248	176	51	1.52941	125	106.2	2.4	1.79708	0.586162	0.501407	-0.690337	12.939	2.56024	0	1	1
1	67	22.7	116	68	72	4.27667	89	5.044	176	58	1.24138	118	107	2.6	2.08066	0.732684	0.457231	-0.782566	28.8091	3.36069	0	1	1
1	76	18.2	113	72	98	4.58497	128	5.962	172	54	1.81481	118	107	4.6	2.24	0.806476	0.707951	-0.345381	12.4062	2.51819	0	1	1
1	52	21.3	130	89	80	4.38203	102	5.758	186	68	1.17647	118	107.5	4	3.61441	1.28493	0.910296	-0.0939859	33.3638	3.50747	0	1	1
1	56	27.1	119	79	148	4.99721	104	6.064	187	56	2.64286	131	107.7	6.2	3.48622	1.24882	0.895226	-0.110679	30.6107	3.42135	0	1	1
1	52	24.8	168	111	95	4.55388	112	5.656	192	76	1.25	116	108.5	5.7	2.32108	0.842034	0.64188	-0.443354	17.0529	2.83632	0	1	1
1	53	21	112	83	107	4.67283	102	5.35	178	57	1.87719	121	109	6.3	6.89	1.93007	1.73526	0.551157	63.6	4.15261	0	1	1
1	69	17.7	131	81	35	3.55535	107	5.86	197	83	0.421687	114	109	2.3	0.5	-0.693147	0.132099	-2.02421	4.09091	1.40877	0	1	1
1	81	20.5	160	80	52	3.95124	102	5.86	180	62	0.83871	118	109	2.8	2.74796	1.01086	0.692079	-0.368055	25.3658	3.2334	0	1	1
1	59	25.5	118	70	66	4.18965	94	5.962	195	79	0.835443	116	109	4.5	0.5	-0.693147	0.116049	-2.15374	5.80645	1.75897	0	1	1
1	52	22.4	125	78	217	5.3799	97	5.452	210	62	3.5	148	109.1	15.1	1.91798	0.651275	0.459369	-0.777901	20.3081	3.01102	0	1	1
1	74	24.8	111	70	55	4.00733	96	5.758	173	49.8	1.10442	123.2	109.1	2.7	3.70557	1.30984	0.878356	-0.129703	40.4243	3.69943	0	1	1
1	70	24.4	140	83	78	4.35671	103	6.064	170	46.1	1.69197	123.9	109.1	2.9	2.16207	0.771068	0.549861	-0.59809	19.4587	2.96829	0	1	1
1	71	23.3	141	88	127	4.84419	100	5.452	200	68.2	1.86217	131.8	109.5	6.5	3.6461	1.29366	0.900272	-0.105058	35.4756	3.56884	0	1	1
1	58	24	106	72	61	4.11087	104	5.656	183	61	1	122	109.7	10.5	1.41848	0.349585	0.364251	-1.00991	12.4549	2.52212	0	1	1
1	75	19.4	145	90	76	4.33073	84	5.044	167	46	1.65217	121	110	2.3	4.32154	1.46361	0.89632	-0.109458	74.0836	4.30519	0	1	1
1	75	22.8	159	106	44	3.78419	89	5.86	208	97	0.453608	111	110	2	0.5	-0.693147	0.109877	-2.2084	6.92308	1.93486	0	1	1
1	79	19.7	124	70	149	5.00395	126	6.064	170	35	4.25714	135	110	5.9	11.8019	2.46826	3.67169	1.30065	67.4392	4.21123	0	1	1
1	79	18.1	140	82	78	4.35671	126	6.676	211	91	0.857143	120	110.3	4.2	0.359859	-1.02204	0.111956	-2.18965	2.05634	0.720927	0	1	1
1	74	23.1	148	82	64	4.15888	101	5.35	180	66	0.969697	114	111.1	2.5	1.36312	0.309776	0.339938	-1.07899	12.9138	2.55829	0	1	1
1	73	24.9	120	82	111	4.70953	97	5.554	193	57.3	1.93717	135.7	111.7	6.2	7.10857	1.9613	1.70255	0.532125	75.2672	4.32104	0	1	1
1	74	26.4	114	75	57	4.04305	97	5.656	176	49.3	1.15619	126.7	112	2.8	8.82533	2.17763	2.11372	0.74845	93.4447	4.53737	0	1	1
1	67	21	142	80	76	4.33073	84	5.758	170	50	1.52	120	112	3.5	0.5	-0.693147	0.103704	-2.26622	8.57143	2.14843	0	1	1
1	68	27.9	120	94	105	4.65396	104	6.37	199	74	1.41892	125	112	7	4.25735	1.44865	1.09324	0.0891502	37.3816	3.62118	0	1	1
1	78	21.9	150	82	75	4.31749	90	5.146	188	56.1	1.3369	131.9	112.3	3.9	2.02956	0.707819	0.451013	-0.796258	27.0608	3.29809	0	1	1
1	67	19.3	123	79	91	4.51086	79	5.044	196	66	1.37879	130	112.7	3.6	1.15991	0.148341	0.226254	-1.4861	26.0979	3.26186	0	1	1
1	56	21.7	118	84	82	4.40672	98	5.962	177	45.7	1.79431	131.3	112.9	3.6	2.12292	0.752792	0.513694	-0.666128	21.8357	3.08355	0	1	1
1	76	22.9	138	86	108	4.68213	98	5.656	181	47	2.29787	134	113.9	5.2	0.829096	-0.187419	0.200621	-1.60634	8.52785	2.14334	0	1	1
1	72	19.1	116	80	46	3.82864	108	5.758	204	74.9	0.614152	129.1	114.5	2.5	2.01246	0.699356	0.536655	-0.6224	16.0996	2.7788	0	1	1
1	54	22.8	172	106	63	4.14313	96	5.656	204	79	0.797468	125	115	3.6	2.09548	0.739785	0.496707	-0.699754	22.8598	3.12938	0	1	1
1	73	18.7	117	78	66	4.18965	96	5.86	214	89.5	0.73743	124.5	115.2	4.3	1.60105	0.470663	0.379509	-0.968876	17.4661	2.86026	0	1	1
1	58	23	129	79	72	4.27667	97	5.758	193	57.2	1.25874	135.8	116	5	3.98367	1.3822	0.954114	-0.0469721	42.1801	3.74195	0	1	1
1	72	21.6	123	72	128	4.85203	86	5.86	200	68	1.88235	132	116	5.6	2.72	1.00063	0.57758	-0.548908	42.5739	3.75124	0	1	1
1	67	22.2	129	77	65	4.17439	100	5.962	187	58	1.12069	129	116	6	2.32851	0.845227	0.57494	-0.55349	22.6557	3.12041	0	1	1
1	71	24.5	146	95	61	4.11087	95	5.452	196	62.9	0.969793	133.1	116.6	2.7	5.64824	1.73134	1.3249	0.281334	63.5427	4.15171	0	1	1
1	66	22.9	130	80	110	4.70048	90	5.452	197	59	1.86441	138	116.7	5.6	2.1995	0.788231	0.488778	-0.715846	29.3267	3.3785	0	1	1
1	67	20.8	103	60	64	4.15888	92	5.86	206	85	0.752941	121	116.7	4.3	1.50119	0.406257	0.341011	-1.07584	18.6355	2.92507	0	1	1
1	63	23	141	85	101	4.61512	106	6.064	186	54	1.87037	132	117	5.2	2.5	0.916291	0.654321	-0.424157	20.9302	3.04119	0	1	1
1	62	31.3	142	88	339	5.826	114	6.166	208	36.9	9.18699	171.1	117.1	22.3	9.72541	2.27474	2.73752	1.00705	68.65	4.22902	0	1	1
1	61	28.2	142	95	227	5.42495	104	5.758	193	40.6	5.59113	152.4	117.3	15.5	2.13881	0.76025	0.549226	-0.599246	18.7798	2.93278	0	1	1
1	66	23.2	139	86	57	4.04305	91	5.35	207	79.3	0.718789	127.7	117.4	3.7	4.11394	1.41438	0.924367	-0.0786456	52.8936	3.96828	0	1	1
1	70	16.7	115	74	75	4.31749	94	5.554	198	63.8	1.17555	134.2	117.8	5.3	0.87677	-0.13151	0.203497	-1.5921	10.1819	2.32061	0	1	1
1	70	22.5	140	89	78	4.35671	93	5.758	185	56	1.39286	129	118	3.8	2.08855	0.736469	0.479592	-0.734819	25.0626	3.22138	0	1	1
1	73	20.6	126	79	85	4.44265	102	5.86	200	74	1.14865	126	118	4.1	3.35	1.20896	0.843704	-0.169954	30.9231	3.4315	0	1	1
1	76	19	131	84	77	4.34381	104	5.758	206	65	1.18462	141	118.2	4.2	2.95019	1.08187	0.75758	-0.277626	25.9041	3.2544	0	1	1
1	67	24.9	155	85	100	4.60517	88	6.472	193	49.1	2.03666	143.9	119.9	4.6	5.37966	1.68262	1.16891	0.156074	77.467	4.34985	0	1	1
1	65	23	132	80	56	4.02535	87	5.248	189	58	0.965517	131	120	4.6	2.87607	1.05642	0.617823	-0.481554	43.1411	3.76448	0	1	1
1	77	24.2	146	76	125	4.82831	114	6.064	199	53	2.35849	146	120	7.1	3.25119	1.17902	0.915149	-0.0886687	22.9496	3.1333	0	1	1
1	67	20.2	107	66	82	4.40672	83	5.35	193	66	1.24242	127	120.2	4.2	0.926995	-0.0758068	0.189977	-1.66085	16.6859	2.81456	0	1	1
1	70	22.8	132	79	77	4.34381	92	6.064	214	77.7	0.990991	136.3	122.7	5.1	1.14415	0.134666	0.259907	-1.34743	14.2033	2.65347	0	1	1
1	71	25.6	135	77	101	4.61512	95	5.248	197	57	1.77193	140	122.8	4.3	2.42409	0.885457	0.568614	-0.564553	27.271	3.30582	0	1	1
1	71	24	121	81	193	5.26269	99	7.186	192	43	4.48837	149	123	12.3	3.6	1.28093	0.88	-0.127833	36	3.58352	0	1	1
1	66	23.7	118	77	91	4.51086	90	5.656	189	49.4	1.84211	139.6	123.6	5	26.1081	3.26224	5.80179	1.75817	348.108	5.85251	0	1	1
1	59	23.8	152	98	103	4.63473	94	5.554	214	80	1.2875	134	124	7.5	0.5	-0.693147	0.116049	-2.15374	5.80645	1.75897	0	1	1
1	74	26.6	134	75	122	4.80402	97	5.554	192	51	2.39216	141	124	6.7	6.21	1.82616	1.48733	0.396985	65.7529	4.1859	0	1	1
1	63	24.3	122	88	90	4.49981	98	5.758	190	51.1	1.76125	138.9	124.8	4.7	4.7143	1.5506	1.14074	0.131681	48.49	3.88136	0	1	1
1	70	26.9	128	80	304	5.71703	177	5.758	204	39	7.79487	165	125	21.9	115.83	4.75212	50.622	3.92439	365.779	5.90203	0	1	1
1	74	19.1	128	74	57	4.04305	103	5.962	199	62	0.919355	137	125	4.1	0.5	-0.693147	0.12716	-2.06231	4.5	1.50408	0	1	1
1	69	22.4	140	90	125	4.82831	112	5.452	203	51.6	2.42248	151.4	125.7	6.4	3.9096	1.36344	1.08117	0.0780477	28.7236	3.35772	0	1	1
1	71	23.7	124	83	102	4.62497	97	5.758	205	58	1.75862	147	125.9	5.9	2.47476	0.906142	0.59272	-0.523034	26.2033	3.26589	0	1	1
1	65	21.6	136	83	97	4.57471	96	5.656	204	63	1.53968	141	126	5.4	2.14025	0.760923	0.507319	-0.678616	23.3482	3.15052	0	1	1
1	81	24.5	170	98	249	5.51745	90	5.86	200	45	5.53333	155	126	13.7	3.59943	1.28077	0.799873	-0.223303	47.9924	3.87104	0	1	1
1	63	23.1	130	85	47	3.85015	105	5.248	233	96	0.489583	137	126.7	3.8	1.52544	0.422282	0.395484	-0.927645	13.0752	2.57072	0	1	1
1	64	22.3	119	76	103	4.63473	99	5.656	203	52	1.98077	151	127	5.5	3.75953	1.32429	0.918997	-0.0844729	37.5953	3.62688	0	1	1
1	72	27.9	132	77	170	5.1358	97	5.962	213	70	2.42857	143	127.1	9.9	5.00166	1.60977	1.19793	0.180593	52.9587	3.96951	0	1	1
1	68	26.1	136	89	117	4.76217	88	5.554	208	55	2.12727	153	127.3	8	4.78262	1.56499	1.03919	0.0384377	68.8697	4.23222	0	1	1
1	63	21.5	110	70	72	4.27667	94	5.656	215	68	1.05882	147	127.5	3.9	1.22542	0.203282	0.284418	-1.25731	14.2307	2.6554	0	1	1
1	50	30.5	140	90	128	4.85203	87	4.942	204	62	2.06452	142	128	6.8	2.08	0.732368	0.446815	-0.805611	31.2	3.44042	0	1	1
1	61	22.9	121	75	82	4.40672	102	6.064	243	103	0.796117	140	128	5.1	0.5	-0.693147	0.125926	-2.07206	4.61538	1.5294	0	1	1
1	68	19.9	150	89	103	4.63473	92	5.554	195	43.6	2.36239	151.4	128.2	6.3	4.88498	1.58617	1.10968	0.104068	60.6412	4.10497	0	1	1
1	71	25.8	124	70	97	4.57471	102	5.248	196	46.2	2.09957	149.8	128.4	5.6	2.74932	1.01135	0.69242	-0.367562	25.3783	3.23389	0	1	1
1	70	20.9	138	85	90	4.49981	97	5.656	215	69	1.30435	146	128.4	5.7	0.551128	-0.595788	0.131999	-2.02496	5.83547	1.76396	0	1	1
1	66	17.7	138	86	57	4.04305	97	5.758	231	90	0.633333	141	129.3	3.6	0.850532	-0.161893	0.203708	-1.59107	9.00564	2.19785	0	1	1
1	65	24.4	115	79	47	3.85015	94	5.758	235	93	0.505376	142	132	4.7	0.5	-0.693147	0.116049	-2.15374	5.80645	1.75897	0	1	1
1	80	22.2	150	90	81	4.39445	91	5.452	220	79	1.02532	141	132.3	4.8	1.81192	0.594388	0.407123	-0.898639	23.2961	3.14829	0	1	1
1	66	27.6	144	88	118	4.77068	84	5.86	213	55.3	2.13382	157.7	132.4	7.5	2.57723	0.946716	0.534537	-0.626354	44.1811	3.7883	0	1	1
1	73	21	128	81	108	4.68213	91	5.656	197	42.3	2.55319	154.7	132.8	6.2	1.66134	0.507622	0.373288	-0.985405	21.36	3.06152	0	1	1
1	54	24.9	113	80	55	4.00733	88	4.942	197	47	1.17021	150	132.9	2.9	4.39738	1.48101	0.95548	-0.0455411	63.3223	4.14824	0	1	1
1	60	25	116	74	80	4.38203	90	5.452	196	55	1.45455	141	133	3.2	7.37	1.99742	1.63778	0.49334	98.2667	4.58768	0	1	1
1	70	24.1	151	95	82	4.40672	94	5.554	199	57	1.4386	142	133	5.7	6.8	1.91692	1.57827	0.45633	78.9677	4.36904	0	1	1
1	72	22.4	139	90	78	4.35671	97	5.86	198	49.3	1.58215	148.7	133.6	5	1.99862	0.692458	0.478683	-0.736718	21.1619	3.0522	0	1	1
1	76	24.5	137	75	106	4.66344	90	5.758	213	51.8	2.04633	161.2	134	4.3	1.59971	0.46982	0.35549	-1.03426	21.3294	3.06009	0	1	1
1	72	22.4	140	82	241	5.4848	119	5.656	217	54	4.46296	163	135.4	12.2	5.91577	1.77762	1.73821	0.552858	38.0299	3.63837	0	1	1
1	75	27.4	134	80	78	4.35671	99	5.452	210	51.9	1.50289	158.1	135.8	3.9	5.12722	1.63456	1.25332	0.225796	51.2722	3.93715	0	1	1
1	39	21.4	127	87	150	5.01064	96	5.452	235	77	1.94805	158	136	10.1	4.08415	1.40711	0.968094	-0.032426	44.5543	3.79671	0	1	1
1	79	24.4	151	91	125	4.82831	91	5.452	202	40	3.125	162	136	5.7	3.30925	1.19672	0.74356	-0.296306	42.5475	3.75062	0	1	1
1	55	26.8	124	80	111	4.70953	97	6.166	210	58	1.91379	152	137	6.2	9.61009	2.26281	2.30167	0.833637	101.754	4.62256	0	1	1
1	72	25.7	141	82	115	4.74493	131	5.86	209	55	2.09091	154	137.2	4.2	16.7502	2.81841	5.41796	1.68972	88.6775	4.48501	0	1	1
1	72	27.9	114	66	104	4.64439	118	6.064	212	48.4	2.14876	163.6	137.5	4.6	6.4998	1.87177	1.89377	0.638569	42.5442	3.75054	0	1	1
1	77	25.7	147	90	223	5.40717	113	6.472	237	57	3.91228	180	137.8	17.9	4.05422	1.39976	1.13118	0.123258	29.1904	3.37384	0	1	1
1	77	27.3	134	80	67	4.20469	102	5.452	219	70	0.957143	149	138	4.1	2.97488	1.0902	0.749229	-0.28871	27.4604	3.31275	0	1	1
1	88	21.2	137	87	75	4.31749	84	5.554	221	72	1.04167	149	138	4.9	0.5	-0.693147	0.103704	-2.26622	8.57143	2.14843	0	1	1
1	73	22	129	97	107	4.67283	88	5.554	215	54.3	1.97053	160.7	138.8	7.5	3.70356	1.30929	0.804724	-0.217256	53.3312	3.97652	0	1	1
1	67	24	116	68	97	4.57471	84	5.86	224	62.6	1.54952	161.4	138.8	7.1	2.20662	0.791463	0.45767	-0.781607	37.8278	3.63304	0	1	1
1	76	23.2	128	77	58	4.06044	119	6.268	216	62	0.935484	154	138.9	3.5	1.93908	0.662216	0.569756	-0.562548	12.4655	2.52297	0	1	1
1	73	23.7	146	74	93	4.5326	100	5.962	208	57	1.63158	151	140	5.9	2.63	0.966984	0.649383	-0.431733	25.5892	3.24217	0	1	1
1	73	21.8	147	84	88	4.47734	86	5.554	223	57	1.54386	166	141.5	5.5	0.766197	-0.266316	0.162699	-1.81586	11.9927	2.48429	0	1	1
1	73	24	144	79	71	4.26268	99	5.758	228	65	1.09231	163	141.5	4.8	2.87645	1.05656	0.703131	-0.352212	28.7645	3.35914	0	1	1
1	72	19.3	120	69	89	4.48864	113	5.962	227	74	1.2027	153	142.3	6.1	1.45093	0.372206	0.404828	-0.904293	10.4467	2.34629	0	1	1
1	75	23	130	74	131	4.8752	100	5.656	218	55	2.38182	163	143	8.7	2.82143	1.03724	0.696649	-0.361473	27.4517	3.31243	0	1	1
1	77	25.1	108	58	164	5.09987	97	6.472	224	57	2.87719	167	143	9.6	5.77	1.75267	1.38195	0.323496	61.0941	4.11242	0	1	1
1	70	25.3	140	75	71	4.26268	96	5.248	240	70	1.01429	170	143.4	4.6	3.18102	1.1572	0.754018	-0.282338	34.702	3.5468	0	1	1
1	70	26.3	148	82	124	4.82028	101	5.554	219	48.3	2.56729	170.7	143.7	7.5	1.85055	0.615484	0.461496	-0.773283	17.5315	2.864	0	1	1
1	77	24.2	178	103	74	4.30407	102	5.554	223	55.9	1.32379	167.1	143.9	3.4	3.20861	1.16584	0.808094	-0.213077	29.6179	3.38838	0	1	1
1	65	23.8	138	84	188	5.23644	87	5.656	232	64	2.9375	168	144	11.1	2.22068	0.797812	0.477034	-0.740167	33.3102	3.50586	0	1	1
1	79	22	135	65	174	5.15906	103	5.962	218	47	3.70213	171	145	11	43.62	3.77552	11.0935	2.40636	392.58	5.97274	0	1	1
1	71	22.8	153	87	93	4.5326	98	5.962	217	49.8	1.86747	167.2	145	6.7	6.03504	1.79758	1.46033	0.378662	62.0747	4.12834	0	1	1
1	61	25	119	85	80	4.38203	115	6.88	203	44	1.81818	159	145	4.6	3.13	1.14103	0.888765	-0.117922	21.6692	3.07589	0	1	1
1	84	21.9	142	74	85	4.44265	124	6.166	221	62	1.37097	159	146	4.4	4.23156	1.44257	1.29559	0.258965	24.9731	3.2178	0	1	1
1	65	22.9	109	69	81	4.39445	91	5.656	221	52.8	1.53409	168.2	147.8	5.1	2.69125	0.990007	0.604702	-0.50302	34.6018	3.54391	0	1	1
1	74	20.8	106	68	98	4.58497	94	6.166	224	62	1.58065	162	148	5.4	0.5	-0.693147	0.116049	-2.15374	5.80645	1.75897	0	1	1
1	69	21.4	135	77	112	4.7185	99	5.86	225	66	1.69697	159	149.6	6.7	3.68887	1.30532	0.901723	-0.103448	36.8887	3.6079	0	1	1
1	79	26.1	138	79	69	4.23411	87	5.86	206	42	1.64286	164	149.9	3.2	7.52776	2.0186	1.61707	0.480619	112.916	4.72665	0	1	1
1	65	26.6	136	82	161	5.0814	95	5.656	259	70.8	2.27401	188.2	151.9	11.7	8.47587	2.13722	1.98817	0.687213	95.3535	4.55759	0	1	1
1	71	20.8	127	84	121	4.79579	96	5.758	231	60	2.01667	171	152	6.5	0.5	-0.693147	0.118519	-2.13269	5.45455	1.69645	0	1	1
1	70	24.2	114	70	127	4.84419	90	5.656	247	69.3	1.83261	177.7	154.1	10.6	3.1398	1.14416	0.697733	-0.359919	41.864	3.73443	0	1	1
1	74	19.3	188	97	136	4.91265	95	5.554	237	51	2.66667	186	154.3	8.4	3.63786	1.2914	0.853326	-0.158613	40.926	3.71176	0	1	1
1	78	22.3	138	93	63	4.14313	95	6.268	223	61	1.03279	162	154.9	3.3	3.3822	1.21853	0.793355	-0.231485	38.0497	3.63889	0	1	1
1	80	25.5	138	89	130	4.86753	109	5.962	252	81	1.60494	171	156	8.6	8.92	2.1883	2.40069	0.875757	69.8087	4.24576	0	1	1
1	54	20.6	103	55	59	4.07754	88	5.248	231	56	1.05357	175	156.1	2.4	0.909079	-0.0953232	0.197528	-1.62187	13.0907	2.57191	0	1	1
1	67	20.7	167	85	73	4.29046	96	5.248	244	71.7	1.01813	172.3	156.5	6	2.99616	1.09733	0.710202	-0.342206	32.6854	3.48693	0	1	1
1	78	21.1	154	100	104	4.64439	100	5.86	266	86	1.2093	180	157	8	2.02236	0.704267	0.499349	-0.69445	19.677	2.97945	0	1	1
1	66	25.3	130	93	108	4.68213	97	6.37	231	66	1.63636	165	158	7.7	7.72	2.04381	1.84899	0.614638	81.7412	4.40356	0	1	1
1	58	25.5	162	99	355	5.87212	160	8.002	255	38	9.34211	217	161.4	21.1	7.76395	2.04949	3.06724	1.12078	28.8147	3.36088	0	1	1
1	53	24.6	103	72	127	4.84419	111	5.758	259	77.3	1.64295	181.7	161.6	7.8	1.80924	0.592904	0.495865	-0.701453	13.5693	2.60781	0	1	1
1	74	22.9	140	82	110	4.70048	97	5.554	252	63	1.74603	189	163.4	6.4	2.79549	1.02801	0.669537	-0.40117	29.5993	3.38775	0	1	1
1	71	22.9	120	89	92	4.52179	95	5.554	265	81.4	1.13022	183.6	167.2	6.6	2.5545	0.937858	0.599204	-0.512152	28.7382	3.35823	0	1	1
1	63	18.7	101	72	123	4.81218	97	6.574	250	61.2	2.0098	188.8	167.9	9.1	1.97231	0.679206	0.47238	-0.74997	20.8833	3.03895	0	1	1
1	72	24.7	122	70	114	4.7362	95	6.37	233	40	2.85	193	172	7.3	0.5	-0.693147	0.117284	-2.14316	5.625	1.72722	0	1	1
1	68	22.7	112	72	101	4.61512	95	6.268	255	61	1.65574	194	173	7.1	4.81771	1.5723	1.13008	0.122289	54.1993	3.99267	0	1	1
1	77	19.9	142	85	110	4.70048	100	5.758	242	51	2.15686	191	174	9.1	0.5	-0.693147	0.123457	-2.09186	4.86486	1.58204	0	1	1
1	67	21.4	134	86	66	4.18965	93	5.656	271	79	0.835443	192	178	5	3.83637	1.34453	0.880944	-0.126762	46.0364	3.82943	0	1	1
1	70	20.6	113	72	134	4.89784	123	6.778	319	85	1.57647	234	206.1	11	4.15909	1.4253	1.26313	0.233594	24.9546	3.21706	0	1	1
1	70	25	145	86	136	4.91265	109	5.554	381	65.9	2.06373	315.1	281.9	13.2	3.78037	1.32982	1.01743	0.017283	29.5855	3.38728	0	1	1
1	23	17.3	124	63	32	3.46574	91	5.452	133	62	0.516129	71	64	1.3	3.53236	1.26197	0.793691	-0.231062	45.416	3.81587	1	0	0
1	80	16	93	65	36	3.58352	86	5.656	117	38	0.947368	79	75	2.1	0.5	-0.693147	0.106173	-2.24269	7.82609	2.05746	1	0	0
1	20	22.8	115	65	154	5.03695	93	4.84	136	36	4.27778	100	78.5	6.1	6.74596	1.90894	1.54907	0.437656	80.9515	4.39385	1	0	0
1	66	27.9	149	97	243	5.49306	86	5.146	159	55	4.41818	104	79.3	12.7	5.45959	1.69737	1.15932	0.147834	85.4544	4.44798	1	0	0
1	57	25.6	121	85	198	5.28827	83	5.146	158	41	4.82927	117	87.6	10.3	10.1347	2.31596	2.07698	0.730916	182.424	5.20633	1	0	0
1	64	22.6	80	47	69	4.23411	90	5.86	161	55	1.25455	106	88.8	3.9	2.74924	1.01132	0.610942	-0.492753	36.6565	3.60159	1	0	0
1	58	26.3	142	80	80	4.38203	90	5.248	186	85.3	0.937866	100.7	89.6	5.7	13.2644	2.58509	2.94765	1.08101	176.859	5.17535	1	0	0
1	85	24.7	147	78	83	4.41884	102	4.942	175	61.4	1.35179	113.6	92.7	10.2	4.46535	1.49635	1.12461	0.117433	41.2186	3.71889	1	0	0
1	26	22.1	110	67	190	5.24702	88	4.942	171	52	3.65385	119	94	10.1	11.6975	2.45938	2.54169	0.932827	168.444	5.12661	1	0	0
1	57	19.6	125	76	47	3.85015	97	5.758	165	58	0.810345	107	95	3.2	1.12806	0.120495	0.270176	-1.30868	11.9441	2.48024	1	0	0
1	65	28	131	83	89	4.48864	121	6.268	175	48.6	1.83128	126.4	101.4	5.2	7.75776	2.04869	2.31775	0.840597	48.1516	3.87435	1	0	0
1	55	26.4	123	88	187	5.23111	107	5.86	176	44	4.25	132	102	12.3	6.46761	1.86681	1.70873	0.535748	52.9168	3.96872	1	0	0
1	75	18	121	74	62	4.12713	90	5.758	177	57	1.08772	120	107	3.2	0.5	-0.693147	0.111111	-2.19722	6.66667	1.89712	1	0	0
1	81	23	125	67	109	4.69135	94	6.166	177	50	2.18	127	107.7	5.6	1.86909	0.62545	0.433813	-0.835143	21.7055	3.07757	1	0	0
1	66	18.8	146	60	75	4.31749	104	7.594	173	43.4	1.72811	129.6	108.5	5.5	2.0303	0.708185	0.521362	-0.651311	17.8271	2.88072	1	0	0
1	54	28.2	117	76	106	4.66344	89	5.35	182	61	1.7377	121	110.3	6.7	6.65542	1.89543	1.46255	0.380181	92.152	4.52344	1	0	0
1	50	23.5	118	73	100	4.60517	90	5.452	178	40.8	2.45098	137.2	113.2	5.9	3.35325	1.20993	0.745167	-0.294147	44.71	3.8002	1	0	0
1	79	24.5	108	69	133	4.89035	84	5.35	189	48	2.77083	141	113.7	8	1.66053	0.507136	0.344406	-1.06593	28.4662	3.34872	1	0	0
1	51	20.5	126	82	59	4.07754	99	5.044	206	77	0.766234	129	114.1	3.8	3.01972	1.10516	0.738153	-0.303604	30.1972	3.40775	1	0	0
1	48	23.3	120	73	101	4.61512	86	5.758	183	45.1	2.23947	137.9	116.8	6.7	2.63442	0.968662	0.559407	-0.580878	41.2343	3.71927	1	0	0
1	70	21.6	129	73	98	4.58497	88	6.472	187	48	2.04167	139	117	5.9	1.94222	0.663831	0.422013	-0.862719	27.968	3.33106	1	0	0
1	75	20.3	90	67	131	4.8752	95	6.064	187	50	2.62	137	118	6.9	3.76	1.32442	0.881975	-0.125591	42.3	3.74479	1	0	0
1	53	31.7	136	83	137	4.91998	96	5.554	191	39	3.51282	152	119.4	10	7.37302	1.99783	1.74768	0.558289	80.433	4.38742	1	0	0
1	64	29.2	128	84	102	4.62497	105	6.166	176	34.3	2.97376	141.7	121.4	5.6	8.88279	2.18412	2.30295	0.834189	76.1382	4.33255	1	0	0
1	69	22.5	114	70	111	4.70953	91	5.86	190	48.1	2.30769	141.9	121.6	6.4	4.61667	1.52967	1.03733	0.0366467	59.3572	4.08357	1	0	0
1	64	22.4	105	56	71	4.26268	124	6.268	206	78	0.910256	128	121.8	2.5	2.33596	0.848423	0.715207	-0.335183	13.786	2.62365	1	0	0
1	47	22	152	92	153	5.03044	117	5.146	199	38	4.02632	161	125.4	8.6	3.41955	1.22951	0.987871	-0.012203	22.797	3.12663	1	0	0
1	66	17.7	122	78	91	4.51086	86	5.554	210	60.9	1.49425	149.1	126	7	1.50046	0.405771	0.318616	-1.14377	23.4854	3.15638	1	0	0
1	60	18.9	112	71	68	4.21951	94	5.656	190	45.5	1.49451	144.5	126.5	3.3	2.26867	0.819193	0.526555	-0.641399	26.3458	3.27131	1	0	0
1	78	22.1	101	56	76	4.33073	87	5.962	195	48	1.58333	147	127	5.4	2.29413	0.830355	0.492814	-0.707624	34.412	3.53841	1	0	0
1	61	20.3	101	67	98	4.58497	90	5.758	207	52.8	1.85606	154.2	127.6	7	1.43473	0.360977	0.318829	-1.1431	19.1297	2.95124	1	0	0
1	53	26.1	142	74	288	5.66296	115	6.676	210	38.2	7.53927	171.8	128.5	19.2	9.01267	2.19863	2.55915	0.939676	62.3954	4.13349	1	0	0
1	67	21.7	100	71	104	4.64439	119	6.166	201	49	2.12245	152	132	6.3	3.89	1.35841	1.14299	0.133646	25.0071	3.21916	1	0	0
1	22	31.3	128	74	281	5.63835	101	5.044	214	28	10.0357	186	133.6	17.6	53.3038	3.97601	13.293	2.58724	504.983	6.22453	1	0	0
1	56	24.7	104	76	352	5.86363	88	5.452	228	35	10.0571	193	137.5	22.6	11.5504	2.44672	2.50972	0.920171	166.326	5.11395	1	0	0
1	65	16.9	93	60	113	4.72739	105	8.104	200	42	2.69048	158	140	6.1	0.5	-0.693147	0.12963	-2.04307	4.28571	1.45529	1	0	0
1	57	18.7	119	79	80	4.38203	87	5.452	238	76	1.05263	162	140.3	5.3	1.21275	0.192893	0.260517	-1.34509	18.1913	2.90094	1	0	0
1	72	23.8	138	80	132	4.8828	86	5.962	230	57.7	2.28769	172.3	142.7	7.9	2.95435	1.08328	0.627344	-0.46626	46.242	3.83389	1	0	0
1	27	29.2	139	84	152	5.02388	94	5.35	222	43	3.53488	179	145	11.1	4.04729	1.39805	0.939372	-0.0625441	47.0008	3.85017	1	0	0
1	69	21.6	110	67	114	4.7362	83	5.452	204	39	2.92308	165	145	5.8	0.5	-0.693147	0.102469	-2.27819	9	2.19722	1	0	0
1	30	26.8	118	66	217	5.3799	101	5.146	235	41	5.29268	194	147.8	18.2	10.1439	2.31687	2.52971	0.928106	96.1001	4.56539	1	0	0
1	58	20.8	115	65	77	4.34381	94	5.452	224	52	1.48077	172	148.3	6.7	1.80002	0.587795	0.417781	-0.872797	20.9034	3.03991	1	0	0
1	76	24.3	122	66	186	5.22575	99	5.86	226	30	6.2	196	150.4	12.2	5.38259	1.68317	1.31574	0.274402	53.8259	3.98575	1	0	0
1	58	20.8	112	71	110	4.70048	108	6.37	222	47.5	2.31579	174.5	150.9	5.8	3.66948	1.30005	0.978528	-0.0217064	29.3558	3.37949	1	0	0
1	48	25	141	87	147	4.99043	99	5.35	236	66	2.22727	170	151.2	9	3.75687	1.32359	0.918346	-0.0851808	37.5687	3.62617	1	0	0
1	31	28.5	123	74	378	5.93489	105	5.35	246	37	10.2162	209	152.8	21.4	18.8294	2.93542	4.8817	1.58549	161.395	5.08385	1	0	0
1	20	51.1	152	81	116	4.75359	81	5.044	234	42	2.7619	192	160.4	6.1	22.6588	3.12055	4.53176	1.51111	453.176	6.11628	1	0	0
1	56	24.8	107	77	190	5.24702	101	6.166	246	55	3.45455	191	164	10.6	3.6037	1.28196	0.898702	-0.106804	34.1404	3.53048	1	0	0
1	48	19.7	109	69	166	5.11199	89	5.554	269	51	3.2549	218	178.1	13.2	2.75283	1.01263	0.604942	-0.502622	38.1161	3.64064	1	0	0
1	54	28.8	136	96	164	5.09987	103	6.064	272	35	4.68571	237	216	14	8.03428	2.08372	2.04329	0.71456	72.3086	4.28094	1	0	0
1	54	28.1	104	74	239	5.47646	132	5.758	128	35.7	6.69468	92.3	55.7	10.5	31.689	3.45597	10.3283	2.33488	165.334	5.10797	0	0	0
1	79	21.8	105	66	33	3.49651	90	5.146	115	53	0.622642	62	58	1.4	0.5	-0.693147	0.111111	-2.19722	6.66667	1.89712	0	0	0
1	79	21.9	126	91	54	3.98898	125	6.37	132	56	0.964286	76	63.4	3.3	4.08973	1.40848	1.26226	0.232906	23.7468	3.16745	0	0	0
1	67	19.3	127	76	41	3.71357	73	5.248	130	50	0.82	80	71.4	1.9	0.59077	-0.526328	0.106485	-2.23976	21.2677	3.05719	0	0	0
1	75	23.1	149	75	108	4.68213	84	5.044	142	46	2.34783	96	78	5.3	2.22859	0.801367	0.462225	-0.771703	38.2043	3.64295	0	0	0
1	62	22.5	126	68	68	4.21951	96	6.064	142	48.9	1.39059	93.1	79.7	1.9	2.50094	0.916666	0.592815	-0.522873	27.283	3.30626	0	0	0
1	72	24.4	110	72	156	5.04986	96	6.064	139	31.1	5.01608	107.9	80.4	8.6	6.7451	1.90882	1.59884	0.469277	73.5829	4.29841	0	0	0
1	78	18.4	100	55	52	3.95124	97	5.35	142	58	0.896552	84	80.5	1.9	1.12444	0.117288	0.269311	-1.31189	11.9059	2.47703	0	0	0
1	60	25.9	153	86	220	5.39363	105	5.656	154	51	4.31373	103	82.7	9.4	55.1079	4.00929	14.2872	2.65937	472.353	6.15773	0	0	0
1	78	25	152	69	117	4.76217	102	5.35	150	55	2.12727	95	83	2.8	3.52018	1.25851	0.886564	-0.120402	32.494	3.48105	0	0	0
1	66	23.7	89	53	55	4.00733	87	5.758	146	50.3	1.09344	95.7	83.5	4	2.47518	0.906313	0.531705	-0.631666	37.1277	3.61436	0	0	0
1	60	24.4	114	75	43	3.7612	87	5.656	148	51	0.843137	97	84	3.8	3.97523	1.38008	0.853938	-0.157897	59.6284	4.08813	0	0	0
1	75	21.6	158	89	70	4.2485	97	5.86	157	65	1.07692	92	84.7	3.1	2.32548	0.843926	0.556967	-0.58525	24.6227	3.20367	0	0	0
1	70	21.9	135	89	79	4.36945	87	5.554	158	58	1.36207	100	84.9	3.3	2.7582	1.01458	0.592503	-0.523399	41.3731	3.72263	0	0	0
1	85	20.6	141	67	55	4.00733	90	5.248	152	49.4	1.11336	102.6	86.5	2.7	2.0195	0.702851	0.448778	-0.801227	26.9267	3.29312	0	0	0
1	81	20.2	137	64	42	3.73767	104	5.554	162	58.7	0.715503	103.3	86.5	2.2	3.32423	1.20124	0.853629	-0.158258	29.1883	3.37377	0	0	0
1	68	25.9	123	84	98	4.58497	99	5.452	173	74.1	1.32254	98.9	87.8	9.2	3.75014	1.32179	0.916702	-0.0869734	37.5014	3.62438	0	0	0
1	69	20.4	133	85	109	4.69135	100	5.962	162	49.6	2.19758	112.4	88.3	5.6	7.39866	2.0013	1.82683	0.602582	71.987	4.27648	0	0	0
1	83	20.7	141	76	56	4.02535	91	6.064	157	60	0.933333	97	89	2.7	0.5	-0.693147	0.112346	-2.18617	6.42857	1.86075	0	0	0
1	60	22.7	113	73	227	5.42495	116	5.248	166	52	4.36538	114	89.9	11.8	43.7736	3.77903	12.5376	2.52874	297.33	5.69484	0	0	0
1	71	22.1	122	78	72	4.27667	103	5.962	151	50	1.44	101	91	2.6	0.5	-0.693147	0.12716	-2.06231	4.5	1.50408	0	0	0
1	80	23.6	127	56	44	3.78419	94	5.758	153	44.1	0.997732	108.9	92.5	1.4	0.71097	-0.341125	0.165015	-1.80172	8.25642	2.11099	0	0	0
1	82	26.4	143	78	121	4.79579	88	5.554	169	64	1.89062	105	92.7	6.6	4.20997	1.43746	0.91476	-0.0890941	60.6236	4.10468	0	0	0
1	77	22.9	103	58	105	4.65396	86	4.84	155	36	2.91667	119	92.9	5.6	4.11552	1.41476	0.873912	-0.134775	64.4168	4.16537	0	0	0
1	73	21.5	109	68	139	4.93447	72	5.554	162	57	2.4386	105	93	5.6	17.0976	2.83894	3.03958	1.11172	683.905	6.52782	0	0	0
1	72	20.8	132	72	111	4.70953	90	5.962	163	54	2.05556	109	93	5.4	0.5	-0.693147	0.111111	-2.19722	6.66667	1.89712	0	0	0
1	73	26.1	124	73	69	4.23411	91	5.554	138	33	2.09091	105	93.4	3.2	3.49909	1.2525	0.786216	-0.240524	44.9883	3.8064	0	0	0
1	56	19.4	111	76	50	3.91202	91	5.248	194	88.1	0.567537	105.9	93.8	2.7	6.65418	1.89525	1.49514	0.402217	85.5537	4.44914	0	0	0
1	78	16.4	122	69	64	4.15888	88	5.554	155	55	1.16364	100	94	2	0.5	-0.693147	0.108642	-2.2197	7.2	1.97408	0	0	0
1	68	19.5	97	57	43	3.7612	97	5.758	157	54	0.796296	103	94	2.3	0.5	-0.693147	0.119753	-2.12232	5.29412	1.6666	0	0	0
1	56	20.9	119	82	38	3.63759	97	5.35	164	58.5	0.649573	105.5	94.7	3.1	3.70912	1.31079	0.888356	-0.118382	39.273	3.67054	0	0	0
1	67	22.2	134	72	51	3.93183	115	7.798	160	53	0.962264	107	95.3	2.2	1.36381	0.31028	0.387254	-0.948675	9.44174	2.24514	0	0	0
1	62	20.2	131	81	74	4.30407	95	6.064	174	65.9	1.12291	108.1	95.4	3.1	1.52141	0.41964	0.356875	-1.03037	17.1159	2.84001	0	0	0
1	62	22.8	127	77	113	4.72739	102	6.37	172	49.2	2.29675	122.8	95.4	4.5	3.16867	1.15331	0.798035	-0.225603	29.2493	3.37585	0	0	0
1	65	21.1	106	72	53	3.97029	86	5.146	177	81	0.654321	96	97.4	2.6	1.68137	0.51961	0.357032	-1.02993	26.3171	3.27022	0	0	0
1	68	22.4	145	75	147	4.99043	92	5.656	168	53	2.77358	115	98.2	5.7	2.19193	0.784782	0.49792	-0.697316	27.2102	3.30359	0	0	0
1	72	27	124	78	82	4.40672	108	5.758	200	80	1.025	120	98.3	3.3	13.7544	2.62136	3.66785	1.29961	110.036	4.7008	0	0	0
1	76	18.6	127	70	110	4.70048	95	6.37	172	61	1.80328	111	99	6.7	0.5	-0.693147	0.117284	-2.14316	5.625	1.72722	0	0	0
1	70	27.2	137	96	114	4.7362	104	5.452	178	56.4	2.02128	121.6	99.8	5.7	11.9325	2.47927	3.06415	1.11977	104.773	4.6518	0	0	0
1	69	23.6	125	84	69	4.23411	84	5.35	164	56	1.23214	108	100	2.5	0.5	-0.693147	0.103704	-2.26622	8.57143	2.14843	0	0	0
1	75	32.2	142	86	147	4.99043	95	5.452	165	41	3.58537	124	100	8.6	6.4978	1.87146	1.52418	0.421454	73.1003	4.29183	0	0	0
1	61	20	123	73	74	4.30407	93	5.656	169	60	1.23333	109	100	3.2	0.5	-0.693147	0.114815	-2.16443	6	1.79176	0	0	0
1	65	22.7	112	73	74	4.30407	103	5.656	152	36.1	2.04986	115.9	100.1	3.4	5.54803	1.71344	1.41098	0.344285	49.9323	3.91067	0	0	0
1	83	21.4	129	78	74	4.30407	90	5.452	181	76	0.973684	105	102	2.8	0.5	-0.693147	0.111111	-2.19722	6.66667	1.89712	0	0	0
1	70	26.3	160	97	124	4.82028	111	5.962	165	38.2	3.24607	126.8	102.7	6.7	12.6013	2.5338	3.45368	1.23944	94.5094	4.5487	0	0	0
1	75	31.9	129	80	60	4.09434	188	7.084	176	45	1.33333	131	102.7	3.9	20.1063	3.00103	9.33329	2.23359	57.9061	4.05882	0	0	0
1	72	23.2	113	72	121	4.79579	100	5.248	179	54.1	2.2366	124.9	103.9	7	25.6488	3.2445	6.33303	1.84578	249.556	5.51968	0	0	0
1	73	21.9	148	75	68	4.21951	88	5.452	195	72	0.944444	123	105.5	4.3	2.0375	0.711725	0.442717	-0.814825	29.34	3.37895	0	0	0
1	82	23.1	142	55	198	5.28827	93	6.574	179	33.8	5.85799	145.2	105.5	12	15.8496	2.76314	3.63953	1.29185	190.195	5.24805	0	0	0
1	80	22.6	157	81	72	4.27667	82	5.35	182	53	1.35849	129	105.6	3.7	3.42999	1.23256	0.694467	-0.364611	64.9892	4.17422	0	0	0
1	74	19.2	123	75	94	4.54329	96	5.758	184	72	1.30556	112	105.9	3.3	8.03134	2.08335	1.90372	0.643812	87.6146	4.47295	0	0	0
1	78	21.4	132	80	87	4.46591	81	5.044	166	42	2.07143	124	106.5	3	1.65078	0.501246	0.330155	-1.10819	33.0155	3.49698	0	0	0
1	54	30.1	122	76	87	4.46591	99	5.758	170	44.3	1.96388	125.7	106.7	4.5	2.99751	1.09778	0.732724	-0.310986	29.9751	3.40037	0	0	0
1	64	28.1	113	68	207	5.33272	93	5.656	176	35	5.91429	141	106.8	10.8	3.2239	1.17059	0.740304	-0.300694	38.6869	3.6555	0	0	0
1	74	23.3	136	86	169	5.1299	87	5.452	186	61	2.77049	125	108.3	10.5	3.93351	1.36953	0.844976	-0.168447	59.0026	4.07758	0	0	0
1	64	25.9	127	82	297	5.69373	138	6.472	179	34	8.73529	145	109	17.8	15.34	2.73046	5.22696	1.65383	73.632	4.29908	0	0	0
1	74	35.3	131	67	66	4.18965	68	7.084	183	52.6	1.25475	130.4	109.3	3	9.65335	2.2673	1.62081	0.482926	695.041	6.54397	0	0	0
1	73	24.7	161	89	105	4.65396	100	5.758	190	58.7	1.78876	131.3	109.5	4.2	24.3042	3.19065	6.00103	1.79193	236.473	5.46583	0	0	0
1	52	19.9	118	64	76	4.33073	99	5.35	208	89	0.853933	119	110	4.6	3.85	1.34807	0.94111	-0.0606952	38.5	3.65066	0	0	0
1	65	22.3	114	66	111	4.70953	126	5.452	184	49.6	2.2379	134.4	110.1	6.9	21.9066	3.08679	6.81538	1.91918	125.181	4.82976	0	0	0
1	49	22.2	126	71	88	4.47734	92	5.656	195	64.8	1.35802	130.2	110.4	6.4	2.31083	0.837607	0.52493	-0.644491	28.6862	3.35642	0	0	0
1	27	28.7	105	62	62	4.12713	81	4.942	197	60	1.03333	137	110.6	3.4	2.58666	0.950369	0.517333	-0.659069	51.7333	3.9461	0	0	0
1	66	23.9	135	91	180	5.19296	93	5.554	183	36	5	147	110.7	11	11.0625	2.40356	2.54027	0.932271	132.75	4.88847	0	0	0
1	79	19.6	134	75	151	5.01728	98	5.656	181	41	3.68293	140	110.7	8.3	1.74615	0.557415	0.422526	-0.861505	17.9604	2.88817	0	0	0
1	59	20.7	126	80	184	5.21494	114	5.554	197	55.2	3.33333	141.8	110.9	10.8	9.7819	2.28053	2.75343	1.01285	69.0487	4.23481	0	0	0
1	72	20.4	102	69	64	4.15888	97	5.86	232	108.9	0.587695	123.1	111.1	4.8	1.61618	0.480063	0.387084	-0.949113	17.1125	2.83981	0	0	0
1	68	24	156	90	137	4.91998	82	5.35	189	54	2.53704	135	112	7.6	4.052	1.39921	0.820405	-0.197957	76.7747	4.34088	0	0	0
1	81	19	125	80	129	4.85981	88	5.248	180	40	3.225	140	113.9	8.2	10.1923	2.32163	2.21462	0.79508	146.769	4.98886	0	0	0
1	74	22.9	114	84	52	3.95124	93	5.656	196	73	0.712329	123	114.5	2.5	4.3829	1.47771	1.00644	0.00642226	52.5948	3.96262	0	0	0
1	58	24.1	116	68	119	4.77912	94	5.044	178	40	2.975	138	115.1	6.1	4.10433	1.41204	0.952611	-0.0485489	47.6632	3.86416	0	0	0
1	63	23.1	117	79	84	4.43082	102	6.166	220	86.2	0.974478	133.8	115.5	5.2	3.70334	1.30923	0.932692	-0.0696804	34.1846	3.53178	0	0	0
1	67	22	127	68	231	5.44242	86	5.758	185	33.2	6.95783	151.8	116	16.5	3.63743	1.29128	0.772393	-0.258262	56.9337	4.04189	0	0	0
1	76	25.2	127	80	72	4.27667	92	5.248	175	43	1.67442	132	118	3.4	0.5	-0.693147	0.11358	-2.17525	6.2069	1.82566	0	0	0
1	72	26	130	91	180	5.19296	112	5.86	196	56	3.21429	140	118	10.4	20.66	3.0282	5.71338	1.74281	151.788	5.02248	0	0	0
1	79	24.8	130	73	98	4.58497	98	5.758	201	57.5	1.70435	143.5	118.3	6.7	3.16621	1.15254	0.766146	-0.266383	32.5668	3.48329	0	0	0
1	70	21.6	133	74	136	4.91265	118	5.962	191	45.8	2.96943	145.2	118.4	7	2.07582	0.730354	0.604806	-0.502848	13.5872	2.60912	0	0	0
1	79	20.7	140	80	97	4.57471	96	5.758	202	58.8	1.64966	143.2	118.8	4.3	3.57476	1.2739	0.84735	-0.165641	38.9974	3.66349	0	0	0
1	77	17	148	94	76	4.33073	86	5.248	195	65	1.16923	130	119	4.3	2.03959	0.712748	0.433098	-0.836791	31.924	3.46336	0	0	0
1	67	18.4	103	64	71	4.26268	83	5.656	198	67	1.0597	131	119	3.8	0.5	-0.693147	0.102469	-2.27819	9	2.19722	0	0	0
1	63	25.7	134	83	100	4.60517	94	5.86	200	59.2	1.68919	140.8	119.3	5.7	4.51027	1.50636	1.04683	0.0457645	52.3773	3.95847	0	0	0
1	69	24.5	130	70	114	4.7362	91	5.554	207	62.5	1.824	144.5	119.5	6.8	17.4706	2.86052	3.9255	1.36749	224.622	5.41442	0	0	0
1	84	17.9	138	79	66	4.18965	99	5.35	209	80	0.825	129	119.7	3.8	0.930239	-0.0723133	0.227392	-1.48108	9.30239	2.23027	0	0	0
1	56	22.1	103	64	61	4.11087	92	5.146	198	59	1.0339	139	120.9	3.3	2.74018	1.00802	0.62246	-0.474076	34.016	3.52683	0	0	0
1	61	23.4	128	88	132	4.8828	107	5.962	195	47.1	2.80255	147.9	121.3	8.4	6.30685	1.84164	1.66625	0.510579	51.6015	3.94355	0	0	0
1	71	26.3	129	76	212	5.35659	103	5.86	195	47	4.51064	148	121.6	13.9	3.00054	1.09879	0.763101	-0.270365	27.0049	3.29602	0	0	0
1	73	20.3	110	81	68	4.21951	103	5.554	197	55.3	1.22966	141.7	121.7	4.2	3.17245	1.1545	0.806821	-0.214654	28.552	3.35173	0	0	0
1	64	24.4	138	79	59	4.07754	107	6.166	192	67	0.880597	125	122.4	3.3	4.38593	1.4784	1.15875	0.147343	35.8849	3.58032	0	0	0
1	74	23.6	113	76	114	4.7362	82	5.248	204	68	1.67647	136	123	5.9	2.60904	0.958982	0.52825	-0.638186	49.4344	3.90065	0	0	0
1	72	21.4	128	82	60	4.09434	91	5.35	190	56	1.07143	134	123	3	3.95	1.37372	0.887531	-0.119312	50.7857	3.92762	0	0	0
1	71	18	138	92	63	4.14313	101	5.758	205	67	0.940299	138	124.1	4.7	2.01841	0.702309	0.503356	-0.686458	19.1217	2.95083	0	0	0
1	59	22.2	133	85	94	4.54329	106	5.452	226	78	1.20513	148	125.8	5.9	4.07767	1.40553	1.06724	0.0650782	34.1386	3.53043	0	0	0
1	73	27.2	160	90	84	4.43082	90	5.146	197	46	1.82609	151	126.6	5.9	3.54816	1.26643	0.78848	-0.237649	47.3088	3.8567	0	0	0
1	72	26.2	139	83	100	4.60517	100	6.064	210	67.2	1.4881	142.8	126.8	6.9	5.67794	1.73659	1.40196	0.337871	55.2448	4.01177	0	0	0
1	65	24	139	79	84	4.43082	102	5.962	193	54	1.55556	139	127	4.5	8.99824	2.19703	2.26622	0.818115	83.0607	4.41957	0	0	0
1	60	25	110	72	71	4.26268	88	5.554	193	47	1.51064	146	127.7	5.7	2.52652	0.926843	0.548972	-0.599707	36.3819	3.59407	0	0	0
1	79	23.9	149	67	115	4.74493	88	5.962	191	44	2.61364	147	128.2	6.4	3.55738	1.26903	0.772962	-0.257525	51.2263	3.93625	0	0	0
1	64	24.5	137	84	111	4.70953	88	5.248	197	44	2.52273	153	128.4	6.2	4.48974	1.5018	0.975549	-0.0247549	64.6523	4.16902	0	0	0
1	74	21.5	181	99	111	4.70953	111	6.37	204	54.5	2.0367	149.5	129.7	8	1.7522	0.560871	0.480232	-0.733486	13.1415	2.57577	0	0	0
1	61	28.1	152	78	113	4.72739	99	6.166	203	49.9	2.26453	153.1	130.3	8	3.34642	1.20789	0.818013	-0.200877	33.4642	3.51048	0	0	0
1	91	20.8	125	73	88	4.47734	90	6.064	202	57	1.54386	145	132	4.2	2.91	1.06815	0.646667	-0.435924	38.8	3.65842	0	0	0
1	74	25.5	173	104	64	4.15888	83	5.35	235	79	0.810127	156	132.8	5.7	3.1036	1.13256	0.636047	-0.452483	55.8649	4.02294	0	0	0
1	61	21.9	117	86	177	5.17615	103	6.064	213	52.5	3.37143	160.5	132.9	16.5	1.57353	0.453319	0.400181	-0.915839	14.1617	2.65054	0	0	0
1	66	19.4	130	77	134	4.89784	85	5.248	196	44	3.04545	152	133	8.7	0.5	-0.693147	0.104938	-2.25438	8.18182	2.10191	0	0	0
1	75	23.3	116	78	74	4.30407	86	5.656	201	55	1.34545	146	134	4.9	2.62491	0.965047	0.557389	-0.584493	41.0856	3.71566	0	0	0
1	72	21.7	139	89	72	4.27667	101	5.758	202	50.1	1.43713	151.9	134.1	5	4.80685	1.57004	1.19874	0.181275	45.5386	3.81856	0	0	0
1	84	23	142	81	63	4.14313	97	5.962	231	79	0.797468	152	135.2	3.8	5.22751	1.65394	1.25202	0.224759	55.3501	4.01368	0	0	0
1	68	24.3	124	88	86	4.45435	101	6.064	220	62.9	1.36725	157.1	135.4	5.1	4.69455	1.5464	1.17074	0.157635	44.4746	3.79492	0	0	0
1	76	24.1	144	73	124	4.82028	90	5.758	197	37	3.35135	160	137	6.6	2.04786	0.716796	0.45508	-0.787281	27.3048	3.30706	0	0	0
1	66	23.4	132	84	88	4.47734	95	5.248	208	59	1.49153	149	137.4	6	2.6737	0.983462	0.627163	-0.466548	30.0791	3.40383	0	0	0
1	77	21.9	127	72	67	4.20469	117	6.37	207	48	1.39583	159	138.3	4.6	4.53274	1.51133	1.30946	0.269613	30.2182	3.40845	0	0	0
1	64	23.8	121	85	108	4.68213	100	4.942	239	85	1.27059	154	139	4.6	0.5	-0.693147	0.123457	-2.09186	4.86486	1.58204	0	0	0
1	57	24	125	82	115	4.74493	99	5.86	205	46	2.5	159	143	6.6	2.95	1.08181	0.721111	-0.326962	29.5	3.38439	0	0	0
1	64	22.2	105	77	120	4.78749	89	5.452	228	66	1.81818	162	144	9.9	2.57545	0.946023	0.565962	-0.569228	35.66	3.57403	0	0	0
1	73	27.5	102	58	127	4.84419	105	5.656	209	34	3.73529	175	145	7.8	6.95235	1.93908	1.80246	0.589152	59.5915	4.08751	0	0	0
1	57	30.7	130	90	263	5.57215	96	5.86	236	46.6	5.64378	189.4	146.2	20	12.5518	2.52986	2.97523	1.09032	136.928	4.91946	0	0	0
1	63	28.5	148	109	125	4.82831	119	6.166	223	47.4	2.63713	175.6	147.4	7.8	3.15381	1.14861	0.926674	-0.0761533	20.2745	3.00936	0	0	0
1	68	24.3	124	66	98	4.58497	91	5.35	202	30	3.26667	172	149.6	5.6	6.93705	1.93688	1.55869	0.443849	89.1906	4.49078	0	0	0
1	72	26.2	119	69	114	4.7362	90	5.656	195	29	3.93103	166	150	7.3	2.92065	1.07181	0.649033	-0.432272	38.942	3.66207	0	0	0
1	54	21.6	103	74	82	4.40672	91	5.758	222	57	1.4386	165	150	6.2	0.5	-0.693147	0.112346	-2.18617	6.42857	1.86075	0	0	0
1	71	19.5	124	71	90	4.49981	83	5.656	240	84	1.07143	156	150.4	8.1	1.00777	0.00774106	0.206531	-1.57731	18.1399	2.89811	0	0	0
1	66	18.3	129	71	109	4.69135	132	6.166	222	41.8	2.60766	180.2	150.5	6.8	6.19154	1.82318	2.01798	0.702099	32.3037	3.47518	0	0	0
1	55	23.8	148	99	44	3.78419	83	5.554	229	64	0.6875	165	151	2.7	1.63192	0.489758	0.334443	-1.09529	29.3746	3.38013	0	0	0
1	74	23.1	124	70	153	5.03044	106	5.758	226	40.9	3.74083	185.1	151.1	9.1	13.6124	2.61098	3.56276	1.27053	113.964	4.73589	0	0	0
1	52	24	117	76	214	5.36598	90	5.248	238	43	4.97674	195	152.9	14.2	4.2035	1.43592	0.93411	-0.0681606	56.0466	4.02618	0	0	0
1	66	19.2	117	67	75	4.31749	90	5.656	244	81	0.925926	163	155.3	4.8	1.76888	0.570348	0.393085	-0.93373	23.5851	3.16061	0	0	0
1	76	24.5	133	71	97	4.57471	86	5.656	227	42.7	2.27166	184.3	155.3	5.8	2.57414	0.945517	0.546608	-0.604023	40.2909	3.69613	0	0	0
1	69	21	110	64	165	5.10595	89	5.962	241	49.5	3.33333	191.5	157.2	11.4	4.82475	1.57376	1.06025	0.0585072	66.8042	4.20177	0	0	0
1	78	20.5	121	68	238	5.47227	99	5.758	245	59	4.0339	186	158.5	14.1	3.63924	1.29177	0.889591	-0.116993	36.3924	3.59436	0	0	0
1	72	25.6	116	70	219	5.38907	101	6.064	251	65	3.36923	186	161	15.7	21.13	3.05069	5.26946	1.66193	200.179	5.29921	0	0	0
1	58	24.1	108	72	126	4.83628	80	5.452	255	42	3	213	161.9	9.7	2.53942	0.931935	0.501614	-0.689925	53.7759	3.98483	0	0	0
1	56	32.6	159	113	123	4.81218	92	5.452	240	38	3.23684	202	166.9	10.9	13.508	2.60328	3.06849	1.12118	167.686	5.12209	0	0	0
1	72	25.7	157	89	101	4.61512	154	6.166	237	42	2.40476	195	167.1	6.9	27.6566	3.31986	10.5163	2.35293	109.411	4.69511	0	0	0
1	62	28.1	140	94	93	4.5326	101	5.656	257	55.6	1.67266	201.4	168.6	5.8	5.8914	1.77349	1.46921	0.384727	55.8132	4.02201	0	0	0
1	66	22.9	114	74	71	4.26268	91	5.044	251	54	1.31481	197	170.4	6.3	1.58659	0.461587	0.356493	-1.03144	20.399	3.01549	0	0	0
1	48	23.9	126	80	89	4.48864	94	5.554	261	71	1.25352	190	170.6	7.3	3.31624	1.19883	0.769695	-0.26176	38.5112	3.65095	0	0	0
1	62	22.4	146	94	101	4.61512	93	5.86	262	61.8	1.6343	200.2	172.2	6.1	1.62375	0.484737	0.372861	-0.98655	19.485	2.96964	0	0	0
1	61	21.3	112	62	124	4.82028	87	5.554	263	65	1.90769	198	180	9.3	3.61	1.28371	0.775481	-0.254271	54.15	3.99176	0	0	0
1	43	22.8	102	81	124	4.82028	98	5.35	267	62	2	205	181	10.7	3.19724	1.16229	0.773652	-0.256633	32.8858	3.49304	0	0	0
1	64	26.5	118	84	179	5.18739	86	5.962	250	36	4.97222	214	187	13.1	6.82025	1.9199	1.44825	0.370357	106.752	4.67051	0	0	0
1	69	19.4	145	80	144	4.96981	223	8.308	88	53	2.71698	35	15.7	7.2	10.4618	2.34773	5.76042	1.75101	23.5389	3.15866	1	1	0
1	70	18.6	144	89	69	4.23411	144	5.758	119	63	1.09524	56	46	2.7	11.98	2.48324	4.25956	1.44916	53.2444	3.97489	1	1	0
1	78	14.8	127	67	49	3.89182	80	4.942	110	57	0.859649	53	50.4	1.8	0.464643	-0.766486	0.0917813	-2.38835	9.8395	2.2864	1	1	0
1	61	22	138	95	251	5.52545	86	5.452	126	37	6.78378	89	55	14.6	3.12	1.13783	0.662519	-0.411707	48.8348	3.88844	1	1	0
1	65	17.1	135	85	160	5.07517	88	5.452	135	52	3.07692	83	55.3	12.2	1.44922	0.371026	0.314892	-1.15552	20.8688	3.03825	1	1	0
1	44	21	116	71	113	4.72739	88	5.146	140	62	1.82258	78	56.9	3.6	1.36029	0.307699	0.29557	-1.21885	19.5882	2.97493	1	1	0
1	61	17.4	135	94	56	4.02535	96	5.758	176	105	0.533333	71	58	3	0.5	-0.693147	0.118519	-2.13269	5.45455	1.69645	1	1	0
1	67	19.9	134	75	564	6.33505	107	5.146	204	75	7.52	129	61.2	32.2	2.25006	0.810956	0.59446	-0.520103	18.4096	2.91287	1	1	0
1	60	23.6	125	83	99	4.59512	92	5.554	127	38.4	2.57812	88.6	66.3	4.8	5.82083	1.76144	1.32226	0.279345	72.2586	4.28025	1	1	0
1	57	19.7	131	83	134	4.89784	111	6.268	154	66	2.0303	88	68.4	6.7	2.07671	0.730785	0.569173	-0.563572	15.5753	2.74569	1	1	0
1	76	20.3	185	79	57	4.04305	93	5.35	168	99	0.575758	69	68.9	2.7	0.379926	-0.967779	0.0872422	-2.43907	4.55911	1.51713	1	1	0
1	57	28.7	122	76	96	4.56435	99	5.962	146	61	1.57377	85	69	4.5	3.03987	1.11181	0.743079	-0.296953	30.3987	3.4144	1	1	0
1	73	23.4	183	100	316	5.75574	100	5.962	182	62.1	5.08857	119.9	69.3	28.2	4.99187	1.60781	1.23256	0.209094	48.5696	3.883	1	1	0
1	67	19.1	130	86	56	4.02535	111	5.758	168	91	0.615385	77	70	2.6	0.5	-0.693147	0.137037	-1.9875	3.75	1.32176	1	1	0
1	58	18.8	118	73	56	4.02535	98	5.554	141	54	1.03704	87	71.8	2.7	0.908348	-0.0961279	0.219798	-1.51505	9.34301	2.23463	1	1	0
1	57	20.4	133	66	60	4.09434	119	5.656	161	78	0.769231	83	72	2.7	1.11818	0.111698	0.32855	-1.11307	7.18827	1.97245	1	1	0
1	59	26.3	132	84	80	4.38203	102	5.962	147	57	1.40351	90	73.3	3.9	5.39953	1.68631	1.35988	0.307397	49.8418	3.90885	1	1	0
1	83	18.8	131	69	53	3.97029	96	6.37	135	50	1.06	85	73.9	1.8	2.82496	1.0385	0.669621	-0.401043	30.8178	3.42809	1	1	0
1	63	18.2	130	74	61	4.11087	94	5.146	174	88.7	0.687711	85.3	74.2	2.7	2.84422	1.04529	0.660139	-0.415305	33.0296	3.4974	1	1	0
1	66	24.3	133	90	56	4.02535	98	4.942	162	76	0.736842	86	74.4	4.4	2.82909	1.03995	0.684569	-0.378965	29.0992	3.37071	1	1	0
1	25	21.7	118	66	44	3.78419	84	4.534	133	45	0.977778	88	75.7	1.5	2.36299	0.859929	0.490102	-0.713141	40.5085	3.70151	1	1	0
1	68	23.2	128	75	109	4.69135	97	5.758	155	64	1.70312	91	76	5.3	2.42009	0.883805	0.579627	-0.545371	25.6245	3.24355	1	1	0
1	61	23.1	113	71	197	5.2832	117	5.758	149	46	4.28261	103	77	8.8	10.17	2.31944	2.938	1.07773	67.8	4.21656	1	1	0
1	49	26.7	135	89	102	4.62497	118	4.942	161	63.1	1.61648	97.9	77.5	4.3	10.2294	2.32526	2.98041	1.09206	66.9559	4.20403	1	1	0
1	78	22.4	129	73	114	4.7362	90	5.452	147	53	2.15094	94	80	5.4	2.56	0.940007	0.568889	-0.56407	34.1333	3.53027	1	1	0
1	65	20.8	145	71	101	4.61512	109	5.758	188	96	1.05208	92	80	5.1	1.03961	0.0388411	0.279795	-1.2737	8.13604	2.0963	1	1	0
1	50	28.3	149	100	196	5.27811	84	5.35	170	63.1	3.10618	106.9	81.4	10.5	23.8057	3.16992	4.93748	1.59685	408.098	6.01151	1	1	0
1	60	22.1	154	111	194	5.26786	93	5.962	179	73	2.65753	106	82	10.9	0.5	-0.693147	0.114815	-2.16443	6	1.79176	1	1	0
1	69	21.1	138	84	156	5.04986	103	6.064	166	60.3	2.58706	105.7	83.3	7	4.7181	1.55141	1.19991	0.182249	42.4629	3.74863	1	1	0
1	29	20.2	109	66	39	3.66356	80	4.942	164	68	0.573529	96	85.6	1.8	3.67141	1.30058	0.725217	-0.321284	77.7475	4.35347	1	1	0
1	43	23.6	104	67	98	4.58497	86	5.35	163	49	2	114	85.6	5.1	4.91596	1.59249	1.04388	0.0429482	76.9455	4.3431	1	1	0
1	57	16.5	138	96	64	4.15888	89	4.738	169	77	0.831169	92	86.5	3.1	0.759168	-0.275532	0.16683	-1.79078	10.5116	2.35248	1	1	0
1	56	21.8	113	81	65	4.17439	82	5.35	180	75.7	0.858653	104.3	88.3	3.5	1.51277	0.41394	0.306289	-1.18323	28.6629	3.35561	1	1	0
1	45	21	122	66	140	4.94164	80	4.738	170	60	2.33333	110	88.5	7.6	1.5727	0.452795	0.310657	-1.16906	33.3043	3.50569	1	1	0
1	50	26.1	128	79	69	4.23411	97	5.656	166	61.3	1.12561	104.7	88.9	2.8	4.40589	1.48294	1.05524	0.0537655	46.6506	3.84269	1	1	0
1	53	19.1	101	65	48	3.8712	101	5.35	173	70	0.685714	103	89.4	2.8	2.05201	0.71882	0.511736	-0.669947	19.4401	2.96734	1	1	0
1	49	18.7	105	62	98	4.58497	90	5.758	173	65	1.50769	108	89.6	7.1	1.44634	0.369037	0.321409	-1.13504	19.2845	2.9593	1	1	0
1	69	17.6	107	66	80	4.38203	82	5.656	154	46	1.73913	108	90.3	3.6	0.554362	-0.589937	0.112241	-2.1871	10.5037	2.35173	1	1	0
1	58	32.8	132	86	120	4.78749	89	5.452	161	50	2.4	111	90.6	4.8	3.62854	1.28883	0.797382	-0.226422	50.2413	3.91684	1	1	0
1	58	26.9	146	91	88	4.47734	94	5.656	163	55	1.6	108	90.8	3.9	12.1496	2.4973	2.81991	1.03671	141.092	4.94942	1	1	0
1	62	22	123	84	115	4.74493	109	5.962	176	66	1.74242	110	91	5.6	3.20063	1.16335	0.861404	-0.149191	25.0484	3.22081	1	1	0
1	82	17	118	85	47	3.85015	83	5.86	175	76	0.618421	99	92	2	0.5	-0.693147	0.102469	-2.27819	9	2.19722	1	1	0
1	42	20.7	103	79	68	4.21951	85	5.248	165	59	1.15254	106	93	2	0.5	-0.693147	0.104938	-2.25438	8.18182	2.10191	1	1	0
1	50	20.7	114	83	249	5.51745	97	5.248	192	68	3.66176	124	93	14.8	0.5	-0.693147	0.119753	-2.12232	5.29412	1.6666	1	1	0
1	62	17.3	114	83	70	4.2485	94	5.962	179	72.8	0.961538	106.2	93	4.4	0.945125	-0.0564377	0.219362	-1.51703	10.9756	2.39568	1	1	0
1	59	18.9	130	84	59	4.07754	84	5.248	163	53	1.11321	110	93.2	3.2	1.01327	0.0131873	0.210161	-1.55988	17.3704	2.85477	1	1	0
1	75	24.6	113	60	60	4.09434	91	5.962	178	69	0.869565	109	93.5	2.6	0.864653	-0.145427	0.19428	-1.63845	11.117	2.40847	1	1	0
1	71	23.5	138	88	74	4.30407	86	5.35	168	58	1.27586	110	93.9	3.2	1.98391	0.685069	0.421274	-0.864471	31.0525	3.43568	1	1	0
1	50	23.4	142	86	202	5.30827	95	5.656	159	29	6.96552	130	95	10.3	27.751	3.32327	6.5095	1.87326	312.199	5.74364	1	1	0
1	42	25.4	108	77	244	5.49717	86	5.554	178	44.2	5.52036	133.8	97	15	14.1198	2.64758	2.99828	1.09804	221.005	5.39819	1	1	0
1	57	20.7	105	58	71	4.26268	75	5.656	196	90	0.788889	106	97	3.3	0.5	-0.693147	0.0925926	-2.37955	15	2.70805	1	1	0
1	58	20.5	121	68	344	5.84064	112	5.452	212	56	6.14286	156	97.1	28.5	2.27753	0.823091	0.629835	-0.462297	16.7329	2.81738	1	1	0
1	70	25.7	137	84	284	5.64897	107	5.146	201	67	4.23881	134	98.1	16.3	15.7842	2.75901	4.17016	1.42795	129.144	4.86093	1	1	0
1	58	17	100	59	79	4.36945	101	5.86	177	64	1.23438	113	98.2	5.9	1.64204	0.495942	0.409497	-0.892825	15.5562	2.74446	1	1	0
1	56	19.9	136	89	183	5.20949	108	5.758	165	39	4.69231	126	99	12.7	4.86285	1.58162	1.29676	0.259868	38.9028	3.66107	1	1	0
1	63	20.1	116	72	44	3.78419	269	10.45	180	70.6	0.623229	109.4	99.1	2.2	7.56741	2.02385	5.02625	1.61468	13.2246	2.58208	1	1	0
1	65	16.7	104	67	67	4.20469	94	5.656	179	68	0.985294	111	101	1.9	0.5	-0.693147	0.116049	-2.15374	5.80645	1.75897	1	1	0
1	73	23	158	84	87	4.46591	91	5.962	162	39.5	2.20253	122.5	101.3	5	1.78844	0.581345	0.401848	-0.911682	22.9943	3.13525	1	1	0
1	74	21.8	142	80	100	4.60517	144	6.064	190	67.3	1.48588	122.7	101.3	5.3	12.7052	2.54201	4.5174	1.50794	56.4675	4.03367	1	1	0
1	45	23.7	129	89	85	4.44265	94	5.248	194	75	1.13333	119	101.5	5	3.70842	1.31061	0.86072	-0.149986	43.0656	3.76272	1	1	0
1	54	21.7	119	73	91	4.51086	94	5.044	170	47	1.93617	123	101.6	4.6	3.81993	1.34023	0.886601	-0.12036	44.3605	3.79235	1	1	0
1	69	22.7	134	87	79	4.36945	93	5.86	175	60	1.31667	115	102	3.7	2.10322	0.743469	0.482961	-0.727819	25.2386	3.22838	1	1	0
1	72	19.3	107	67	50	3.91202	90	6.064	175	66	0.757576	109	102	2.8	0.5	-0.693147	0.111111	-2.19722	6.66667	1.89712	1	1	0
1	57	19.5	127	88	79	4.36945	89	5.656	170	54	1.46296	116	103	4.2	0.5	-0.693147	0.109877	-2.2084	6.92308	1.93486	1	1	0
1	72	21.6	156	100	144	4.96981	86	5.656	192	74	1.94595	118	103	6.2	2.40887	0.879156	0.511512	-0.670384	37.704	3.62977	1	1	0
1	79	18.5	158	98	53	3.97029	91	5.86	205	94	0.56383	111	104	2.6	0.5	-0.693147	0.112346	-2.18617	6.42857	1.86075	1	1	0
1	78	18.9	104	62	50	3.91202	91	5.656	188	71	0.704225	117	104.6	2.2	0.907807	-0.0967234	0.203976	-1.58975	11.6718	2.45718	1	1	0
1	50	20.7	123	81	94	4.54329	86	5.35	180	54	1.74074	126	104.9	5.3	1.25621	0.228102	0.266751	-1.32144	19.6625	2.97871	1	1	0
1	68	20.4	119	74	44	3.78419	82	5.758	181	67	0.656716	114	105	2.5	0.5	-0.693147	0.101235	-2.29032	9.47368	2.24852	1	1	0
1	62	26	126	86	209	5.34233	104	5.962	195	49.1	4.25662	145.9	106.4	14.7	5.40634	1.68757	1.38829	0.328076	47.4703	3.8601	1	1	0
1	38	22.4	151	96	141	4.94876	82	5.248	199	65	2.16923	134	106.8	10.4	2.18881	0.783356	0.443166	-0.813812	41.4721	3.72502	1	1	0
1	66	21.8	137	87	64	4.15888	96	5.554	175	52.4	1.22137	122.6	107	2.7	3.79254	1.33304	0.898974	-0.106502	41.3732	3.72263	1	1	0
1	63	19.5	142	82	72	4.27667	92	5.758	181	54	1.33333	127	107.5	3.5	4.58181	1.52209	1.04081	0.0399958	56.8776	4.0409	1	1	0
1	63	22.4	128	82	72	4.27667	107	5.962	185	68	1.05882	117	107.6	3.5	1.98029	0.683245	0.523189	-0.647813	16.2024	2.78516	1	1	0
1	73	18.1	144	83	67	4.20469	90	5.248	191	73	0.917808	118	108	4.3	0.5	-0.693147	0.111111	-2.19722	6.66667	1.89712	1	1	0
1	67	20.1	123	86	86	4.45435	202	5.656	224	92.4	0.930736	131.6	111.3	5.7	25.6429	3.24427	12.7898	2.54865	66.4132	4.1959	1	1	0
1	73	22.7	139	87	79	4.36945	88	5.146	186	56	1.41071	130	111.8	4.6	3.81128	1.33797	0.828131	-0.188584	54.8825	4.00519	1	1	0
1	60	21.9	111	68	79	4.36945	96	5.452	177	49	1.61224	128	112	4.3	4.17771	1.42976	0.990273	-0.00977444	45.5751	3.81936	1	1	0
1	60	27.3	139	89	102	4.62497	143	7.288	169	44	2.31818	125	113.6	3.8	6.09135	1.80687	2.15077	0.765827	27.4111	3.31095	1	1	0
1	45	25.1	134	81	195	5.273	98	5.758	200	56	3.48214	144	113.8	13.7	1.84261	0.611181	0.445865	-0.807739	18.9525	2.94194	1	1	0
1	61	23.3	124	78	73	4.29046	122	5.452	186	56.8	1.28521	129.2	116.2	4.2	9.88499	2.29102	2.9777	1.09115	60.3152	4.09958	1	1	0
1	63	25.8	138	86	122	4.80402	87	5.554	197	54	2.25926	143	117.4	6.4	0.697853	-0.359746	0.149909	-1.89773	10.4678	2.3483	1	1	0
1	55	23.8	172	98	77	4.34381	108	6.064	206	71.3	1.07994	134.7	117.8	4.8	3.1884	1.15952	0.850239	-0.162238	25.5072	3.23896	1	1	0
1	70	22.9	132	70	150	5.01064	104	6.472	182	43	3.48837	139	118	7.6	2.8561	1.04946	0.733418	-0.31004	25.0779	3.22199	1	1	0
1	53	21.7	140	89	157	5.05625	84	5.044	220	68	2.30882	152	118.6	19.7	3.57226	1.2732	0.740913	-0.299872	61.2387	4.11478	1	1	0
1	62	20	144	96	40	3.68888	100	5.044	254	119.5	0.334728	134.5	119.5	7.1	3.15591	1.14928	0.779237	-0.24944	30.7062	3.42446	1	1	0
1	51	18.8	104	57	111	4.70953	92	5.656	196	66	1.68182	130	119.8	5.5	2.07731	0.731071	0.471882	-0.751027	25.7872	3.24988	1	1	0
1	66	21	139	89	62	4.12713	85	5.656	224	82.6	0.750605	141.4	120.8	3.5	0.827222	-0.189682	0.173615	-1.75092	13.5364	2.60538	1	1	0
1	69	18.7	123	73	56	4.02535	98	6.982	217	85.9	0.651921	131.1	121.8	3.6	2.14029	0.760941	0.517897	-0.657979	22.0144	3.0917	1	1	0
1	54	17.6	99	68	112	4.7185	97	6.064	179	48	2.33333	131	122	5.2	0.5	-0.693147	0.119753	-2.12232	5.29412	1.6666	1	1	0
1	56	20	163	98	73	4.29046	99	4.942	209	65	1.12308	144	122.6	5	2.23897	0.806017	0.547304	-0.60275	22.3897	3.1086	1	1	0
1	63	18	92	58	45	3.80666	91	6.268	230	86.6	0.51963	143.4	122.6	3.1	0.995219	-0.00479202	0.223617	-1.49782	12.7957	2.54911	1	1	0
1	51	24.3	127	74	137	4.91998	98	5.35	195	46	2.97826	149	122.8	6.3	3.14498	1.14581	0.761007	-0.273113	32.3483	3.47656	1	1	0
1	62	24.6	107	69	72	4.27667	102	6.574	193	50.4	1.42857	142.6	122.9	5.1	2.74607	1.01017	0.691602	-0.368745	25.3483	3.23271	1	1	0
1	82	21.9	129	84	60	4.09434	88	5.452	193	59	1.01695	134	123	2.3	0.5	-0.693147	0.108642	-2.2197	7.2	1.97408	1	1	0
1	60	26.6	130	83	144	4.96981	205	5.758	189	43.1	3.34107	145.9	123	7.9	144.202	4.97121	72.9911	4.29034	365.582	5.90149	1	1	0
1	58	23.4	123	74	168	5.12396	85	5.554	223	69	2.43478	154	123.2	10	1.7716	0.571885	0.371818	-0.98935	28.9899	3.36695	1	1	0
1	67	27.1	113	76	122	4.80402	80	5.452	194	45	2.71111	149	123.5	6.4	4.23872	1.44426	0.837279	-0.177598	89.7612	4.49715	1	1	0
1	36	29.7	146	84	255	5.54126	100	4.738	208	48	5.3125	160	123.7	12.6	9.34977	2.23535	2.30858	0.836635	90.9707	4.51054	1	1	0
1	53	23.8	117	74	137	4.91998	96	5.554	214	64	2.14062	150	123.7	7.2	2.67238	0.982969	0.633453	-0.45657	29.1532	3.37257	1	1	0
1	75	18.8	102	71	63	4.14313	86	5.452	206	65	0.969231	141	124.3	3.4	1.4264	0.355154	0.30289	-1.19439	22.3263	3.10576	1	1	0
1	57	24.9	132	80	173	5.15329	98	5.656	212	56.9	3.04042	155.1	124.8	10.2	3.06366	1.11961	0.741331	-0.299308	31.512	3.45037	1	1	0
1	66	22.5	123	82	90	4.49981	132	5.962	195	59	1.52542	136	125	5	8.46	2.13535	2.75733	1.01426	44.1391	3.78735	1	1	0
1	59	19	124	75	63	4.14313	110	5.962	214	73	0.863014	141	125.8	4.5	1.23367	0.209994	0.335071	-1.09341	9.44939	2.24595	1	1	0
1	61	26.9	107	73	68	4.21951	159	7.288	200	56.3	1.20782	143.7	126.1	3.9	4.98322	1.60608	1.95637	0.671093	18.6871	2.92783	1	1	0
1	61	26.2	159	101	100	4.60517	103	5.86	199	51.5	1.94175	147.5	126.3	4.6	2.44538	0.894199	0.62191	-0.474959	22.0084	3.09142	1	1	0
1	56	25.9	145	90	246	5.50533	105	5.86	207	47	5.23404	160	127	18	7.95	2.07317	2.06111	0.723245	68.1429	4.22161	1	1	0
1	52	25.4	152	96	274	5.61313	94	5.35	230	54	5.07407	176	127.6	19.5	4.57456	1.52051	1.06175	0.0599188	53.124	3.97263	1	1	0
1	67	19.1	177	99	108	4.68213	87	5.146	198	50	2.16	148	128	5.7	2.91571	1.07011	0.626337	-0.467867	43.7356	3.77816	1	1	0
1	50	25.4	110	61	247	5.50939	324	13	236	61	4.04918	175	128.2	22.1	2.20821	0.79218	1.76656	0.569037	3.0458	1.11376	1	1	0
1	68	21.2	123	74	84	4.43082	91	5.656	221	72.2	1.16343	148.8	129.5	5.7	1.84716	0.61365	0.415041	-0.879378	23.7492	3.16755	1	1	0
1	62	22.6	122	82	60	4.09434	89	5.248	211	67	0.895522	144	130	3	0.5	-0.693147	0.109877	-2.2084	6.92308	1.93486	1	1	0
1	61	23.4	111	79	136	4.91265	105	5.962	205	56	2.42857	149	130	9.8	3.32664	1.20196	0.862462	-0.147965	28.514	3.3504	1	1	0
1	29	27.2	106	60	300	5.70378	92	5.146	234	47	6.38298	187	131.3	25.5	3.87202	1.35378	0.87957	-0.128322	48.0665	3.87258	1	1	0
1	48	20	118	76	124	4.82028	89	5.248	231	74	1.67568	157	131.9	7.9	0.555601	-0.587705	0.122095	-2.10296	7.69294	2.0403	1	1	0
1	72	20	122	83	121	4.79579	83	5.35	220	72	1.68056	148	132	9.4	2.7	0.993252	0.553333	-0.591795	48.6	3.88362	1	1	0
1	63	23.1	134	79	108	4.68213	106	5.962	227	64.8	1.66667	162.2	132.6	9.3	6.78437	1.91462	1.77566	0.574174	56.7994	4.03953	1	1	0
1	49	25.5	105	70	333	5.80814	88	5.146	242	44	7.56818	198	132.9	30.1	3.74808	1.32124	0.814397	-0.205307	53.9723	3.98847	1	1	0
1	48	20	135	97	177	5.17615	89	5.656	233	80	2.2125	153	134	10.6	6.96	1.94018	1.52948	0.424929	96.3692	4.56819	1	1	0
1	64	22.5	132	84	274	5.61313	92	5.248	234	50	5.48	184	135	19.1	2.61154	0.959938	0.593238	-0.52216	32.4191	3.47875	1	1	0
1	70	21.4	138	87	69	4.23411	86	5.35	232	84	0.821429	148	135	4.6	1.05016	0.0489458	0.222998	-1.50059	16.4373	2.79956	1	1	0
1	61	23.4	138	90	106	4.66344	85	5.656	212	51.9	2.04239	160.1	136.5	5.6	3.19027	1.16011	0.669563	-0.401129	52.2045	3.95517	1	1	0
1	68	23.7	133	76	126	4.83628	80	5.35	203	40	3.15	163	136.6	7.7	1.97445	0.680292	0.390016	-0.941569	41.812	3.73318	1	1	0
1	70	25.5	108	77	342	5.83481	177	5.758	222	48.7	7.02259	173.3	136.9	16.2	37.286	3.61862	16.2954	2.79088	117.745	4.76852	1	1	0
1	73	23.9	121	75	147	4.99043	95	5.452	204	43	3.4186	161	137	7.4	3.67235	1.30083	0.861416	-0.149178	41.314	3.7212	1	1	0
1	66	24.8	117	74	197	5.2832	90	5.554	199	34	5.79412	165	137	12.1	3.09	1.12817	0.686667	-0.375906	41.2	3.71844	1	1	0
1	68	22.3	135	79	156	5.04986	105	5.656	209	55	2.83636	154	137	9.5	2.06	0.722706	0.534074	-0.627221	17.6571	2.87114	1	1	0
1	63	19.8	117	78	60	4.09434	90	5.656	220	64.1	0.936037	155.9	137.8	3.4	4.5794	1.52157	1.01764	0.0174902	61.0586	4.11183	1	1	0
1	58	22.1	112	63	72	4.27667	115	5.554	232	74	0.972973	158	137.9	5.5	2.02773	0.706919	0.575776	-0.552036	14.0382	2.64178	1	1	0
1	47	23.2	115	68	104	4.64439	88	5.146	214	52	2	162	138.4	7	2.16931	0.774409	0.471356	-0.752141	31.2381	3.44164	1	1	0
1	64	20.7	130	78	117	4.76217	88	5.86	201	47	2.48936	154	139	7.9	0.5	-0.693147	0.108642	-2.2197	7.2	1.97408	1	1	0
1	63	24.4	146	91	611	6.4151	116	6.472	272	51	11.9804	221	139.6	43	4.4941	1.50277	1.2872	0.252469	30.526	3.41858	1	1	0
1	53	27.3	120	75	83	4.41884	79	5.452	220	54	1.53704	166	139.9	5.7	2.86923	1.05404	0.559676	-0.580396	64.5576	4.16756	1	1	0
1	71	21.2	115	66	58	4.06044	82	5.35	214	61	0.95082	153	140	2.8	0.5	-0.693147	0.101235	-2.29032	9.47368	2.24852	1	1	0
1	74	19.5	145	88	166	5.11199	103	6.268	212	40.9	4.05868	171.1	141.3	12.2	2.45721	0.899028	0.624921	-0.47013	22.1149	3.09625	1	1	0
1	70	18.4	140	88	185	5.22036	92	5.86	222	45.2	4.09292	176.8	145.7	11.7	3.54923	1.26673	0.806245	-0.215368	44.0594	3.78554	1	1	0
1	72	24.3	140	72	268	5.59099	90	5.758	228	39.5	6.78481	188.5	148.3	18.2	7.61499	2.03012	1.69222	0.526041	101.533	4.62039	1	1	0
1	54	22.9	134	84	167	5.11799	91	5.452	216	40	4.175	176	150	10.7	0.5	-0.693147	0.112346	-2.18617	6.42857	1.86075	1	1	0
1	66	20.9	142	84	70	4.2485	91	5.554	244	77	0.909091	167	153	4.8	0.5	-0.693147	0.112346	-2.18617	6.42857	1.86075	1	1	0
1	68	25.6	125	79	82	4.40672	122	6.37	224	59	1.38983	165	154	4.3	28.03	3.33328	8.4436	2.13341	171.031	5.14184	1	1	0
1	61	23.5	104	63	96	4.56435	108	5.86	243	56.8	1.69014	186.2	164	6.3	2.03425	0.710125	0.542466	-0.611631	16.274	2.78957	1	1	0
1	44	26.4	126	87	257	5.54908	96	5.656	268	57	4.50877	211	166.7	19.6	8.72238	2.16589	2.06753	0.726353	95.1532	4.55549	1	1	0
1	50	21.7	132	89	290	5.66988	164	9.94	250	43	6.74419	207	169	19.2	4.46373	1.49598	1.80753	0.591963	15.9103	2.76697	1	1	0
1	60	24.6	148	84	232	5.44674	104	6.88	265	46.5	4.98925	218.5	180.7	13.3	3.70645	1.31007	0.951779	-0.0494225	32.5444	3.48261	1	1	0
1	71	24.7	132	90	268	5.59099	86	6.064	284	50.4	5.31746	233.6	188.9	22.2	2.11018	0.746774	0.448088	-0.802766	33.0289	3.49738	1	1	0
1	52	25.9	128	85	134	4.89784	130	6.88	275	60	2.23333	215	193	8.1	3.40293	1.22464	1.0923	0.0882839	18.2844	2.90605	1	1	0
1	46	26.3	140	109	86	4.45435	96	5.554	291	58	1.48276	233	194.3	6.6	2.59515	0.953645	0.615147	-0.485894	28.3107	3.34324	1	1	0
1	60	17	150	96	310	5.73657	130	5.452	105	27	11.4815	78	23	20.3	5.3145	1.67044	1.70589	0.534086	28.5555	3.35185	0	1	0
1	74	18.8	139	81	46	3.82864	89	4.942	156	110	0.418182	46	36.4	4	0.936333	-0.0657837	0.205762	-1.58103	12.9646	2.56222	0	1	0
1	75	23.5	135	89	65	4.17439	104	4.942	108	45	1.44444	63	51	1.6	3.84826	1.34762	0.988195	-0.0118757	33.7896	3.52015	0	1	0
1	61	23.5	155	90	73	4.29046	95	5.35	147	79.7	0.915935	67.3	51.6	2.5	2.81793	1.036	0.660995	-0.414009	31.7017	3.45637	0	1	0
1	67	22	120	81	60	4.09434	79	3.616	127	65	0.923077	62	53.1	3.2	1.22986	0.206898	0.239898	-1.42754	27.6718	3.32041	0	1	0
1	77	22.1	107	67	62	4.12713	94	5.758	108	43	1.44186	65	53.7	1.6	0.710883	-0.341248	0.164995	-1.80184	8.25541	2.11087	0	1	0
1	62	24.2	175	96	192	5.2575	99	5.452	155	71.9	2.67038	83.1	54.8	11	1.60303	0.471897	0.391852	-0.93687	16.0303	2.77448	0	1	0
1	81	19.4	120	68	59	4.07754	93	5.452	133	66	0.893939	67	59	2.1	0.5	-0.693147	0.114815	-2.16443	6	1.79176	0	1	0
1	50	19.7	100	66	49	3.89182	112	5.554	196	126.2	0.388273	69.8	59.4	2.8	2.54403	0.933748	0.703533	-0.35164	18.6908	2.92803	0	1	0
1	77	18.6	128	92	53	3.97029	80	5.248	152	85	0.623529	67	62	2.5	0.5	-0.693147	0.0987654	-2.31501	10.5882	2.35974	0	1	0
1	72	20.3	112	68	57	4.04305	99	6.268	143	68	0.838235	75	63.9	3.7	0.5	-0.693147	0.122222	-2.10191	5	1.60944	0	1	0
1	63	18.3	154	90	48	3.8712	95	5.656	121	45.4	1.05727	75.6	64.7	2.4	1.54956	0.437972	0.363477	-1.01204	17.4326	2.85834	0	1	0
1	61	19.5	110	77	31	3.43399	95	5.656	150	75	0.413333	75	67	1.1	0.5	-0.693147	0.117284	-2.14316	5.625	1.72722	0	1	0
1	64	22.1	152	99	82	4.40672	95	5.35	151	72	1.13889	79	68	3.4	0.5	-0.693147	0.117284	-2.14316	5.625	1.72722	0	1	0
1	73	21	139	85	123	4.81218	107	6.472	164	75	1.64	89	68	5.4	1.64314	0.49661	0.434114	-0.834448	13.4439	2.59852	0	1	0
1	76	17.9	134	71	42	3.73767	91	5.044	163	91	0.461538	72	69	2	0.5	-0.693147	0.112346	-2.18617	6.42857	1.86075	0	1	0
1	58	27.4	156	94	230	5.43808	92	5.044	138	37	6.21622	101	69	13.2	4.41778	1.48564	1.00355	0.00353903	54.8414	4.00445	0	1	0
1	71	21.2	143	67	262	5.56834	98	5.248	188	71.7	3.65411	116.3	70.4	18	2.21481	0.795169	0.53593	-0.623751	22.781	3.12592	0	1	0
1	81	22	123	75	103	4.63473	112	6.064	161	73	1.41096	88	72	4.1	2.74983	1.01154	0.760448	-0.273848	20.2029	3.00582	0	1	0
1	72	23.5	131	83	153	5.03044	89	5.248	136	41	3.73171	95	72.5	7.2	3.02159	1.10578	0.664004	-0.409467	41.8374	3.73379	0	1	0
1	66	22.2	152	90	156	5.04986	94	5.452	149	55	2.83636	94	73	8.8	0.5	-0.693147	0.116049	-2.15374	5.80645	1.75897	0	1	0
1	79	23.9	136	79	96	4.56435	97	5.452	158	74	1.2973	84	73	5.2	3.50616	1.25452	0.839748	-0.174653	37.1241	3.61427	0	1	0
1	63	22.7	129	75	81	4.39445	94	5.452	134	53	1.5283	81	73.2	1.9	1.19411	0.177399	0.277151	-1.28319	13.8671	2.62952	0	1	0
1	70	20.1	128	96	142	4.95583	93	5.656	146	49.1	2.89206	96.9	73.5	10.1	1.86164	0.62146	0.427488	-0.849828	22.3397	3.10637	0	1	0
1	72	22.2	137	78	92	4.52179	103	5.656	157	74	1.24324	83	73.7	3.8	0.957089	-0.0438593	0.243408	-1.41302	8.6138	2.15337	0	1	0
1	73	22.6	130	61	89	4.48864	99	5.146	165	80	1.1125	85	74	3.7	0.5	-0.693147	0.122222	-2.10191	5	1.60944	0	1	0
1	77	17.5	110	72	58	4.06044	77	6.064	128	47	1.23404	81	74	2.1	0.5	-0.693147	0.0950617	-2.35323	12.8571	2.5539	0	1	0
1	73	20.5	132	96	69	4.23411	95	5.554	140	54.8	1.25912	85.2	74.4	2.8	1.35846	0.306349	0.31865	-1.14366	15.2826	2.72672	0	1	0
1	72	21.3	141	90	160	5.07517	89	4.942	150	50.3	3.18091	99.7	74.8	7.2	0.935009	-0.067199	0.205471	-1.58245	12.9463	2.56081	0	1	0
1	78	19.6	133	75	52	3.95124	92	5.758	153	70	0.742857	83	75	2.1	2.83	1.04028	0.642864	-0.441822	35.131	3.55908	0	1	0
1	72	22.8	127	73	96	4.56435	93	6.064	136	40.7	2.35872	95.3	75.3	4.7	7.1695	1.96984	1.64633	0.498548	86.034	4.45474	0	1	0
1	61	22	118	77	71	4.26268	97	5.758	137	48	1.47917	89	75.9	2.5	3.34545	1.2076	0.801257	-0.221574	35.4224	3.56735	0	1	0
1	64	24.5	108	75	66	4.18965	88	5.554	146	59	1.11864	87	76	4.1	2.60503	0.957443	0.566031	-0.569107	37.5124	3.62467	0	1	0
1	65	25.9	136	88	239	5.47646	94	5.554	144	29	8.24138	115	76	16.2	5.43349	1.69258	1.26111	0.231989	63.0986	4.1447	0	1	0
1	75	18.3	110	73	56	4.02535	92	6.268	171	91	0.615385	80	76.7	2.1	0.85411	-0.157695	0.19402	-1.63979	10.6027	2.36111	0	1	0
1	74	22	121	76	97	4.57471	84	5.044	142	51.1	1.89824	90.9	76.8	4.6	0.722074	-0.325628	0.149763	-1.8987	12.3784	2.51595	0	1	0
1	74	20.9	130	91	49	3.89182	90	5.554	175	93	0.526882	82	77	3.1	2.04595	0.715862	0.454655	-0.788216	27.2793	3.30613	0	1	0
1	72	19.7	147	82	117	4.76217	87	4.942	175	82	1.42683	93	77.3	5.6	0.627798	-0.465538	0.13486	-2.00352	9.41696	2.24251	0	1	0
1	74	25.7	148	90	119	4.77912	150	6.37	145	46.9	2.53731	98.1	77.8	6.1	26.9487	3.29393	9.98098	2.30068	111.512	4.71413	0	1	0
1	87	21.8	178	86	74	4.30407	90	5.554	136	40.4	1.83168	95.6	77.9	3.7	1.11003	0.104392	0.246674	-1.39969	14.8005	2.69466	0	1	0
1	85	19.2	119	70	82	4.40672	94	5.452	170	81	1.01235	89	78	5	0.5	-0.693147	0.116049	-2.15374	5.80645	1.75897	0	1	0
1	67	20	107	70	59	4.07754	93	5.248	158	78	0.75641	80	78.8	2.8	25.8122	3.25085	5.92725	1.77956	309.746	5.73575	0	1	0
1	73	19	86	54	64	4.15888	89	5.452	169	69.7	0.918221	99.3	78.9	5.4	1.8947	0.639062	0.416367	-0.876189	26.2343	3.26707	0	1	0
1	74	21.4	159	92	96	4.56435	118	4.84	137	43	2.23256	94	79.2	4.4	2.34793	0.853534	0.684088	-0.379668	15.3683	2.7323	0	1	0
1	70	24.6	149	88	93	4.5326	97	4.942	150	62	1.5	88	79.2	3.9	3.1286	1.14059	0.749319	-0.28859	33.1264	3.50033	0	1	0
1	72	23.6	127	81	89	4.48864	94	5.248	162	68	1.30882	94	79.2	5.2	2.9354	1.07684	0.681303	-0.383748	34.0885	3.52896	0	1	0
1	70	22.9	122	80	80	4.38203	94	5.656	139	42.2	1.89573	96.8	79.9	4.5	3.5203	1.25855	0.817058	-0.202045	40.8809	3.71066	0	1	0
1	66	20.3	144	98	68	4.21951	89	4.942	141	55	1.23636	86	80	4.4	0.5	-0.693147	0.109877	-2.2084	6.92308	1.93486	0	1	0
1	66	25.7	167	90	64	4.15888	99	6.472	121	33	1.93939	88	80	2.7	2.46	0.900161	0.601333	-0.508606	24.6	3.20275	0	1	0
1	70	24.4	136	79	49	3.89182	80	5.452	175	89	0.550562	86	80.5	2.5	2.40834	0.878937	0.475721	-0.742923	51.0001	3.93183	0	1	0
1	90	22.2	123	61	153	5.03044	89	5.758	144	35.4	4.32203	108.6	80.8	10.3	3.26189	1.18231	0.716811	-0.332944	45.1646	3.81031	0	1	0
1	55	24.5	130	89	127	4.84419	108	5.86	177	71	1.78873	106	80.9	5.4	1.79457	0.584768	0.478553	-0.736988	14.3566	2.66421	0	1	0
1	72	22.5	139	83	89	4.48864	98	5.962	134	47	1.89362	87	80.9	3.5	1.18645	0.170969	0.287093	-1.24795	12.2035	2.50172	0	1	0
1	64	21.3	123	69	71	4.26268	104	5.554	159	64	1.10938	95	81.5	2.7	1.67565	0.516201	0.43029	-0.843295	14.713	2.68873	0	1	0
1	70	20.6	123	74	61	4.11087	92	5.554	159	65.4	0.932722	93.6	82	3.1	3.35581	1.21069	0.762307	-0.271406	41.6583	3.7295	0	1	0
1	69	21.5	119	70	54	3.98898	85	6.268	161	68	0.794118	93	82.3	2.3	1.45717	0.376494	0.305825	-1.18474	23.8445	3.17156	0	1	0
1	74	20.3	123	75	71	4.26268	84	5.554	151	54	1.31481	97	82.6	4.9	1.52034	0.418933	0.315329	-1.15414	26.0629	3.26051	0	1	0
1	70	22.4	136	86	53	3.97029	107	5.656	178	87	0.609195	91	83	4	3.06344	1.11954	0.809354	-0.211519	25.0645	3.22145	0	1	0
1	51	28.6	120	84	59	4.07754	114	6.166	153	52.8	1.11742	100.2	83.1	2.9	8.08616	2.09015	2.2761	0.822465	57.0787	4.04443	0	1	0
1	60	28.1	134	88	379	5.93754	114	6.37	167	30.3	12.5083	136.7	83.2	22.3	4.7171	1.55119	1.32778	0.283505	33.2972	3.50547	0	1	0
1	66	25	133	81	108	4.68213	87	5.86	156	61	1.77049	95	83.3	4.5	6.87036	1.92722	1.47586	0.389238	103.055	4.63527	0	1	0
1	66	20.7	101	66	80	4.38203	89	5.554	180	89	0.898876	91	83.8	3.5	0.609359	-0.495347	0.133909	-2.0106	8.43728	2.13266	0	1	0
1	72	21.2	117	75	29	3.3673	94	5.35	205	113	0.256637	92	83.9	1.7	1.23784	0.213367	0.287301	-1.24723	14.3749	2.66548	0	1	0
1	71	19.4	129	87	76	4.33073	99	5.452	173	79	0.962025	94	84	2.7	5.79	1.75613	1.41533	0.347365	57.9	4.05872	0	1	0
1	84	16.3	111	60	71	4.26268	88	5.35	159	61	1.16393	98	84.4	3.4	0.675816	-0.391835	0.146844	-1.91839	9.73174	2.27539	0	1	0
1	70	21	103	60	43	3.7612	91	5.044	163	75	0.573333	88	85	2.4	2.00148	0.693887	0.449715	-0.799141	25.7333	3.24779	0	1	0
1	80	19.8	137	82	80	4.38203	77	5.86	147	52	1.53846	95	85	3.7	0.5	-0.693147	0.0950617	-2.35323	12.8571	2.5539	0	1	0
1	61	18.6	120	80	32	3.46574	93	5.554	214	122.1	0.26208	91.9	85.3	2.5	0.70916	-0.343675	0.162844	-1.81496	8.50991	2.14123	0	1	0
1	62	20.8	96	63	67	4.20469	109	5.86	151	62	1.08065	89	85.5	3	1.08113	0.0780064	0.290971	-1.23453	8.46101	2.13547	0	1	0
1	54	26.7	140	94	145	4.97673	94	5.044	160	52	2.78846	108	85.7	8.4	2.89043	1.06141	0.670865	-0.399187	33.5663	3.51352	0	1	0
1	71	24.3	168	85	92	4.52179	118	5.554	175	73.5	1.2517	101.5	85.7	4.6	1.99446	0.690373	0.581102	-0.54283	13.0546	2.56914	0	1	0
1	75	19.8	135	84	97	4.57471	89	5.554	148	48	2.02083	100	86	3.6	2.9604	1.08532	0.650556	-0.429928	40.9901	3.71333	0	1	0
1	62	17.7	137	96	69	4.23411	100	5.656	167	41	1.68293	126	86	15.3	3.13916	1.14395	0.7751	-0.254763	30.5431	3.41914	0	1	0
1	68	24.2	135	81	97	4.57471	101	6.268	156	55	1.76364	101	87	3.4	0.5	-0.693147	0.124691	-2.08191	4.73684	1.55537	0	1	0
1	71	19.9	143	77	71	4.26268	107	6.472	148	48.1	1.47609	99.9	87.2	3.6	2.91097	1.06849	0.76907	-0.262573	23.817	3.1704	0	1	0
1	73	16.7	144	83	47	3.85015	106	5.452	156	59	0.79661	97	87.6	2	1.02774	0.0273597	0.268988	-1.31309	8.60431	2.15226	0	1	0
1	66	24.3	162	88	77	4.34381	137	6.472	176	69.9	1.10157	106.1	87.7	4	5.12769	1.63465	1.73455	0.550749	24.9455	3.21669	0	1	0
1	70	22.6	121	72	72	4.27667	110	5.758	153	47.8	1.50628	105.2	88	4.3	4.8697	1.58303	1.32263	0.279625	37.2998	3.61899	0	1	0
1	75	19.9	134	81	64	4.15888	85	5.962	155	56	1.14286	99	88	3.1	0.5	-0.693147	0.104938	-2.25438	8.18182	2.10191	0	1	0
1	70	18.3	149	88	72	4.27667	84	5.962	167	66.8	1.07784	100.2	88.6	4.5	0.5	-0.693147	0.103704	-2.26622	8.57143	2.14843	0	1	0
1	77	19.8	133	87	65	4.17439	92	5.452	159	57	1.14035	102	88.7	2.4	1.65415	0.503287	0.375757	-0.978812	20.5343	3.0221	0	1	0
1	64	21.3	105	72	45	3.80666	95	5.146	159	62	0.725806	97	89	2.3	5.14273	1.63758	1.20632	0.187573	57.8557	4.05795	0	1	0
1	71	24	127	73	96	4.56435	98	5.86	173	71	1.35211	102	89	4.1	0.5	-0.693147	0.120988	-2.11207	5.14286	1.63761	0	1	0
1	73	27.3	126	75	76	4.33073	125	7.39	144	36.7	2.07084	107.3	89.5	3.2	2.57817	0.947079	0.795731	-0.228494	14.97	2.70605	0	1	0
1	71	20.8	163	90	56	4.02535	103	5.962	175	70	0.8	105	89.7	3.3	1.63889	0.49402	0.416805	-0.875138	14.75	2.69124	0	1	0
1	55	25.6	124	90	79	4.36945	92	5.656	159	54.1	1.46026	104.9	89.8	3.3	3.58209	1.27595	0.813709	-0.206152	44.4673	3.79475	0	1	0
1	72	21	134	85	84	4.43082	122	5.758	187	84	1	103	89.8	4.5	5.8312	1.76322	1.75656	0.563357	35.5802	3.57179	0	1	0
1	61	21.4	114	70	87	4.46591	71	5.656	173	73	1.19178	100	90	3.4	0.5	-0.693147	0.0876543	-2.43435	22.5	3.11352	0	1	0
1	70	19.8	117	63	70	4.2485	75	6.064	175	75	0.933333	100	90.3	2.1	0.166656	-1.79182	0.0308622	-3.47822	4.99968	1.60937	0	1	0
1	76	20.6	104	60	68	4.21951	99	5.35	155	51	1.33333	104	90.5	2.9	13.8425	2.62775	3.38373	1.21898	138.425	4.93033	0	1	0
1	67	21	124	92	74	4.30407	88	5.35	171	67.5	1.0963	103.5	91	4.4	1.42616	0.354988	0.309882	-1.17156	20.5367	3.02222	0	1	0
1	69	22.9	96	63	66	4.18965	89	5.962	166	63	1.04762	103	91	2.7	2.83483	1.04198	0.622963	-0.473269	39.2515	3.66999	0	1	0
1	64	26.2	146	85	70	4.2485	112	5.86	183	76	0.921053	107	91.2	3.6	2.86232	1.05163	0.791554	-0.233757	21.0293	3.04591	0	1	0
1	73	22.4	133	79	241	5.4848	241	7.696	174	44.2	5.45249	129.8	91.3	16.8	27.4079	3.31083	16.3094	2.79174	55.4317	4.01515	0	1	0
1	94	21.9	136	78	94	4.54329	115	5.758	162	52	1.80769	110	91.5	1.8	7.3908	2.00024	2.09862	0.741281	51.1671	3.9351	0	1	0
1	54	25.3	140	91	146	4.98361	92	4.84	179	64	2.28125	115	91.8	8	2.11304	0.748128	0.48	-0.73397	26.2309	3.26694	0	1	0
1	72	23.5	122	73	119	4.77912	96	5.044	158	44.7	2.66219	113.3	91.9	5.6	2.24086	0.80686	0.531167	-0.632679	24.4458	3.19646	0	1	0
1	70	22.1	139	77	74	4.30407	87	5.248	178	75	0.986667	103	91.9	3.9	1.90546	0.644722	0.409321	-0.893257	28.5819	3.35277	0	1	0
1	70	23.8	142	78	94	4.54329	101	5.656	174	66	1.42424	108	92	2.5	3.26873	1.1844	0.815164	-0.204365	30.9669	3.43292	0	1	0
1	58	24.8	141	84	161	5.0814	117	5.86	169	50	3.22	119	92.2	7.4	5.48344	1.70173	1.5841	0.460019	36.5562	3.59885	0	1	0
1	52	25.9	175	106	73	4.29046	93	4.942	191	84	0.869048	107	92.4	3.9	5.68535	1.73789	1.30552	0.266605	68.2242	4.2228	0	1	0
1	60	18.1	120	70	118	4.77068	89	5.35	192	74.5	1.58389	117.5	92.4	8	2.16196	0.771016	0.475098	-0.744235	29.9348	3.39902	0	1	0
1	67	22.1	151	83	145	4.97673	89	5.554	184	67.4	2.15134	116.6	92.4	8.7	3.22448	1.17077	0.708589	-0.34448	44.6466	3.79878	0	1	0
1	61	23.9	107	77	70	4.2485	95	6.166	171	61.9	1.13086	109.1	92.7	3.6	2.27935	0.823891	0.534663	-0.626119	25.6427	3.24426	0	1	0
1	78	19.2	120	82	51	3.93183	93	5.656	188	91	0.56044	97	92.8	3.2	1.16288	0.1509	0.267032	-1.32039	13.9546	2.63581	0	1	0
1	67	23	125	76	62	4.12713	103	6.166	162	54.7	1.13346	107.3	93.5	3.5	1.14139	0.13225	0.29028	-1.23691	10.2725	2.32948	0	1	0
1	78	21.8	127	76	59	4.07754	104	5.656	153	51	1.15686	102	94	1.8	6.00274	1.79222	1.54144	0.432719	52.7069	3.96475	0	1	0
1	71	22.9	127	87	107	4.67283	133	6.064	155	47	2.2766	108	94	4.4	17.94	2.88703	5.89141	1.77349	92.2629	4.52464	0	1	0
1	49	23.3	152	104	73	4.29046	83	4.942	177	71	1.02817	106	94.7	2.7	2.75449	1.01323	0.5645	-0.571815	49.5808	3.9036	0	1	0
1	64	22.7	112	95	85	4.44265	99	5.35	159	51	1.66667	108	95	3.3	0.5	-0.693147	0.122222	-2.10191	5	1.60944	0	1	0
1	64	25.4	138	84	117	4.76217	106	5.86	166	52	2.25	114	95	10.3	3.60049	1.28107	0.94235	-0.059378	30.1436	3.40597	0	1	0
1	30	20.8	120	72	75	4.31749	86	4.942	175	66	1.13636	109	95.2	4.3	1.95889	0.672376	0.415961	-0.877164	30.6608	3.42299	0	1	0
1	84	19.5	139	73	48	3.8712	130	5.35	166	61	0.786885	105	95.2	2.9	24.3407	3.19215	7.81306	2.0558	130.786	4.87356	0	1	0
1	74	26	141	83	52	3.95124	89	5.044	160	48	1.08333	112	95.3	2.9	2.91442	1.06967	0.640453	-0.445579	40.3536	3.69768	0	1	0
1	64	19.1	126	81	85	4.44265	91	5.452	164	48.6	1.74897	115.4	95.3	4.1	4.12386	1.41679	0.926597	-0.0762368	53.0211	3.97069	0	1	0
1	87	26.8	154	93	46	3.82864	81	5.758	152	35.7	1.28852	116.3	95.4	1.8	1.69674	0.528709	0.339348	-1.08073	33.9348	3.52444	0	1	0
1	44	21.7	110	72	86	4.45435	89	4.942	177	62	1.3871	115	95.9	5.3	1.50661	0.409862	0.331082	-1.10539	20.8608	3.03787	0	1	0
1	70	22	148	82	131	4.8752	105	5.452	169	50.8	2.57874	118.2	95.9	5.3	4.12476	1.41701	1.06938	0.0670802	35.3551	3.56544	0	1	0
1	63	22.3	128	88	136	4.91265	107	5.86	215	97	1.40206	118	96.5	8.5	6.40266	1.85671	1.69157	0.525655	52.3854	3.95863	0	1	0
1	68	23.5	119	69	91	4.51086	257	11.47	174	61.4	1.48208	112.6	96.8	4.2	9.01769	2.19919	5.72233	1.74438	16.7339	2.81743	0	1	0
1	58	18.9	115	80	87	4.46591	87	5.452	174	67	1.29851	107	97	3.9	0.5	-0.693147	0.107407	-2.23113	7.5	2.0149	0	1	0
1	64	20.8	135	85	105	4.65396	103	5.248	198	93	1.12903	105	97.1	6.2	1.12272	0.115754	0.285531	-1.2534	10.1045	2.31298	0	1	0
1	76	21.7	132	79	52	3.95124	98	5.452	204	103	0.504854	101	97.2	2.9	1.07871	0.075763	0.26102	-1.34316	11.0953	2.40652	0	1	0
1	72	23.5	131	86	100	4.60517	116	5.656	193	79	1.26582	114	97.4	4.9	1.87174	0.62687	0.536104	-0.623427	12.7137	2.54268	0	1	0
1	82	28.2	156	83	76	4.33073	106	5.35	177	61	1.2459	116	97.5	4.6	2.39012	0.871345	0.625563	-0.469103	20.0103	2.99625	0	1	0
1	68	20.7	129	76	65	4.17439	90	5.554	174	58.4	1.11301	115.6	97.6	2.5	2.16122	0.770673	0.480271	-0.733405	28.8163	3.36094	0	1	0
1	80	22.7	131	76	68	4.21951	108	5.452	157	49	1.38776	108	98	3.2	9.60761	2.26256	2.56203	0.940799	76.8608	4.342	0	1	0
1	62	23.5	138	94	57	4.04305	97	5.86	163	57	1	106	98	3.7	2.1	0.741937	0.502963	-0.687239	22.2353	3.10168	0	1	0
1	71	22.4	133	84	49	3.89182	109	6.064	168	61	0.803279	107	98	1.6	4.45	1.4929	1.19765	0.180365	34.8261	3.55037	0	1	0
1	76	28.1	122	68	115	4.74493	93	6.064	151	32	3.59375	119	98	5.3	3.8905	1.35854	0.893373	-0.112751	46.6859	3.84344	0	1	0
1	63	23.2	114	83	80	4.38203	93	5.452	172	55.7	1.43627	116.3	98.8	2.9	4.84803	1.57857	1.11325	0.107285	58.1764	4.06348	0	1	0
1	68	23	146	82	60	4.09434	92	5.758	194	86	0.697674	108	98.8	3.4	1.59569	0.467304	0.362477	-1.01479	19.8085	2.98611	0	1	0
1	70	21.4	112	67	82	4.40672	87	5.86	177	62.9	1.30366	114.1	98.8	5.5	2.26537	0.817736	0.486634	-0.720243	33.9805	3.52579	0	1	0
1	84	24.8	126	68	201	5.3033	98	5.758	174	43	4.67442	131	98.9	10.2	4.43746	1.49008	1.07376	0.0711623	45.6424	3.82084	0	1	0
1	65	20.2	142	80	60	4.09434	83	5.146	171	64	0.9375	107	99	2.5	0.5	-0.693147	0.102469	-2.27819	9	2.19722	0	1	0
1	67	18.7	152	84	39	3.66356	91	5.554	169	66	0.590909	103	99	1.8	0.5	-0.693147	0.112346	-2.18617	6.42857	1.86075	0	1	0
1	79	22.7	157	94	47	3.85015	115	4.738	183	73	0.643836	110	99.2	3.1	6.94216	1.93761	1.97123	0.678658	48.0611	3.87247	0	1	0
1	69	23.9	107	72	54	3.98898	96	5.962	167	53.8	1.00372	113.2	99.2	2.7	0.980033	-0.0201695	0.232304	-1.45971	10.6913	2.36943	0	1	0
1	61	23.7	134	86	44	3.78419	96	5.35	160	46.2	0.952381	113.8	99.3	2.2	2.0976	0.740794	0.497209	-0.698745	22.8829	3.13039	0	1	0
1	82	24.9	129	69	70	4.2485	83	5.656	181	61.5	1.13821	119.5	99.5	3.9	0.526315	-0.641856	0.107862	-2.2269	9.47367	2.24852	0	1	0
1	58	24.1	135	92	106	4.66344	100	5.554	178	55.3	1.91682	122.7	99.6	5.3	3.98236	1.38188	0.9833	-0.0168412	38.7473	3.65706	0	1	0
1	63	19.6	137	69	83	4.41884	104	6.166	203	102	0.813725	101	99.7	4.1	6.27145	1.83601	1.61045	0.476512	55.0664	4.00854	0	1	0
1	72	25.1	122	77	172	5.14749	105	5.962	180	50.4	3.4127	129.6	99.8	8.5	14.1596	2.65039	3.67101	1.30047	121.368	4.79883	0	1	0
1	59	23.9	146	92	131	4.8752	75	5.146	173	59	2.22034	114	100	5.5	0.5	-0.693147	0.0925926	-2.37955	15	2.70805	0	1	0
1	54	25.2	132	92	115	4.74493	99	5.554	186	67	1.71642	119	100	7.2	4.23937	1.44441	1.03629	0.0356471	42.3937	3.747	0	1	0
1	83	21.9	128	70	70	4.2485	98	5.656	163	57	1.22807	106	100	3.4	0.5	-0.693147	0.120988	-2.11207	5.14286	1.63761	0	1	0
1	78	25	162	92	74	4.30407	105	6.268	188	81	0.91358	107	100	4.4	2.06485	0.725059	0.535332	-0.624867	17.6987	2.87349	0	1	0
1	53	20.3	124	78	57	4.04305	97	5.146	210	100	0.57	110	100.4	3.6	1.41833	0.349477	0.339698	-1.0797	15.0176	2.70922	0	1	0
1	64	21.9	129	75	114	4.7362	88	5.35	170	56	2.03571	114	100.9	6.2	2.5944	0.953356	0.563722	-0.573195	37.3594	3.62058	0	1	0
1	63	22.4	133	79	53	3.97029	89	5.452	171	57.6	0.920139	113.4	100.9	1.8	2.14834	0.764696	0.472105	-0.750555	29.7463	3.3927	0	1	0
1	70	21.2	135	87	106	4.66344	96	5.248	171	48.1	2.20374	122.9	101.4	5.4	3.03927	1.11162	0.720418	-0.327923	33.1556	3.50121	0	1	0
1	60	22.2	101	67	97	4.57471	99	5.554	189	74	1.31081	115	102	5.9	0.5	-0.693147	0.122222	-2.10191	5	1.60944	0	1	0
1	63	25.7	134	101	172	5.14749	93	5.554	183	64	2.6875	119	102	7.9	3.66722	1.29943	0.842103	-0.171853	44.0067	3.78434	0	1	0
1	70	23.3	128	78	69	4.23411	99	5.656	197	86	0.802326	111	102	2.9	0.5	-0.693147	0.122222	-2.10191	5	1.60944	0	1	0
1	48	18.5	118	80	80	4.38203	93	5.248	191	84	0.952381	107	102.4	4.9	1.54444	0.43466	0.354649	-1.03663	18.5333	2.91957	0	1	0
1	88	24.8	147	82	103	4.63473	105	5.452	212	87.8	1.17312	124.2	102.5	6	9.84757	2.28722	2.55307	0.937298	84.4077	4.43566	0	1	0
1	66	20.8	123	74	74	4.30407	87	5.35	181	66	1.12121	115	102.6	2.6	0.97221	-0.0281833	0.208845	-1.56616	14.5832	2.67987	0	1	0
1	69	23.8	138	100	52	3.95124	91	5.452	172	62	0.83871	110	103	2.5	0.5	-0.693147	0.112346	-2.18617	6.42857	1.86075	0	1	0
1	75	23	116	77	63	4.14313	88	5.554	175	59	1.0678	116	103	3.5	2.91104	1.06851	0.632523	-0.458039	41.919	3.73574	0	1	0
1	73	23.8	156	86	173	5.15329	95	5.554	178	53	3.26415	125	103	10.7	0.5	-0.693147	0.117284	-2.14316	5.625	1.72722	0	1	0
1	72	18.6	107	77	102	4.62497	80	5.758	181	65	1.56923	116	103	5.6	0.5	-0.693147	0.0987654	-2.31501	10.5882	2.35974	0	1	0
1	68	24.9	130	81	340	5.82895	101	6.064	199	55	6.18182	144	103	21.6	0.5	-0.693147	0.124691	-2.08191	4.73684	1.55537	0	1	0
1	67	25.5	140	86	248	5.51343	122	6.37	177	44	5.63636	133	103	13.3	14.01	2.63977	4.2203	1.43991	85.4847	4.44834	0	1	0
1	54	25.8	148	89	788	6.6695	110	6.064	271	52.9	14.896	218.1	103.4	59.3	7.14225	1.96603	1.93987	0.662621	54.7066	4.00198	0	1	0
1	79	21.3	129	70	99	4.59512	166	6.268	190	65.4	1.51376	124.6	103.4	4.1	27.8903	3.32828	11.4316	2.43638	97.4807	4.57965	0	1	0
1	72	24.5	141	94	155	5.04343	127	5.248	198	57	2.7193	141	103.5	7.7	4.83076	1.575	1.51483	0.415305	27.173	3.30223	0	1	0
1	72	24.6	130	88	109	4.69135	90	5.35	179	59	1.84746	120	104	8.4	2.02099	0.703587	0.449108	-0.800491	26.9465	3.29385	0	1	0
1	67	21.4	117	81	45	3.80666	100	5.962	194	83	0.542169	111	104	2	0.5	-0.693147	0.123457	-2.09186	4.86486	1.58204	0	1	0
1	68	24.8	127	78	209	5.34233	91	5.452	182	39	5.35897	143	104.5	14.9	2.32429	0.843416	0.522248	-0.649612	29.8838	3.39732	0	1	0
1	63	21.9	140	94	157	5.05625	98	5.452	171	40.4	3.88614	130.6	104.6	9.2	12.5117	2.52666	3.02752	1.10774	128.692	4.85742	0	1	0
1	77	22.3	105	71	119	4.77912	86	5.35	175	51	2.33333	124	104.8	4.9	2.52184	0.924987	0.535501	-0.624552	39.4722	3.6756	0	1	0
1	62	30.1	153	89	441	6.08904	170	8.614	205	39	11.3077	166	105	28.9	8.28	2.11384	3.47556	1.24575	27.8579	3.32712	0	1	0
1	69	22.8	122	76	66	4.18965	86	5.146	182	63	1.04762	119	105.2	3.4	1.69165	0.525702	0.359214	-1.02384	26.4779	3.27631	0	1	0
1	86	22.3	152	80	188	5.23644	99	5.248	223	92	2.04348	131	105.2	10.1	3.46458	1.24259	0.846898	-0.166175	34.6458	3.54518	0	1	0
1	70	28.4	136	84	118	4.77068	97	5.452	181	53	2.22642	128	105.4	6.5	4.79419	1.5674	1.14824	0.138228	50.762	3.92715	0	1	0
1	69	21.4	134	75	51	3.93183	99	5.656	216	100	0.51	116	105.6	3.8	1.6751	0.515872	0.409469	-0.892895	16.751	2.81846	0	1	0
1	70	20.3	132	83	324	5.78074	116	5.86	210	72	4.5	138	105.7	19.4	3.71035	1.31113	1.06272	0.0608287	25.2024	3.22694	0	1	0
1	78	23.1	110	71	69	4.23411	109	5.962	196	78	0.884615	118	105.8	3.6	2.32997	0.845857	0.627079	-0.466682	18.2346	2.90332	0	1	0
1	45	24.6	125	77	144	4.96981	86	4.942	175	44	3.27273	131	105.9	8.3	4.3906	1.47947	0.932326	-0.0700729	68.7225	4.23008	0	1	0
1	59	19.8	123	71	129	4.85981	86	5.35	174	51	2.52941	123	106	7.9	12.4577	2.52234	2.64534	0.9728	194.99	5.27295	0	1	0
1	57	19.9	142	89	91	4.51086	100	5.35	177	56	1.625	121	106	4.6	2.60362	0.956902	0.642869	-0.441815	25.3325	3.23209	0	1	0
1	71	18.9	120	85	58	4.06044	92	5.452	186	76	0.763158	110	106	2.7	0.5	-0.693147	0.11358	-2.17525	6.2069	1.82566	0	1	0
1	73	25.2	132	74	106	4.66344	96	5.554	194	76	1.39474	118	106	6.6	0.5	-0.693147	0.118519	-2.13269	5.45455	1.69645	0	1	0
1	82	24.9	146	82	101	4.61512	104	5.758	175	50	2.02	125	106	4.7	4.71034	1.54976	1.20957	0.190263	41.3591	3.72229	0	1	0
1	79	23.8	161	94	43	3.7612	99	6.064	218	97	0.443299	121	106	2.4	0.5	-0.693147	0.122222	-2.10191	5	1.60944	0	1	0
1	83	16.7	155	102	76	4.33073	88	5.554	196	79	0.962025	117	106.2	4	0.725788	-0.320498	0.157702	-1.84705	10.4513	2.34673	0	1	0
1	52	26.5	114	76	64	4.15888	98	5.554	179	54	1.18519	125	106.6	5.9	3.11294	1.13557	0.753255	-0.283352	32.0188	3.46632	0	1	0
1	80	22.2	102	76	81	4.39445	95	5.35	159	39	2.07692	120	107	4.1	3.27066	1.18499	0.767193	-0.265017	36.795	3.60536	0	1	0
1	64	21.6	123	78	91	4.51086	90	5.452	192	74	1.22973	118	107	5.2	2.73067	1.00455	0.606815	-0.499532	36.4089	3.59481	0	1	0
1	72	19.9	126	86	98	4.58497	92	5.554	203	75	1.30667	128	107	4	3.7725	1.32774	0.856963	-0.15436	46.8311	3.84655	0	1	0
1	61	23.8	140	84	171	5.14166	111	6.166	182	52	3.28846	130	107	10.1	2.45804	0.899364	0.673685	-0.394993	18.4353	2.91427	0	1	0
1	75	21.5	160	95	313	5.7462	99	6.37	201	57	5.49123	144	107	21.7	3.01546	1.10375	0.737112	-0.305016	30.1546	3.40634	0	1	0
1	61	19.5	97	54	42	3.73767	102	6.166	204	83.1	0.505415	120.9	107.5	2.7	1.16482	0.152566	0.293362	-1.22635	10.7522	2.37511	0	1	0
1	76	21.9	131	90	73	4.29046	93	5.044	205	82	0.890244	123	107.9	5.6	1.30387	0.265339	0.299408	-1.20595	15.6465	2.75025	0	1	0
1	59	24.1	117	78	44	3.78419	91	5.248	191	75	0.586667	116	108	2.4	0.5	-0.693147	0.112346	-2.18617	6.42857	1.86075	0	1	0
1	69	22.3	132	79	63	4.14313	82	5.35	182	61	1.03279	121	108	3.3	0.5	-0.693147	0.101235	-2.29032	9.47368	2.24852	0	1	0
1	66	23	120	63	98	4.58497	93	5.554	181	56	1.75	125	108	5.8	2.22815	0.801172	0.511649	-0.670116	26.7378	3.28608	0	1	0
1	35	25	125	77	166	5.11199	92	5.044	175	38	4.36842	137	108.2	7.9	6.48282	1.86916	1.47264	0.387057	80.4764	4.38796	0	1	0
1	69	19.4	150	84	49	3.89182	95	5.758	205	83.7	0.585424	121.3	108.3	3.8	1.80565	0.590922	0.423548	-0.859089	20.3136	3.01129	0	1	0
1	38	20.8	138	77	136	4.91265	89	5.248	194	60	2.26667	134	108.6	8.9	3.50717	1.25481	0.770712	-0.260441	48.5608	3.88282	0	1	0
1	72	22.3	136	75	100	4.60517	100	5.35	199	74.9	1.33511	124.1	109	8.1	0.838472	-0.176174	0.20703	-1.57489	8.15811	2.09901	0	1	0
1	80	19.8	94	65	41	3.71357	86	6.268	184	69	0.594203	115	109	2.3	0.5	-0.693147	0.106173	-2.24269	7.82609	2.05746	0	1	0
1	74	24	153	79	72	4.27667	117	5.758	196	70.4	1.02273	125.6	109.5	3.1	6.46425	1.86629	1.86745	0.624573	43.095	3.76341	0	1	0
1	67	20.9	122	74	51	3.93183	102	5.758	211	99	0.515152	112	109.7	2.4	3.17223	1.15443	0.798931	-0.224481	29.2821	3.37698	0	1	0
1	68	22	132	90	54	3.98898	95	5.452	174	54	1	120	110	2.5	2.51	0.920283	0.588765	-0.529727	28.2375	3.34065	0	1	0
1	72	20.4	136	76	60	4.09434	89	5.86	216	100	0.6	116	110	2.7	2.84703	1.04628	0.625644	-0.468974	39.4204	3.67428	0	1	0
1	56	21.4	121	78	65	4.17439	95	5.248	200	70	0.928571	130	110.1	3.7	2.49235	0.913225	0.584625	-0.536785	28.0389	3.33359	0	1	0
1	61	21.5	124	86	71	4.26268	104	5.758	186	61.8	1.14887	124.2	110.1	4.3	1.89322	0.638278	0.48616	-0.721218	16.6234	2.81081	0	1	0
1	75	24.8	137	81	209	5.34233	96	5.35	199	59	3.54237	140	110.2	9.6	2.70877	0.996494	0.642079	-0.443044	29.5502	3.38609	0	1	0
1	75	26.2	152	88	248	5.51343	119	5.554	186	32	7.75	154	110.3	13.3	29.1042	3.37088	8.55159	2.14612	187.098	5.23163	0	1	0
1	79	23.8	163	104	134	4.89784	100	5.35	190	57	2.35088	133	110.4	6.4	5.58635	1.72033	1.37934	0.321609	54.3536	3.99551	0	1	0
1	73	36.6	118	60	219	5.38907	94	6.064	178	29.8	7.34899	148.2	110.4	13.6	6.97774	1.94272	1.61952	0.482133	81.0318	4.39484	0	1	0
1	72	26	147	85	110	4.70048	91	5.248	175	43	2.55814	132	110.5	5.3	5.22145	1.65277	1.17321	0.159747	67.1329	4.20667	0	1	0
1	59	19.3	151	92	108	4.68213	114	6.676	200	62	1.74194	138	110.5	6.8	0.885715	-0.12136	0.249312	-1.38905	6.25211	1.83292	0	1	0
1	74	21.8	136	80	82	4.40672	100	5.86	200	69.7	1.17647	130.3	110.7	3.8	1.5018	0.406667	0.370816	-0.99205	14.6121	2.68185	0	1	0
1	74	26.4	127	88	135	4.90527	90	5.86	180	47.5	2.84211	132.5	110.7	6.7	3.00717	1.101	0.668259	-0.403079	40.0956	3.69127	0	1	0
1	55	23.8	136	102	152	5.02388	92	5.554	211	80.9	1.87886	130.1	110.8	7.8	3.55468	1.26826	0.807482	-0.213834	44.127	3.78707	0	1	0
1	80	25.7	140	87	40	3.68888	98	5.452	171	53	0.754717	118	111	2	0.5	-0.693147	0.120988	-2.11207	5.14286	1.63761	0	1	0
1	69	22.6	107	70	92	4.52179	92	5.554	178	58	1.58621	120	111	5	0.5	-0.693147	0.11358	-2.17525	6.2069	1.82566	0	1	0
1	74	23.8	161	89	68	4.21951	95	5.656	206	79	0.860759	127	111.1	4.9	2.64114	0.971209	0.619526	-0.478801	29.7128	3.39158	0	1	0
1	51	22.7	118	81	59	4.07754	95	5.044	217	95	0.621053	122	111.4	3.3	1.64944	0.500436	0.386906	-0.949575	18.5562	2.9208	0	1	0
1	74	25	132	68	92	4.52179	89	5.452	170	42	2.19048	128	112	4.6	3.75985	1.32438	0.82624	-0.190871	52.0595	3.95239	0	1	0
1	76	22.6	118	67	75	4.31749	101	6.472	197	65.7	1.14155	131.3	112	3.9	0.928681	-0.0739898	0.231597	-1.46276	8.79803	2.17453	0	1	0
1	75	19.5	124	67	65	4.17439	100	5.554	186	68	0.955882	118	112.1	3.2	0.817397	-0.201631	0.201826	-1.60035	7.95305	2.07356	0	1	0
1	64	25.3	136	80	67	4.20469	94	5.044	192	68	0.985294	124	112.5	3	1.9456	0.665568	0.45157	-0.795024	22.594	3.11769	0	1	0
1	70	24.1	120	75	71	4.26268	83	5.146	171	44	1.61364	127	112.6	3.2	3.73207	1.31696	0.764844	-0.268083	67.1773	4.20734	0	1	0
1	74	19.3	130	80	90	4.49981	89	5.35	223	93.8	0.959488	129.2	112.6	4.7	2.65584	0.976761	0.583629	-0.53849	36.7732	3.60477	0	1	0
1	72	25.3	188	100	208	5.33754	99	4.942	202	53	3.92453	149	113	13.8	2.1221	0.752406	0.518735	-0.656361	21.221	3.05499	0	1	0
1	75	20.1	144	87	48	3.8712	90	5.248	185	58	0.827586	127	113	2.1	2.38665	0.86989	0.530366	-0.634188	31.822	3.46016	0	1	0
1	88	24.2	169	98	66	4.18965	94	5.656	177	50	1.32	127	113	3.4	4.46175	1.49554	1.03557	0.0349482	51.8138	3.94766	0	1	0
1	70	22.8	125	67	72	4.27667	118	6.778	211	78.4	0.918367	132.6	113	4.2	2.32465	0.843571	0.677307	-0.389631	15.2159	2.72234	0	1	0
1	66	24.2	136	77	154	5.03695	95	5.554	181	37	4.16216	144	113.1	10.6	2.15223	0.766506	0.504845	-0.683504	24.2126	3.18687	0	1	0
1	69	22.4	143	78	148	4.99721	85	5.758	177	40.3	3.67246	136.7	113.6	7	3.88177	1.35629	0.814693	-0.204944	63.5199	4.15135	0	1	0
1	65	22.7	141	85	97	4.57471	90	5.044	217	88	1.10227	129	114	6.6	5.40143	1.68666	1.20032	0.182587	72.0191	4.27693	0	1	0
1	77	22	146	84	55	4.00733	80	5.35	179	56	0.982143	123	114	3.1	2.04831	0.717016	0.404605	-0.904844	43.376	3.76991	0	1	0
1	73	18.9	148	82	81	4.39445	86	5.452	181	56	1.44643	125	114	3.9	0.5	-0.693147	0.106173	-2.24269	7.82609	2.05746	0	1	0
1	63	22	128	86	210	5.34711	91	5.452	202	63	3.33333	139	114	15.6	0.5	-0.693147	0.112346	-2.18617	6.42857	1.86075	0	1	0
1	74	22.6	139	71	56	4.02535	92	5.35	188	58.8	0.952381	129.2	114.1	2.7	1.13396	0.125714	0.25759	-1.35638	14.0767	2.64452	0	1	0
1	72	23.3	122	88	67	4.20469	96	5.962	193	59.1	1.13367	133.9	114.4	4.1	1.45633	0.37592	0.345204	-1.06362	15.8872	2.76552	0	1	0
1	69	24.4	148	85	70	4.2485	93	5.146	194	60	1.16667	134	114.6	4.5	3.31452	1.19831	0.761111	-0.272976	39.7742	3.68322	0	1	0
1	68	24.9	147	93	142	4.95583	94	5.146	196	56	2.53571	140	114.8	7.5	9.23724	2.22324	2.14395	0.762651	107.271	4.67536	0	1	0
1	70	27	130	83	226	5.42053	92	5.35	199	41	5.5122	158	114.9	15.6	6.34786	1.84812	1.44198	0.36602	78.8011	4.36693	0	1	0
1	80	19.6	174	98	90	4.49981	76	5.452	180	46	1.95652	134	114.9	4.2	1.01808	0.0179167	0.191047	-1.65524	28.1929	3.33907	0	1	0
1	76	21.4	146	76	54	3.98898	141	6.166	178	48	1.125	130	115	8.2	0.5	-0.693147	0.174074	-1.74827	2.30769	0.836248	0	1	0
1	72	21.1	117	85	75	4.31749	92	5.656	184	50.3	1.49105	133.7	115.3	4.9	2.55044	0.936264	0.579358	-0.545834	31.6606	3.45507	0	1	0
1	62	29.2	141	98	137	4.91998	106	5.86	204	67	2.04478	137	115.7	6.5	5.53722	1.71149	1.44925	0.371045	46.3581	3.8364	0	1	0
1	77	20.8	149	86	106	4.66344	81	5.452	193	61	1.7377	132	116	5.2	2.17864	0.778702	0.435728	-0.830736	43.5728	3.77443	0	1	0
1	56	26.6	132	97	159	5.0689	111	6.166	212	77	2.06494	135	116.5	8	4.87027	1.58315	1.33482	0.288793	36.527	3.59805	0	1	0
1	80	20.4	139	84	69	4.23411	86	4.738	205	77	0.896104	128	116.6	3.8	1.44278	0.366573	0.306369	-1.18297	22.5827	3.11718	0	1	0
1	66	18	116	80	81	4.39445	91	5.758	227	94.4	0.858051	132.6	116.6	5.5	1.7954	0.58523	0.403412	-0.907797	23.0838	3.13913	0	1	0
1	76	26.8	133	82	120	4.78749	83	5.146	173	39	3.07692	134	116.9	5.5	7.9312	2.0708	1.62541	0.485758	142.762	4.96118	0	1	0
1	79	20.6	160	91	80	4.38203	83	5.452	197	67	1.19403	130	117	3.9	0.5	-0.693147	0.102469	-2.27819	9	2.19722	0	1	0
1	69	24.2	125	82	84	4.43082	102	4.738	196	61	1.37705	135	117.1	5	2.63598	0.969257	0.663878	-0.409658	24.3322	3.1918	0	1	0
1	57	18.9	127	87	55	4.00733	89	5.248	210	82	0.670732	128	117.2	2.8	1.39191	0.330677	0.305877	-1.18457	19.2726	2.95868	0	1	0
1	74	24.2	130	80	92	4.52179	113	6.064	199	61.2	1.50327	137.8	117.4	4.9	3.90042	1.36109	1.08827	0.0845859	28.083	3.33517	0	1	0
1	61	23.9	108	72	112	4.7185	89	5.452	196	54	2.07407	142	117.5	5.9	2.86525	1.05266	0.629647	-0.462595	39.6727	3.68066	0	1	0
1	68	23.8	119	74	74	4.30407	88	5.146	191	63	1.1746	128	118	5.7	0.5	-0.693147	0.108642	-2.2197	7.2	1.97408	0	1	0
1	69	23.5	136	85	137	4.91998	94	5.554	199	66	2.07576	133	118	7.3	3.47073	1.24437	0.805553	-0.216227	40.3053	3.69648	0	1	0
1	64	21	129	80	64	4.15888	92	5.758	203	74	0.864865	129	118	3.5	0.5	-0.693147	0.11358	-2.17525	6.2069	1.82566	0	1	0
1	72	24.8	128	69	58	4.06044	95	6.064	186	49	1.18367	137	118	2.4	4.26784	1.45111	1.0011	0.00109652	48.0131	3.87147	0	1	0
1	74	20.9	134	78	65	4.17439	89	5.656	191	58.9	1.10357	132.1	118.2	3.1	3.28953	1.19074	0.722884	-0.324506	45.5473	3.81875	0	1	0
1	57	24	122	82	183	5.20949	110	6.064	208	62	2.95161	146	118.2	8.9	2.44848	0.895468	0.665019	-0.407939	18.7543	2.93142	0	1	0
1	75	20.9	150	83	95	4.55388	98	5.248	214	70.3	1.35135	143.7	118.3	3.7	1.86212	0.621713	0.450586	-0.797206	19.1532	2.95247	0	1	0
1	67	25.4	139	94	97	4.57471	95	5.758	194	59.5	1.63025	134.5	118.5	3.7	1.99511	0.690699	0.467989	-0.759311	22.445	3.11107	0	1	0
1	59	23.4	119	73	174	5.15906	90	5.248	203	51	3.41176	152	118.7	11.3	6.46732	1.86676	1.43718	0.362684	86.2309	4.45703	0	1	0
1	70	19.5	132	72	61	4.11087	103	5.35	210	88	0.693182	122	118.7	2.7	1.27043	0.239357	0.323098	-1.1298	11.4339	2.43658	0	1	0
1	47	27	129	72	121	4.79579	95	5.554	183	42	2.88095	141	118.9	6.7	2.99785	1.0979	0.7032	-0.352113	33.7259	3.51827	0	1	0
1	72	18.9	102	72	162	5.0876	80	5.554	187	51	3.17647	136	119.4	9.6	0.633225	-0.456929	0.125082	-2.07879	13.4095	2.59596	0	1	0
1	75	21.1	145	80	80	4.38203	90	5.452	180	54	1.48148	126	119.5	3.5	0.766803	-0.265525	0.170401	-1.7696	10.224	2.32474	0	1	0
1	54	25	126	77	122	4.80402	109	5.758	203	60	2.03333	143	119.5	7.5	3.14234	1.14497	0.845717	-0.167571	24.5922	3.20243	0	1	0
1	70	23	106	71	105	4.65396	101	6.37	192	52	2.01923	140	119.5	4.8	1.18238	0.167529	0.294865	-1.22124	11.2015	2.41605	0	1	0
1	73	23.4	147	90	135	4.90527	91	5.452	182	41	3.29268	141	120	8.7	3.59474	1.27947	0.807707	-0.213556	46.2181	3.83337	0	1	0
1	61	19.9	101	73	52	3.95124	107	5.554	200	73	0.712329	127	120	3	0.5	-0.693147	0.132099	-2.02421	4.09091	1.40877	0	1	0
1	61	23.6	142	93	46	3.82864	99	5.656	206	65	0.707692	141	120	2.7	2.37418	0.864654	0.580356	-0.544113	23.7418	3.16724	0	1	0
1	76	20.5	164	86	119	4.77912	108	5.758	196	63	1.88889	133	120	5.9	1.46336	0.380735	0.390229	-0.941021	11.7069	2.46018	0	1	0
1	76	22.3	100	54	162	5.0876	86	5.962	194	42	3.85714	152	120	7.5	2.04718	0.716463	0.43471	-0.833077	32.0428	3.46707	0	1	0
1	68	26.1	132	90	141	4.94876	93	6.88	203	54.5	2.58716	148.5	120.2	8.1	8.41628	2.13017	1.93263	0.658881	100.995	4.61508	0	1	0
1	80	24.7	143	85	139	4.93447	96	5.758	214	75	1.85333	139	120.5	5.8	5.28576	1.66502	1.25292	0.225477	57.6628	4.05461	0	1	0
1	59	20.7	134	80	63	4.14313	92	5.656	215	78.2	0.805627	136.8	120.6	3.3	1.55437	0.441073	0.353092	-1.04103	19.2957	2.95988	0	1	0
1	76	22.1	137	93	110	4.70048	93	5.656	190	53	2.07547	137	120.7	6.3	0.812559	-0.207567	0.186588	-1.67885	9.75071	2.27734	0	1	0
1	77	24.6	139	88	108	4.68213	105	5.758	247	104	1.03846	143	120.7	5.8	3.76665	1.32619	0.976538	-0.0237414	32.2855	3.47462	0	1	0
1	68	22.1	128	78	61	4.11087	98	5.554	213	83	0.73494	130	121	3.8	0.601132	-0.508941	0.145459	-1.92786	6.18307	1.82181	0	1	0
1	76	22.1	136	78	112	4.7185	85	5.656	192	50	2.24	142	121	7.9	0.5	-0.693147	0.104938	-2.25438	8.18182	2.10191	0	1	0
1	66	23.8	128	86	143	4.96284	88	5.86	194	56	2.55357	138	121	9.2	2.45	0.896088	0.532346	-0.630462	35.28	3.56332	0	1	0
1	72	22.3	128	81	111	4.70953	103	5.758	199	65	1.70769	134	121.3	5.7	2.17226	0.775766	0.55245	-0.593392	19.5503	2.97299	0	1	0
1	69	21.7	140	90	87	4.46591	89	5.656	201	60.8	1.43092	140.2	121.5	7	4.63616	1.53389	1.01881	0.0186348	64.1929	4.16189	0	1	0
1	64	21.5	116	61	84	4.43082	120	6.574	216	76	1.10526	140	121.5	7.5	3.2469	1.1777	0.962044	-0.0386956	20.5067	3.02075	0	1	0
1	66	25	116	79	107	4.67283	108	6.064	196	58	1.84483	138	122	6	8.86872	2.18253	2.36499	0.860775	70.9498	4.26197	0	1	0
1	73	19.5	127	73	91	4.51086	94	6.472	222	70.7	1.28713	151.3	122.3	5.1	1.55645	0.442406	0.36125	-1.01819	18.0749	2.89452	0	1	0
1	63	24.6	136	86	49	3.89182	110	5.758	221	82.9	0.591074	138.1	122.8	2.1	3.21931	1.16917	0.87438	-0.13424	24.6585	3.20512	0	1	0
1	76	24.1	139	74	111	4.70953	100	5.452	198	53	2.09434	145	122.9	5	7.30741	1.98889	1.8043	0.590172	71.0991	4.26407	0	1	0
1	65	24.5	140	88	80	4.38203	93	5.554	213	69	1.15942	144	122.9	6.2	2.12171	0.752221	0.487207	-0.719067	25.4605	3.23713	0	1	0
1	64	23.3	120	87	60	4.09434	92	5.758	186	54	1.11111	132	123	3.7	0.5	-0.693147	0.11358	-2.17525	6.2069	1.82566	0	1	0
1	68	25.1	139	84	70	4.2485	104	6.064	187	53	1.32075	134	123	2.2	4.74828	1.55778	1.21931	0.198286	41.6922	3.73031	0	1	0
1	76	20.1	100	64	81	4.39445	91	5.248	185	60	1.35	125	124	2.9	0.5	-0.693147	0.112346	-2.18617	6.42857	1.86075	0	1	0
1	76	24.1	152	83	218	5.3845	79	5.656	189	37	5.89189	152	124	15.5	3.87	1.35325	0.754889	-0.281185	87.075	4.46677	0	1	0
1	75	20.8	143	83	109	4.69135	95	7.084	206	61	1.78689	145	124	5	10.5866	2.35959	2.48327	0.909577	119.099	4.77996	0	1	0
1	61	22.7	143	90	65	4.17439	90	5.35	212	69.3	0.937951	142.7	124.1	3.4	2.58981	0.951584	0.575513	-0.552494	34.5308	3.54185	0	1	0
1	68	24.6	166	95	85	4.44265	111	5.86	206	77	1.1039	129	124.3	3.5	5.7989	1.75767	1.58933	0.463311	43.4917	3.77257	0	1	0
1	58	20.1	107	62	96	4.56435	113	5.248	217	86	1.11628	131	124.6	4.7	33.3551	3.50721	9.30648	2.23071	240.157	5.48129	0	1	0
1	63	29.4	152	95	137	4.91998	102	5.758	197	58	2.36207	139	124.7	6.4	3.76657	1.32617	0.948618	-0.0527489	34.7684	3.54871	0	1	0
1	56	24.7	112	67	149	5.00395	92	5.656	191	46	3.23913	145	125	6.6	4.5139	1.50716	1.02538	0.0250622	56.0346	4.02597	0	1	0
1	67	22.5	151	74	138	4.92725	98	5.962	204	58.4	2.36301	145.6	125.3	8.8	3.34932	1.20876	0.810453	-0.210161	34.4502	3.53951	0	1	0
1	59	22.3	151	94	138	4.92725	104	5.758	211	68	2.02941	143	125.7	6.4	3.3043	1.19522	0.848512	-0.164271	29.0134	3.36776	0	1	0
1	73	24.1	135	78	93	4.5326	106	5.452	202	60	1.55	142	126	4.4	2.80198	1.03033	0.733357	-0.310122	23.4584	3.15523	0	1	0
1	76	22.2	107	70	62	4.12713	92	6.166	207	72	0.861111	135	126	3.9	0.5	-0.693147	0.11358	-2.17525	6.2069	1.82566	0	1	0
1	51	22.8	128	79	79	4.36945	99	5.554	201	56	1.41071	145	126.5	4.7	2.87679	1.05668	0.703216	-0.35209	28.7679	3.35926	0	1	0
1	80	23	127	76	69	4.23411	90	5.656	194	57	1.21053	137	127	3.7	2.69276	0.990568	0.598392	-0.513509	35.9035	3.58084	0	1	0
1	57	25	132	93	135	4.90527	100	5.656	193	42.2	3.19905	150.8	127	7.4	5.06998	1.62334	1.25185	0.22462	49.3296	3.89852	0	1	0
1	66	24.3	127	86	98	4.58497	90	6.166	185	47	2.08511	138	127	5.5	0.5	-0.693147	0.111111	-2.19722	6.66667	1.89712	0	1	0
1	63	22.7	156	82	137	4.91998	98	5.554	198	45	3.04444	153	127.9	8.3	1.99951	0.692902	0.483832	-0.726017	20.5664	3.02366	0	1	0
1	57	23.4	132	84	110	4.70048	80	4.84	204	60	1.83333	144	128	4.9	0.5	-0.693147	0.0987654	-2.31501	10.5882	2.35974	0	1	0
1	50	23.1	149	108	126	4.83628	102	5.248	216	71	1.77465	145	128	9.3	3.85528	1.34944	0.97096	-0.0294703	35.5872	3.57199	0	1	0
1	75	24.1	115	67	78	4.35671	108	5.656	206	57	1.36842	149	128	4.3	2.29037	0.828711	0.610764	-0.493044	18.3229	2.90815	0	1	0
1	60	23.6	135	91	74	4.30407	102	5.86	219	80	0.925	139	128	3.6	2.24737	0.809761	0.566004	-0.569153	20.745	3.0323	0	1	0
1	80	22.7	112	68	61	4.11087	101	6.166	195	55	1.10909	140	128	3	3.03	1.10856	0.75563	-0.280204	28.7053	3.35708	0	1	0
1	69	24.3	142	76	159	5.0689	90	5.248	195	35.9	4.42897	159.1	128.3	10.4	7.2699	1.98374	1.61553	0.479665	96.932	4.57401	0	1	0
1	70	22.4	104	61	150	5.01064	102	5.962	220	57	2.63158	163	128.5	9.5	4.02775	1.39321	1.0144	0.014294	37.1792	3.61575	0	1	0
1	58	21.3	115	77	103	4.63473	86	5.758	210	64	1.60938	146	129	6.4	0.5	-0.693147	0.106173	-2.24269	7.82609	2.05746	0	1	0
1	57	27.2	136	87	118	4.77068	94	5.962	193	46	2.56522	147	129	5.7	4.55557	1.51635	1.05734	0.0557584	52.9034	3.96847	0	1	0
1	68	21.7	150	92	92	4.52179	88	5.86	208	59.2	1.55405	148.8	129.1	5.7	0.81665	-0.202545	0.177445	-1.7291	11.7598	2.46468	0	1	0
1	74	21.8	136	88	75	4.31749	105	5.86	207	58.3	1.28645	148.7	129.3	3.1	2.62017	0.963239	0.679303	-0.386688	22.4586	3.11167	0	1	0
1	61	21.7	152	98	197	5.2832	88	5.656	239	80.3	2.4533	158.7	129.4	11.3	0.504733	-0.683725	0.10967	-2.21028	7.26816	1.9835	0	1	0
1	72	22.2	122	83	61	4.11087	95	5.554	229	82.9	0.735826	146.1	129.7	3.8	1.86303	0.622204	0.437007	-0.827806	20.9591	3.04257	0	1	0
1	69	22.3	141	91	88	4.47734	106	5.656	209	57.5	1.53043	151.5	129.8	4.2	4.73741	1.55549	1.23991	0.215042	39.662	3.68039	0	1	0
1	54	19.4	131	93	67	4.20469	95	5.554	190	47	1.42553	143	130	3.5	3.38344	1.21889	0.793646	-0.231118	38.0637	3.63926	0	1	0
1	70	22	115	69	116	4.75359	92	5.758	212	62	1.87097	150	130	6.7	0.5	-0.693147	0.11358	-2.17525	6.2069	1.82566	0	1	0
1	62	21.8	131	92	90	4.49981	97	5.554	208	58	1.55172	150	130.2	3.4	1.44983	0.371447	0.347244	-1.05773	15.3512	2.73119	0	1	0
1	65	25.2	113	71	83	4.41884	85	5.044	215	70	1.18571	145	130.4	5	2.55435	0.937798	0.536098	-0.623438	41.7985	3.73286	0	1	0
1	74	23.8	145	94	174	5.15906	128	5.35	204	49	3.55102	155	131	9	31.82	3.4601	10.0567	2.30824	176.234	5.17181	0	1	0
1	81	25.5	127	72	248	5.51343	84	6.064	215	38	6.52632	177	131	15.9	5.01787	1.61301	1.04074	0.0399362	86.0207	4.45459	0	1	0
1	67	20.7	131	77	72	4.27667	97	5.554	235	98	0.734694	137	131.3	4.3	2.50628	0.9188	0.60027	-0.510376	26.5371	3.27854	0	1	0
1	43	18.4	139	89	99	4.59512	82	4.738	220	67	1.47761	153	131.7	6.3	2.38756	0.870272	0.483407	-0.726896	45.238	3.81194	0	1	0
1	50	18.2	102	56	87	4.46591	86	4.942	215	65	1.33846	150	131.7	4.4	4.85437	1.57988	1.03081	0.0303405	75.9815	4.33049	0	1	0
1	62	25	133	86	97	4.57471	95	5.146	215	71	1.3662	144	132	6.1	7.6	2.02815	1.78272	0.578138	85.5	4.44852	0	1	0
1	76	20.9	140	79	162	5.0876	112	5.962	208	58	2.7931	150	132	8.2	16.21	2.78563	4.48277	1.50024	119.094	4.77991	0	1	0
1	75	23	100	62	87	4.46591	93	5.962	204	58	1.5	146	132	4.7	2.29445	0.830494	0.526874	-0.640794	27.5334	3.3154	0	1	0
1	73	24.3	138	92	155	5.04343	97	6.064	223	68	2.27941	155	132	11.6	2.80994	1.03316	0.672998	-0.396013	29.7523	3.39291	0	1	0
1	66	22	106	64	63	4.14313	117	6.268	217	78	0.807692	139	132	2.6	17.5444	2.86473	5.06837	1.62302	116.962	4.76185	0	1	0
1	59	20	136	91	95	4.55388	101	5.452	217	63.3	1.50079	153.7	132.1	5.7	2.54624	0.934618	0.634989	-0.454148	24.1223	3.18314	0	1	0
1	65	28.5	153	89	307	5.72685	92	6.37	217	50	6.14	167	132.3	18.3	5.42595	1.69119	1.23256	0.209095	67.3567	4.21	0	1	0
1	61	24.1	123	84	71	4.26268	107	5.248	214	68	1.04412	146	133	2.9	0.5	-0.693147	0.132099	-2.02421	4.09091	1.40877	0	1	0
1	75	22.9	124	74	71	4.26268	94	5.86	194	49	1.44898	145	133	2.8	2.01338	0.699813	0.467302	-0.76078	23.3811	3.15193	0	1	0
1	79	17.2	122	72	74	4.30407	86	5.146	220	73	1.0137	147	133.2	5.1	1.04831	0.0471812	0.222605	-1.50236	16.4084	2.79779	0	1	0
1	46	22.2	117	84	83	4.41884	129	5.554	195	39.8	2.08543	155.2	133.2	5	20.1338	3.0024	6.41299	1.85833	109.821	4.69885	0	1	0
1	45	24.5	137	83	316	5.75574	111	5.962	220	38.6	8.18653	181.4	133.5	22.2	13.3651	2.59265	3.66302	1.29829	100.238	4.60755	0	1	0
1	55	22	128	87	102	4.62497	91	5.554	204	56	1.82143	148	133.9	5.8	3.87224	1.35383	0.870059	-0.139194	49.786	3.90773	0	1	0
1	69	22.9	129	72	60	4.09434	86	5.452	219	71.1	0.843882	147.9	134	4.8	1.7246	0.544997	0.366212	-1.00454	26.9938	3.29561	0	1	0
1	67	22.4	136	75	123	4.81218	84	5.554	202	48	2.5625	154	134	9.8	2.55662	0.938686	0.530262	-0.634385	43.8278	3.78027	0	1	0
1	49	24.8	121	86	99	4.59512	98	5.146	234	81	1.22222	153	134.1	6.2	6.33817	1.84659	1.53368	0.427671	65.1927	4.17735	0	1	0
1	75	23.5	148	81	53	3.97029	100	5.554	207	57	0.929825	150	134.1	2.5	2.25648	0.813805	0.557155	-0.584912	21.9549	3.08899	0	1	0
1	76	21.3	168	108	106	4.66344	97	5.452	223	63	1.68254	160	134.5	8.5	1.79628	0.585718	0.43022	-0.843458	19.0194	2.94546	0	1	0
1	69	25.1	144	82	73	4.29046	86	5.248	202	50	1.46	152	135	4.3	2.09407	0.739107	0.444666	-0.810432	32.7767	3.48972	0	1	0
1	63	24.6	118	66	102	4.62497	112	6.166	219	66.8	1.52695	152.2	135.9	5.1	3.42449	1.23095	0.947019	-0.0544357	25.1595	3.22524	0	1	0
1	64	21.8	120	77	73	4.29046	101	5.554	200	51	1.43137	149	136	4.2	0.5	-0.693147	0.124691	-2.08191	4.73684	1.55537	0	1	0
1	77	22.9	139	74	194	5.26786	125	5.554	202	41	4.73171	161	136	14.8	6.72	1.90509	2.07407	0.729515	39.0194	3.66406	0	1	0
1	78	22.3	142	86	84	4.43082	88	5.86	182	34	2.47059	148	136	5.1	0.5	-0.693147	0.108642	-2.2197	7.2	1.97408	0	1	0
1	74	24.6	131	73	242	5.48894	95	5.758	222	43.4	5.57604	178.6	138.2	19.8	2.36793	0.862016	0.55544	-0.587995	26.6392	3.28238	0	1	0
1	46	21.2	149	85	64	4.15888	96	5.452	220	60	1.06667	160	138.5	5.7	1.86015	0.620656	0.440924	-0.818883	20.2925	3.01025	0	1	0
1	64	21.9	126	89	41	3.71357	103	6.064	204	58	0.706897	146	139	2.6	3.39405	1.22203	0.863179	-0.147133	30.5465	3.41925	0	1	0
1	53	23.1	130	89	68	4.21951	102	5.35	222	63	1.07937	159	139.3	2.7	2.12086	0.751824	0.534144	-0.62709	19.5772	2.97437	0	1	0
1	73	23.5	122	74	96	4.56435	98	4.84	232	65	1.47692	167	139.4	5.5	2.27888	0.823683	0.551432	-0.595237	23.4399	3.15444	0	1	0
1	57	20.5	119	77	91	4.51086	136	6.472	227	77	1.18182	150	139.6	5.7	3.04603	1.11384	1.02287	0.0226078	15.0215	2.70948	0	1	0
1	67	24.6	156	98	122	4.80402	109	5.35	228	68	1.79412	160	140	6.8	6.42863	1.86076	1.73017	0.548222	50.311	3.91822	0	1	0
1	66	19.2	111	66	117	4.76217	93	5.962	216	47.6	2.45798	168.4	140.5	6.5	5.05916	1.6212	1.16173	0.149913	60.7099	4.10611	0	1	0
1	58	25.7	108	69	105	4.65396	110	6.166	216	48	2.1875	168	140.9	5.9	3.27174	1.18532	0.88862	-0.118086	25.0601	3.22128	0	1	0
1	75	22.2	143	77	146	4.98361	106	6.166	204	46	3.17391	158	141.2	7.2	6.05576	1.80101	1.58496	0.460562	50.6994	3.92591	0	1	0
1	65	22.4	151	90	104	4.64439	115	5.554	237	80	1.3	157	142.2	7.9	2.02479	0.705467	0.574941	-0.553488	14.0178	2.64033	0	1	0
1	67	23	121	78	70	4.2485	83	5.656	211	53	1.32075	158	143	3.3	0.5	-0.693147	0.102469	-2.27819	9	2.19722	0	1	0
1	77	24.4	128	79	123	4.81218	94	5.452	212	50	2.46	162	143.6	6.4	19.4363	2.96714	4.51113	1.50655	225.711	5.41926	0	1	0
1	49	28.8	153	90	103	4.63473	120	6.37	287	121	0.85124	166	143.8	10.6	5.67527	1.73612	1.68156	0.519724	35.8438	3.57917	0	1	0
1	59	23.2	124	77	121	4.79579	91	5.248	224	58	2.08621	166	144	6.7	4.07458	1.40477	0.915523	-0.0882596	52.3875	3.95867	0	1	0
1	67	24.6	126	85	117	4.76217	95	5.656	207	45	2.6	162	144	6.6	4.49	1.50185	1.05321	0.0518425	50.5125	3.92222	0	1	0
1	68	19	144	80	88	4.47734	97	5.86	224	60.9	1.44499	163.1	144.8	5	1.8497	0.615025	0.443015	-0.814151	19.5851	2.97477	0	1	0
1	65	25.5	127	76	125	4.82831	87	5.35	240	70	1.78571	170	144.9	8.2	5.86047	1.76823	1.25892	0.230251	87.9071	4.47628	0	1	0
1	68	25.4	156	92	92	4.52179	99	6.166	213	50.4	1.8254	162.6	145.1	4.9	2.39771	0.874516	0.586108	-0.534251	23.9771	3.1771	0	1	0
1	66	21.9	137	91	55	4.00733	87	5.248	257	103	0.533981	154	145.3	3.4	0.614509	-0.486931	0.132006	-2.02491	9.21764	2.22112	0	1	0
1	72	25.9	151	87	69	4.23411	103	5.554	219	56.2	1.22776	162.8	145.5	4.2	3.26696	1.18386	0.830858	-0.185297	29.4027	3.38109	0	1	0
1	76	20.9	125	74	60	4.09434	81	6.268	237	77	0.779221	160	145.5	5.2	1.74821	0.55859	0.349641	-1.05085	34.9641	3.55432	0	1	0
1	60	21.3	130	81	32	3.46574	107	5.554	207	39	0.820513	168	145.7	6.5	2.29454	0.830532	0.606211	-0.500526	18.7735	2.93245	0	1	0
1	69	23.6	130	85	306	5.72359	81	6.37	218	29	10.5517	189	147.3	20.1	4.28566	1.45527	0.857132	-0.154163	85.7132	4.45101	0	1	0
1	73	22.1	148	66	80	4.38203	102	5.554	217	52.7	1.51803	164.3	147.6	4.6	4.29551	1.45757	1.08183	0.0786553	39.6508	3.68011	0	1	0
1	74	24.9	140	84	83	4.41884	116	6.166	215	43.1	1.92575	171.9	147.8	4.1	5.37674	1.68208	1.54001	0.431786	36.5213	3.59789	0	1	0
1	62	22.9	140	83	280	5.63479	91	5.554	229	40	7	189	148	20.2	2.25232	0.811963	0.506078	-0.681065	28.9585	3.36586	0	1	0
1	72	28.5	143	74	136	4.91265	101	6.166	226	63	2.15873	163	148.1	7	2.5869	0.950459	0.645127	-0.438308	24.5074	3.19898	0	1	0
1	73	22.5	132	76	201	5.3033	98	6.37	235	55.1	3.64791	179.9	149.3	15.1	5.19208	1.64714	1.25636	0.228216	53.4043	3.97789	0	1	0
1	67	23.5	113	72	69	4.23411	107	5.758	212	45.5	1.51648	166.5	150.4	3.7	4.09742	1.41036	1.08253	0.0792989	33.5243	3.51227	0	1	0
1	52	22.5	137	80	199	5.2933	99	5.86	240	55	3.61818	185	151.3	10.4	2.27585	0.822355	0.55632	-0.586412	22.7585	3.12494	0	1	0
1	73	20	144	77	113	4.72739	110	5.146	232	70	1.61429	162	151.5	5.4	1.26952	0.238638	0.344808	-1.06477	9.72398	2.27459	0	1	0
1	66	28.6	149	88	119	4.77912	97	5.962	226	50	2.38	176	152	6.9	6.46243	1.86601	1.54779	0.436829	68.4257	4.22575	0	1	0
1	69	27.1	140	80	204	5.31812	125	6.064	221	34.4	5.93023	186.6	152.1	11.4	24.4671	3.19733	7.55157	2.02176	142.067	4.9563	0	1	0
1	71	21	147	92	106	4.66344	118	6.574	227	48	2.20833	179	152.9	5.4	6.27553	1.83666	1.82843	0.603456	41.0762	3.71543	0	1	0
1	69	21.7	148	82	112	4.7185	95	5.86	223	51	2.19608	172	153	6.6	0.5	-0.693147	0.117284	-2.14316	5.625	1.72722	0	1	0
1	91	20.8	164	104	82	4.40672	108	5.554	238	67	1.22388	171	154	5.1	3.35	1.20896	0.893333	-0.112795	26.8	3.2884	0	1	0
1	62	20.3	121	76	74	4.30407	90	5.452	233	61.3	1.20718	171.7	154.7	4.5	1.28021	0.247027	0.284492	-1.25705	17.0695	2.83729	0	1	0
1	50	25.1	148	93	203	5.31321	111	6.676	275	68	2.98529	207	154.8	11	6.34197	1.84719	1.73817	0.552832	47.5647	3.86209	0	1	0
1	47	25	131	81	182	5.20401	101	5.146	238	52	3.5	186	155	9.5	3.63687	1.29112	0.906973	-0.0976426	34.4546	3.53964	0	1	0
1	51	23.6	138	80	275	5.61677	92	6.574	231	38	7.23684	193	155	21.3	3.95	1.37372	0.897284	-0.108383	49.0345	3.89252	0	1	0
1	59	25.8	166	83	143	4.96284	104	7.696	231	52	2.75	179	155.2	9.1	1.98328	0.684752	0.509287	-0.674744	17.4142	2.85728	0	1	0
1	69	22.4	153	103	147	4.99043	99	5.656	237	52.8	2.78409	184.2	155.9	10.3	2.14466	0.762982	0.524251	-0.645786	21.4466	3.06557	0	1	0
1	62	24.8	132	87	79	4.36945	91	5.656	244	77	1.02597	167	156	4.6	5.55	1.7138	1.24704	0.22077	71.3571	4.2677	0	1	0
1	54	24.6	108	63	150	5.01064	114	5.554	254	63	2.38095	191	156.9	11.2	4.54954	1.51503	1.28061	0.247337	32.1144	3.4693	0	1	0
1	61	26.6	122	74	185	5.22036	82	5.452	228	44	4.20455	184	157	13.2	5.16131	1.64119	1.04501	0.0440227	97.7933	4.58286	0	1	0
1	77	17.9	103	71	82	4.40672	109	5.962	277	103	0.796117	174	157.2	4.8	0.957574	-0.0433522	0.257717	-1.35589	7.49406	2.01411	0	1	0
1	77	22.1	133	75	53	3.97029	140	6.472	254	71.3	0.743338	182.7	157.5	3.6	1.09395	0.0897913	0.378154	-0.972453	5.11455	1.63209	0	1	0
1	73	23	132	73	71	4.26268	88	5.35	255	74	0.959459	181	157.6	6.3	1.62153	0.483368	0.352332	-1.04318	23.35	3.1506	0	1	0
1	70	27.4	148	87	79	4.36945	86	5.35	226	43	1.83721	183	157.9	4	1.95302	0.669377	0.414716	-0.880162	30.569	3.41999	0	1	0
1	67	24.6	127	85	307	5.72685	85	5.554	242	47	6.53191	195	160	16.1	0.5	-0.693147	0.104938	-2.25438	8.18182	2.10191	0	1	0
1	72	27.2	158	88	94	4.54329	107	5.86	246	64.1	1.46646	181.9	160.6	5.4	1.39684	0.33421	0.369041	-0.996848	11.4287	2.43612	0	1	0
1	61	23.6	141	84	237	5.46806	105	5.962	279	74.3	3.18977	204.7	161.4	34.2	3.50291	1.25359	0.908161	-0.0963339	30.0249	3.40203	0	1	0
1	56	24.2	125	90	169	5.1299	93	6.064	244	58	2.91379	186	162	11.5	5.58	1.71919	1.28133	0.247901	66.96	4.2041	0	1	0
1	74	24.8	133	79	79	4.36945	102	5.86	233	51.5	1.53398	181.5	162.2	3.6	5.62652	1.72749	1.41705	0.348578	51.9371	3.95003	0	1	0
1	71	23.8	150	88	100	4.60517	114	6.166	236	50.5	1.9802	185.5	163.9	5.6	3.25442	1.18002	0.91606	-0.0876732	22.9724	3.13429	0	1	0
1	58	26.2	130	74	161	5.0814	83	5.35	246	45	3.57778	201	164.2	9.8	5.69006	1.73872	1.16611	0.153675	102.421	4.62909	0	1	0
1	40	26.3	118	83	290	5.66988	93	5.554	244	35	8.28571	209	164.7	22.4	4.68815	1.54504	1.07654	0.0737499	56.2578	4.02994	0	1	0
1	70	24.3	148	73	113	4.72739	97	5.554	242	57	1.98246	185	166.7	6	3.5087	1.25525	0.840355	-0.17393	37.1509	3.61499	0	1	0
1	69	27.3	140	82	150	5.01064	101	6.574	249	51	2.94118	198	167	9.9	3.77002	1.32708	0.940177	-0.0616871	35.7159	3.5756	0	1	0
1	71	21.5	103	65	122	4.80402	98	6.37	247	54.2	2.25092	192.8	167.2	8.2	0.711206	-0.340793	0.172094	-1.75971	7.31526	1.98996	0	1	0
1	59	30.3	144	83	157	5.05625	114	5.758	254	50	3.14	204	167.7	11.8	6.57523	1.88331	1.85081	0.615621	46.4134	3.83759	0	1	0
1	68	27.1	142	90	158	5.0626	96	6.064	241	40.9	3.86308	200.1	170	8.9	8.84085	2.17938	2.09561	0.739845	96.4457	4.56898	0	1	0
1	73	22.5	133	80	68	4.21951	112	5.758	235	53	1.28302	182	172	4	5.57	1.7174	1.54035	0.432007	40.9224	3.71168	0	1	0
1	61	23.5	172	101	142	4.95583	104	5.758	269	74.2	1.91375	194.8	172	8.9	2.21029	0.793125	0.567581	-0.566371	19.4075	2.96566	0	1	0
1	52	30.2	155	108	164	5.09987	95	6.574	246	48	3.41667	198	172	11.3	7.41943	2.0041	1.74036	0.554093	83.4686	4.42447	0	1	0
1	67	25.5	118	67	62	4.12713	108	5.86	270	79	0.78481	191	174.1	3.6	3.15852	1.1501	0.842272	-0.171652	25.2682	3.22955	0	1	0
1	60	23.1	142	90	90	4.49981	98	5.656	257	65	1.38462	192	178	5.7	0.5	-0.693147	0.120988	-2.11207	5.14286	1.63761	0	1	0
1	68	23.7	138	75	167	5.11799	86	5.962	240	42	3.97619	198	178	12.6	2.25	0.81093	0.477778	-0.73861	35.2174	3.56154	0	1	0
1	67	29.3	131	86	87	4.46591	89	5.146	251	52	1.67308	199	179.3	4.8	2.22195	0.798387	0.488281	-0.716863	30.7655	3.42639	0	1	0
1	54	27	144	100	100	4.60517	100	5.452	269	72	1.38889	197	183	6	2.83541	1.04219	0.700102	-0.356529	27.5878	3.31737	0	1	0
1	64	25.7	130	87	277	5.62402	95	5.962	279	40	6.925	239	185.1	24.8	3.37156	1.21537	0.790859	-0.234635	37.93	3.63574	0	1	0
1	59	22.5	113	86	191	5.25227	90	5.758	264	47	4.06383	217	186	13.6	2.12264	0.752659	0.471697	-0.751419	28.3018	3.34293	0	1	0
1	65	25.3	138	95	206	5.32788	91	6.268	258	42	4.90476	216	188	16.3	3.29	1.19089	0.739235	-0.30214	42.3	3.74479	0	1	0
1	61	23	130	78	264	5.57595	106	6.37	296	61	4.32787	235	190.3	20	4.13758	1.42011	1.08292	0.079663	34.6402	3.54501	0	1	0
1	66	23.3	141	96	297	5.69373	99	5.554	272	60.4	4.91722	211.6	191.1	4.9	5.20104	1.64886	1.27136	0.240091	52.0104	3.95144	0	1	0

## Sheet: female
SEX	AGE	BMI	SBP	DBP	TG	LNTG	FBS	HbA1c	TC	HDLC	TG/HDLC	LNT/H	NONHDLC	LDLC	RLPC	IRI	LNIRI	HOMAR	LNHOMAR	HOMAB	LNHOMAB	SMOKE	DRINK	EXERCISE
0	68	22	112	62	174	5.15906	95	5.656	126	34.7	5.01441	1.61232	91.3	63	10.3	3.82977	1.3428	0.898341	-0.107206	43.0849	3.76317	1	0	1
0	76	19.8	131	80	67	4.20469	94	5.146	171	68	0.985294	-0.0148151	103	89	3.4	3.62273	1.28723	0.840832	-0.173364	42.0704	3.73935	1	0	1
0	73	27.2	139	82	202	5.30827	126	5.86	175	40.5	4.98765	1.60697	134.5	97.7	10.8	14.5631	2.67849	4.53073	1.51088	83.2175	4.42146	1	0	1
0	61	19.3	109	80	163	5.09375	90	5.044	184	52	3.13462	1.14251	132	100.8	8	1.54402	0.434388	0.343115	-1.06969	20.5869	3.02466	1	0	1
0	34	21.7	118	64	88	4.47734	85	5.248	206	78	1.12821	0.120628	128	105.9	6.6	3.07438	1.1231	0.645239	-0.438134	50.308	3.91816	1	0	1
0	42	20.7	131	66	140	4.94164	84	5.554	228	58	2.41379	0.881199	170	140.4	9.4	2.24457	0.808512	0.46554	-0.764558	38.4783	3.65009	1	0	1
0	70	19.3	105	58	106	4.66344	126	7.798	254	63	1.68254	0.520304	191	167.8	7	0.978371	-0.0218661	0.304382	-1.18947	5.59069	1.7211	1	0	1
0	76	18.4	94	61	67	4.20469	91	5.554	124	63	1.06349	0.0615579	61	53	1.7	0.5	-0.693147	0.112346	-2.18617	6.42857	1.86075	0	0	1
0	46	24.7	132	71	68	4.21951	92	5.044	131	54.8	1.24088	0.215818	76.2	64	4.2	4.41543	1.4851	1.00301	0.00300598	54.8122	4.00391	0	0	1
0	45	23.4	121	93	46	3.82864	90	5.452	162	79.7	0.577164	-0.549628	82.3	70.5	2.6	3.7402	1.31914	0.831156	-0.184938	49.8694	3.90941	0	0	1
0	66	25.3	106	71	62	4.12713	82	5.656	145	63	0.984127	-0.0160003	82	72.5	3.8	4.36451	1.47351	0.883678	-0.123662	82.696	4.41517	0	0	1
0	74	23.2	140	73	110	4.70048	87	5.656	127	39	2.82051	1.03692	88	73	4	0.5	-0.693147	0.107407	-2.23113	7.5	2.0149	0	0	1
0	36	18.9	139	72	52	3.95124	82	5.452	132	45	1.15556	0.144581	87	74	3.2	5.58025	1.71923	1.12983	0.122066	105.731	4.6609	0	0	1
0	85	20	145	86	83	4.41884	103	5.452	170	80	1.0375	0.036814	90	75.8	4.1	3.81278	1.33836	0.969671	-0.0307985	34.3151	3.53558	0	0	1
0	77	17.9	142	81	92	4.52179	90	5.86	144	63	1.46032	0.378654	81	75.9	3.9	1.81824	0.59787	0.404054	-0.906208	24.2432	3.18814	0	0	1
0	43	20.1	100	57	51	3.93183	96	5.554	147	58.2	0.876289	-0.13206	88.8	77.2	2.4	4.56621	1.51868	1.08236	0.0791455	49.8132	3.90828	0	0	1
0	65	21.7	117	76	47	3.85015	90	5.146	165	71.7	0.655509	-0.422343	93.3	79.5	2.2	2.65063	0.974796	0.589028	-0.529281	35.3417	3.56506	0	0	1
0	83	21.1	124	81	108	4.68213	100	5.35	137	43	2.51163	0.920931	94	79.5	7.6	2.91654	1.0704	0.720133	-0.32832	28.3771	3.34558	0	0	1
0	53	19	107	53	65	4.17439	94	5.656	152	67	0.970149	-0.0303053	85	81.8	2.9	1.04356	0.0426351	0.242208	-1.41796	12.1187	2.49475	0	0	1
0	56	24.4	142	86	90	4.49981	156	8.92	128	34	2.64706	0.973449	94	82	4	5.75132	1.74943	2.21532	0.795398	22.2632	3.10293	0	0	1
0	66	18.4	114	77	75	4.31749	88	5.146	157	65	1.15385	0.143101	92	83	3.3	3.96	1.37624	0.860444	-0.150306	57.024	4.04347	0	0	1
0	62	20.3	101	61	52	3.95124	86	5.452	186	102	0.509804	-0.673729	84	84.5	3.3	1.4181	0.349321	0.301128	-1.20022	22.1964	3.09993	0	0	1
0	73	20.6	144	88	133	4.89035	91	5.962	150	43.6	3.05046	1.11529	106.4	86.4	7.6	7.01543	1.94811	1.57631	0.455085	90.1984	4.50201	0	0	1
0	64	18.8	123	74	63	4.14313	86	5.758	185	88	0.715909	-0.334202	97	87	4.5	0.5	-0.693147	0.106173	-2.24269	7.82609	2.05746	0	0	1
0	60	24.3	106	77	79	4.36945	87	5.86	159	58	1.36207	0.309005	101	87.4	3.5	4.17974	1.43025	0.897871	-0.107729	62.6961	4.1383	0	0	1
0	42	23.5	172	98	127	4.84419	101	6.166	158	47	2.70213	0.994039	111	88	7	6.78486	1.91469	1.69203	0.525927	64.2776	4.16321	0	0	1
0	74	19.9	124	78	60	4.09434	94	5.656	183	81	0.740741	-0.300105	102	88.7	2.4	1.20022	0.182506	0.27857	-1.27809	13.9381	2.63462	0	0	1
0	65	18.1	99	55	71	4.26268	94	5.146	172	71	1	0	101	89	4.4	0.94266	-0.0590495	0.21879	-1.51964	10.947	2.39307	0	0	1
0	74	23.9	142	77	44	3.78419	104	5.146	182	78.2	0.56266	-0.57508	103.8	89	2.1	6.41089	1.858	1.64625	0.498502	56.2908	4.03053	0	0	1
0	61	24	99	68	77	4.34381	77	5.248	153	50	1.54	0.431782	103	91	3.5	2.25534	0.813303	0.428794	-0.846779	57.9946	4.06035	0	0	1
0	70	20.8	135	75	54	3.98898	92	5.656	158	53.2	1.01504	0.0149257	104.8	91.8	4.3	1.24674	0.220531	0.28321	-1.26157	15.4768	2.73934	0	0	1
0	62	20.9	128	74	276	5.6204	94	5.962	186	53.1	5.19774	1.64822	132.9	91.8	15.5	10.8014	2.37967	2.50698	0.91908	125.435	4.83179	0	0	1
0	74	24	150	83	63	4.14313	97	5.554	173	58.8	1.07143	0.0689929	114.2	92.5	3.2	14.1067	2.64665	3.37865	1.21747	149.365	5.00639	0	0	1
0	61	20.5	124	84	176	5.17048	91	5.554	191	83	2.12048	0.751643	108	92.9	6.8	6.1896	1.82287	1.39075	0.329843	79.5806	4.37677	0	0	1
0	83	18.3	140	76	84	4.43082	84	5.758	174	74	1.13514	0.126752	100	93	4.4	0.5	-0.693147	0.103704	-2.26622	8.57143	2.14843	0	0	1
0	65	24.8	138	76	417	6.03309	107	5.962	178	47	8.87234	2.18294	131	93	17.5	14.0187	2.64039	3.70371	1.30934	114.699	4.74231	0	0	1
0	64	24.4	120	77	112	4.7185	86	4.942	168	61	1.83607	0.607625	107	93.8	8.7	3.21378	1.16745	0.682431	-0.382093	50.3026	3.91806	0	0	1
0	68	24.1	126	71	59	4.07754	89	5.86	175	61.2	0.964052	-0.0366097	113.8	94.2	3	3.08451	1.12639	0.677831	-0.388857	42.7086	3.7544	0	0	1
0	41	22.5	110	69	41	3.71357	87	5.554	154	45	0.911111	-0.0930904	109	94.7	2.1	2.3115	0.837897	0.496544	-0.700082	34.6725	3.54595	0	0	1
0	41	27	110	64	32	3.46574	75	5.758	174	63	0.507937	-0.677399	111	94.8	1.3	1.55423	0.440982	0.287821	-1.24542	46.627	3.84218	0	0	1
0	86	19.3	154	87	79	4.36945	103	5.758	182	73	1.08219	0.0789884	109	95.9	4.3	2.85937	1.0506	0.727199	-0.318555	25.7344	3.24783	0	0	1
0	76	21.2	145	72	155	5.04343	90	5.146	186	74	2.09459	0.73936	112	96.4	8.8	1.72012	0.542391	0.382248	-0.961686	22.9349	3.13266	0	0	1
0	63	26.1	133	74	127	4.84419	92	5.758	160	46	2.76087	1.01555	114	96.5	4.8	4.02293	1.39201	0.913852	-0.0900868	49.9399	3.91082	0	0	1
0	62	20.3	135	84	135	4.90527	86	5.35	176	60	2.25	0.81093	116	97	5.8	2.52559	0.926475	0.536298	-0.623065	39.531	3.67708	0	0	1
0	73	25.8	132	74	171	5.14166	95	5.86	176	60	2.85	1.04732	116	97.9	10.6	4.66796	1.54072	1.09495	0.0907116	52.5145	3.96109	0	0	1
0	78	23.4	146	74	103	4.63473	106	5.86	187	64.5	1.5969	0.468064	122.5	98.5	5.4	4.42576	1.48744	1.15835	0.146994	37.0529	3.61235	0	0	1
0	83	27.4	134	70	160	5.07517	97	5.656	176	50	3.2	1.16315	126	98.8	9.2	3.68382	1.30395	0.882297	-0.125227	39.0051	3.66369	0	0	1
0	74	25	145	86	173	5.15329	94	5.758	189	62.9	2.7504	1.01175	126.1	98.8	8.1	3.78428	1.33086	0.878326	-0.129737	43.9465	3.78297	0	0	1
0	72	22.6	136	80	145	4.97673	90	5.758	207	78	1.85897	0.620025	129	99	7.8	4.58546	1.52289	1.01899	0.0188136	61.1395	4.11316	0	0	1
0	73	21.2	127	72	75	4.31749	87	5.962	169	61	1.22951	0.206614	108	99	3.4	3.17	1.15373	0.680963	-0.384247	47.55	3.86178	0	0	1
0	69	21.4	149	86	269	5.59471	92	6.268	173	34.2	7.8655	2.06249	138.8	99.1	20.2	1.37815	0.320746	0.313062	-1.16135	17.1081	2.83955	0	0	1
0	63	19.6	126	72	71	4.26268	96	5.554	195	93	0.763441	-0.26992	102	99.5	4.2	2.23412	0.803848	0.529569	-0.635691	24.3722	3.19344	0	0	1
0	49	20.6	104	58	56	4.02535	97	5.656	176	63.1	0.88748	-0.119369	112.9	99.7	2.3	3.22206	1.17002	0.771704	-0.259155	34.1159	3.52976	0	0	1
0	77	27.2	153	91	124	4.82028	106	5.86	180	64	1.9375	0.661398	116	100	8.1	13.01	2.56572	3.40509	1.22527	108.921	4.69062	0	0	1
0	55	25.4	117	79	71	4.26268	91	5.758	194	90	0.788889	-0.23713	104	100.1	2.7	5.49741	1.70428	1.23522	0.21125	70.681	4.25818	0	0	1
0	68	24.2	130	86	120	4.78749	88	5.86	166	56	2.14286	0.76214	110	100.5	6.4	3.88803	1.3579	0.844807	-0.168647	55.9877	4.02513	0	0	1
0	71	20.3	141	89	49	3.89182	95	5.452	179	68	0.720588	-0.327687	111	100.8	4.6	1.31316	0.272438	0.308026	-1.17757	14.7731	2.69281	0	0	1
0	72	18.3	148	94	70	4.2485	93	5.758	170	47	1.48936	0.398348	123	101	3.6	0.5	-0.693147	0.114815	-2.16443	6	1.79176	0	0	1
0	70	21.3	124	68	65	4.17439	101	6.166	190	76.4	0.850785	-0.161595	113.6	101.1	4.4	2.47185	0.904966	0.616436	-0.483801	23.4175	3.15348	0	0	1
0	73	25.5	141	75	103	4.63473	99	5.656	179	57	1.80702	0.591678	122	101.5	6.3	3.22996	1.17247	0.789546	-0.236297	32.2996	3.47506	0	0	1
0	59	21.2	162	93	73	4.29046	98	5.656	186	69.5	1.05036	0.0491327	116.5	101.6	3.4	2.02899	0.707536	0.490964	-0.711384	20.8696	3.03829	0	0	1
0	51	22.8	111	77	63	4.14313	90	5.248	181	69	0.913043	-0.0909718	112	101.8	3	4.62652	1.5318	1.02812	0.0277274	61.6869	4.12207	0	0	1
0	57	19	140	88	62	4.12713	82	5.452	193	76.1	0.814717	-0.204914	116.9	101.9	3.2	1.24623	0.220121	0.252323	-1.37705	23.6127	3.16179	0	0	1
0	59	22.4	118	72	47	3.85015	90	5.248	191	77	0.61039	-0.493658	114	102	3.8	3.21961	1.16926	0.715469	-0.334817	42.9281	3.75953	0	0	1
0	76	26.6	120	78	96	4.56435	88	5.86	179	66	1.45455	0.374693	113	102	5.2	3.59693	1.28008	0.781554	-0.246471	51.7957	3.94731	0	0	1
0	57	22.2	134	75	55	4.00733	88	5.452	177	68	0.808824	-0.212175	109	102.6	3	1.22363	0.201822	0.265875	-1.32473	17.6203	2.86905	0	0	1
0	42	26.3	146	96	70	4.2485	92	5.656	198	78.9	0.887199	-0.119686	119.1	102.6	3.6	8.59366	2.15102	1.95214	0.668926	106.68	4.66983	0	0	1
0	73	16.9	128	49	87	4.46591	94	5.656	166	44.3	1.96388	0.674923	121.7	103	3.4	1.95427	0.670016	0.453583	-0.790576	22.6947	3.12213	0	0	1
0	75	18.5	130	68	56	4.02535	94	5.962	177	65	0.861538	-0.149036	112	103	3	2.45304	0.897329	0.569348	-0.563263	28.4869	3.34945	0	0	1
0	68	19	144	77	72	4.27667	83	5.962	183	66	1.09091	0.0870114	117	103.9	3.1	1.55276	0.440034	0.31822	-1.14501	27.9497	3.33041	0	0	1
0	70	19.8	121	79	66	4.18965	90	5.146	177	58	1.13793	0.129212	119	104	4.8	0.5	-0.693147	0.111111	-2.19722	6.66667	1.89712	0	0	1
0	56	20.6	108	80	49	3.89182	82	5.35	194	79.9	0.613267	-0.488956	114.1	104	3	2.31918	0.841212	0.469561	-0.755956	43.9423	3.78288	0	0	1
0	66	22.1	117	72	59	4.07754	81	5.35	183	75	0.786667	-0.239951	108	104	2.3	0.5	-0.693147	0.1	-2.30259	10	2.30259	0	0	1
0	32	21	108	61	61	4.11087	93	5.248	196	74	0.824324	-0.193191	122	104.3	6	3.97743	1.38064	0.913335	-0.0906521	47.7291	3.86554	0	0	1
0	65	26.4	157	83	90	4.49981	102	5.962	182	57.7	1.55979	0.444552	124.3	104.7	4.4	11.7963	2.46779	2.97093	1.08887	108.889	4.69033	0	0	1
0	64	13.9	133	77	40	3.68888	93	5.554	226	110	0.363636	-1.0116	116	105.9	2.6	1.58612	0.461288	0.364219	-1.01	19.0334	2.94619	0	0	1
0	75	21.2	128	70	227	5.42495	91	5.554	191	54	4.2037	1.43597	137	105.9	13.9	1.34596	0.297104	0.302425	-1.19592	17.3051	2.851	0	0	1
0	65	20.7	133	70	120	4.78749	94	5.248	199	73	1.64384	0.497032	126	106.1	7.4	2.42014	0.883825	0.561711	-0.576767	28.1048	3.33594	0	0	1
0	66	26.3	200	108	101	4.61512	87	5.86	168	43.3	2.33256	0.846968	124.7	106.1	6.2	4.55436	1.51608	0.978343	-0.0218946	68.3154	4.22413	0	0	1
0	74	19	169	96	97	4.57471	85	6.166	209	84.4	1.14929	0.139144	124.6	106.7	5	1.49358	0.401179	0.313468	-1.16006	24.4405	3.19624	0	0	1
0	73	23.7	132	79	97	4.57471	106	6.166	190	75	1.29333	0.257223	115	106.9	5.2	1.50577	0.409306	0.394103	-0.931142	12.6065	2.53421	0	0	1
0	72	21.7	125	67	104	4.64439	101	6.472	193	68	1.52941	0.424883	125	107	4.8	3.86	1.35067	0.962617	-0.0380994	36.5684	3.59919	0	0	1
0	74	20.7	136	75	81	4.39445	94	5.656	183	72	1.125	0.117783	111	107.1	5.6	3.52439	1.25971	0.818006	-0.200886	40.9284	3.71182	0	0	1
0	69	21.3	145	75	67	4.20469	96	5.86	207	78.4	0.854592	-0.157131	128.6	107.1	2.9	3.91277	1.36425	0.927472	-0.0752931	42.6848	3.75384	0	0	1
0	68	22.6	114	65	92	4.52179	102	6.268	191	66	1.39394	0.332134	125	107.2	5.1	2.7632	1.01639	0.695917	-0.362525	25.5065	3.23893	0	0	1
0	62	22.6	133	87	63	4.14313	79	5.35	194	82	0.768293	-0.263585	112	107.6	2.8	1.40871	0.342671	0.274784	-1.29177	31.6959	3.45619	0	0	1
0	80	24.8	164	87	60	4.09434	91	5.758	197	81	0.740741	-0.300105	116	107.6	3.1	3.08778	1.12745	0.693797	-0.365575	39.7	3.68135	0	0	1
0	57	24.4	105	60	49	3.89182	92	5.962	193	80	0.6125	-0.490206	113	107.7	2.9	2.97591	1.09055	0.676009	-0.391549	36.9423	3.60936	0	0	1
0	62	24	142	83	96	4.56435	96	5.656	151	25	3.84	1.34547	126	107.8	5	0.5	-0.693147	0.118519	-2.13269	5.45455	1.69645	0	0	1
0	77	17.9	101	54	91	4.51086	98	5.35	188	63	1.44444	0.367725	125	108	3.2	7.41844	2.00397	1.79508	0.58505	76.304	4.33473	0	0	1
0	64	25.6	114	66	55	4.00733	109	5.35	185	69	0.797101	-0.226773	116	108	3.2	18.5	2.91777	4.97901	1.60523	144.783	4.97523	0	0	1
0	68	24	127	89	106	4.66344	94	5.554	175	46	2.30435	0.834798	129	108	7.9	12.3508	2.51372	2.8666	1.05313	143.429	4.96584	0	0	1
0	75	25.9	130	60	114	4.7362	110	5.758	181	60	1.9	0.641854	121	108	5.4	14.8533	2.69822	4.03422	1.39481	113.77	4.73418	0	0	1
0	71	21.5	124	70	46	3.82864	92	5.656	205	98	0.469388	-0.756326	107	108.4	2.7	1.31607	0.274649	0.298959	-1.20745	16.3374	2.79346	0	0	1
0	70	22.8	159	79	66	4.18965	109	5.86	196	75	0.88	-0.127833	121	108.4	3.9	3.02036	1.10538	0.812887	-0.207163	23.6376	3.16284	0	0	1
0	72	20.8	148	95	63	4.14313	85	6.472	215	89	0.707865	-0.345502	126	108.5	3.1	2.693	0.990655	0.565197	-0.570581	44.0672	3.78572	0	0	1
0	47	19.5	100	59	41	3.71357	87	5.35	184	65	0.630769	-0.460815	119	108.7	2.4	3.12303	1.1388	0.670872	-0.399177	46.8454	3.84685	0	0	1
0	69	18.7	134	78	72	4.27667	96	6.064	198	72.6	0.991736	-0.0082988	125.4	108.7	3	2.08462	0.734588	0.494133	-0.704951	22.7413	3.12418	0	0	1
0	68	21.7	124	70	32	3.46574	98	5.554	186	62.9	0.508744	-0.67581	123.1	108.8	1.7	3.14964	1.14729	0.762136	-0.271631	32.3963	3.47804	0	0	1
0	72	30.4	113	74	90	4.49981	116	5.962	197	68.7	1.31004	0.27006	128.3	108.9	5.5	19.0625	2.94772	5.45987	1.69743	129.481	4.86353	0	0	1
0	68	20.7	110	77	86	4.45435	87	5.044	198	79	1.08861	0.0848994	119	109	5.7	2.33	0.845868	0.500519	-0.692111	34.95	3.55392	0	0	1
0	61	20.8	101	58	82	4.40672	83	5.758	204	76	1.07895	0.0759859	128	109	4.5	2.12136	0.752058	0.434748	-0.832988	38.1845	3.64243	0	0	1
0	72	18.4	107	61	77	4.34381	135	6.982	229	103	0.747573	-0.290924	126	109.1	5.7	2.81844	1.03618	0.939481	-0.062428	14.0922	2.64562	0	0	1
[truncated: 1,415 more rows]
