# Supplementary material for: Effect of Serum Cholesterol on Insulin Secretory Capacity: Shimane CoHRE Study
Source: PLoS One. 2016 Feb 16;11(2):e0149452. doi: 10.1371/journal.pone.0149452 (PMC4755542; doi:10.1371/journal.pone.0149452)
Supplement: S3 File — Table A in S3 File. Pearson’s correlation coefficient between LDLC, BMI and glucose indices. *: transformed logarithmically. Table B in S3 File. Pearson’s correlation coefficient between non-HDLC, BMI and glucose indices. *: transformed logarithmically. Table C in S3 File. Pearson’s correlation coefficient between FIRI, FPG and lipid indices. *: transformed logarithmically. Table D in S3 File. Multiple linear regression analysis on HOMA-beta with various parameters. Table E in S3 File. Multiple logistic regression analysis for decreased capacity of insulin secretion. Table F in S3 File. Multiple linear regression analysis on HOMA-beta in 2,664 subjects including diabetes. Table G in S3 File. Multiple logistic regression analysis on impairment in insulin secretory capacity in 2,664 subjects including diabetes. (XLSX) [file pone.0149452.s003.xlsx]

## Sheet: A&B
Table A: Pearson’s correlation coefficient between LDLC, BMI and glucose indices
	All (n=2,499)		Men (n=1,057)		Women (n=1,442)
	r	p	r	p	r	p
BMI	0.158	<0.001	0.247	<0.001	0.165	<0.001
HbA1c	0.22	<0.001	0.207	<0.001	0.248	<0.001
HOMA-beta*	0.108	<0.001	0.137	<0.001	0.048	0.069
HOMA-IR*	0.122	<0.001	0.148	<0.001	0.068	0.01
Table B: Pearson’s correlation coefficient between non-HDLC, BMI and glucose indices
	All (n=2,499)		Men (n=1,057)		Women (n=1,442)
	r	p	r	p	r	p
BMI	0.236	<0.001	0.331	<0.001	0.229	<0.001
HbA1c	0.223	<0.001	0.204	<0.001	0.257	<0.001
HOMA-beta*	0.183	<0.001	0.229	<0.001	0.12	<0.001
HOMA-IR*	0.204	<0.001	0.24	<0.001	0.146	<0.001

## Sheet: C
Table C: Pearson’s correlation coefficient between FIRI, FPG and lipid indices
	All (n=2,499)				Men (n=1,057)				Women (n=1,442)
	FIRI*		FPG		FIRI*		FPG		FIRI*		FPG
	r	p	r	p	r	p	r	p	r	p	r	p
TC	0.088	<0.001	0.062	0.002	0.102	<0.001	0.17	<0.001	0.038	0.154	0.11	<0.001
LDLC	0.122	<0.001	0.044	0.029	0.15	<0.001	0.101	0.001	0.067	0.011	0.097	<0.001
HDLC	-0.234	<0.001	-0.025	0.215	-0.295	<0.001	0.094	0.002	-0.218	<0.001	-0.04	0.13
non-HDLC	0.204	<0.001	0.075	<0.001	0.244	<0.001	0.119	<0.001	0.145	<0.001	0.129	<0.001
TG*	0.307	<0.001	0.118	<0.001	0.341	<0.001	0.157	<0.001	0.27	<0.001	0.184	<0.001

## Sheet: D
Table D: Multiple linear regression analysis on HOMA-beta with various parameters
	beta	SE	standardized beta	p	beta	SE	standardized beta	p
LDLC	-0.001	0.001	-0.045	0.016
non-HDLC					-0.001	0.001	-0.029	0.145
Age	-0.01	0.001	-0.132	<0.001	-0.01	0.001	-0.132	<0.001
BMI	0.094	0.005	0.34	<0.001	0.093	0.005	0.339	<0.001
HDLC	-0.005	0.001	-0.096	<0.001	-0.005	0.001	-0.098	<0.001
log TG	0.265	0.037	0.145	<0.001	0.267	0.039	0.146	<0.001
Sex	-0.244	0.037	-0.146	<0.001	-0.238	0.037	-0.142	<0.001
smoking	0.011	0.052	0.004	0.828	0.015	0.052	0.006	0.772
drinking	-0.174	0.034	-0.104	<0.001	-0.171	0.035	-0.103	<0.001
exercise	0.061	0.03	0.037	0.044	0.06	0.03	0.036	0.049

## Sheet: E
Table E: Multiple logistic regression analysis for decreased capacity of insulin secretion
	OR	95%CI	p	OR	95%CI	p
LDLC	1.073	(0.973, 1.183)	0.157
non-HDLC				1.059	(0.954, 1.176)	0.281
Age	1.347	(1.224, 1.485)	<0.001	1.348	(1.224, 1.485)	<0.001
BMI	0.415	(0.368, 0.467)	<0.001	0.415	(0.368, 0.468)	<0.001
HDLC	1.273	(1.147, 1.414)	<0.001	1.276	(1.150, 1.418)	<0.001
log TG	0.784	(0.703, 0.873)	<0.001	0.78	(0.696, 0.873)	<0.001
Sex	1.508	(1.344, 1.693)	<0.001	1.503	(1.340, 1.688)	<0.001
smoking	0.98	(0.747, 1.336)	0.697	0.978	(0.884, 1.082)	0.67
drinking	1.223	(1.098, 1.362)	<0.001	1.221	(1.097, 1.360)	<0.001
exercise	0.938	(0.854, 1.032)	0.189	0.939	(0.854, 1.032)	0.194

## Sheet: F
Table F: Multiple linear regression analysis on HOMA-beta in 2,664 subjects including diabetes
	All (n=2,664)				Men (n=1,146)				Women (n=1,518)
	beta	SE	standardized beta	p	beta	SE	standardized beta	p	beta	SE	standardized beta	p
TC	-0.002	4.56*10-4	0.079	<0.001	-0.003	0.001	-0.088	0.001	-0.002	0.001	-0.069	0.003
Age	-0.01	0.001	-0.124	<0.001	-0.006	0.002	-0.078	0.005	-0.012	0.002	-0.153	<0.001
BMI	0.099	0.005	0.356	<0.001	0.105	0.009	0.338	<0.001	0.095	0.006	0.376	<0.001
loｇ TG	0.346	0.034	0.188	<0.001	0.417	0.054	0.221	<0.001	0.297	0.043	0.167	<0.001
Sex	-0.21	0.037	-0.123	<0.001
smoking	0.028	0.051	-0.01	0.578	-0.022	0.06	-0.01	0.718	0.034	0.143	0.005	0.812
drinking	-0.17	0.034	-0.1	<0.001	-0.311	0.054	-0.147	<0.001	-0.062	0.043	-0.033	0.149
exercise	0.048	0.051	0.027	0.106	-0.005	0.051	-0.003	0.919	0.081	0.036	0.051	0.025

## Sheet: G
Table G: Multiple logistic regression analysis on impairment in insulin secretory capacity in 2,664 subjects including diabetes
	All (n=2,664)			Men (n=1,146)			Women (n=1,518)
	OR	95%CI	p	OR	95%CI	p	OR	95%CI	p
TC	1.175	(1.071, 1.290)	<0.001	1.214	(1.053, 1.402)	0.008	1.147	(1.013, 1.299)	0.03
Age	1.314	(1.200, 1.441)	<0.001	1.15	(1.005, 1.318)	0.042	1.457	(1.284, 1.659)	<0.001
BMI	0.414	(0.370, 0.461)	<0.001	0.425	(0.357, 0.503)	<0.001	0.4	(0.345, 0.462)	<0.001
log TG	0.71	(0.644, 0.782)	<0.001	0.677	(0.587, 0.780)	<0.001	0.717	(0.625, 0.821)	<0.001
Sex	1.433	(1.285, 1.600)	<0.001
smoking	0.997	(0.906, 1.097)	0.951	0.975	(0.877, 1.082)	0.63	1.023	(0.761, 1.360)	0.879
drinking	1.23	(1.113, 1.360)	<0.001	1.504	(1.294, 1.751)	<0.001	1.064	(0.926, 1.221)	0.382
exercise	0.936	(0.859, 1.020)	0.132	1.024	(0.896, 1.169)	0.73	0.884	(0.789, 0.991)	0.035
